# Supplementary material for: Comparative Analysis of Microbial Diversity Across Temperature Gradients in Hot Springs From Yellowstone and Iceland
Source: Front Microbiol. 2020 Jul 14;11:1625. doi: 10.3389/fmicb.2020.01625 (PMC7372906; doi:10.3389/fmicb.2020.01625)
Supplement: Supplementary file 8 [file Table_3.XLSX]

## Sheet: Table S1
Supplementary Table 1. Number of sequences and taxonomic classification of amplicon sequence data (% of total sample sequences)
	MP1A	MP1B	MP1C	MP2A	MP2B	MP2C	MP3A	MP3B	MP3C	MP4A	MP4B	MP4C	MP5A	MP5B	MP5C	MP6A	MP6C	MP6D	FB1	FB2.Pk	FB3.Mat	FV1	FV2	FV3	FV4	FV5	FV6	FV7	HD1	HD2	HD3	HD4	HD5
Total number of sequences	48133	156230	177468	152617	113670	176203	213303	157989	332920	16066	21333	125326	107735	73171	106140	10804	10409	5315	103809	281823	166633	50796	255850	40397	72818	60408	123790	140286	66650	56352	124954	195465	42277
D_0__Archaea;D_1__Crenarchaeota;D_2__Bathyarchaeia;D_3__archaeon RBG_16_50_20;D_4__archaeon RBG_16_50_20;D_5__archaeon RBG_16_50_20;D_6__archaeon RBG_16_50_20	0	0	0	0	0	0	0	0	0	0	0	0	0	0	0	0	0	0	0	0	0	0	0	0	0	0.0165541	0	0	0	0	0	0	0
D_0__Archaea;D_1__Crenarchaeota;D_2__Bathyarchaeia;D_3__uncultured Thermoprotei archaeon;D_4__uncultured Thermoprotei archaeon;D_5__uncultured Thermoprotei archaeon;D_6__uncultured Thermoprotei archaeon	0	0	0	0	0	0	0	0	0	0	0	0	0	0	0	0	0	0	0	0	0	0	0	0	0	0.216859	0	0	0	0	0	0	0
D_0__Archaea;D_1__Crenarchaeota;D_2__Bathyarchaeia;D_3__uncultured archaeon;D_4__uncultured archaeon;D_5__uncultured archaeon;D_6__uncultured archaeon	0	0	0	0	0	0	0	0	0	0	0	0	0	0	0	0	0	0	0	0	0	0	0	0	0	0.218514	0	0	0	0	0	0	0
D_0__Archaea;D_1__Crenarchaeota;D_2__Bathyarchaeia;__;__;__;__	0	0	0	0	0	0	0	0	0	0	0	0	0	0	0	0	0	0	0	0	0	0	0	0	0	0.109257	0	0	0	0	0	0	0
D_0__Archaea;D_1__Crenarchaeota;D_2__Crenarchaeota Incertae Sedis;D_3__Aigarchaeales;D_4__Caldiarchaeaceae;D_5__Candidatus Caldiarchaeum;D_6__Aigarchaeota archaeon SCGC AAA471-B22	0	0	0	0	0	0	0	0	0.000600745	0.18673	0	0.0359064	6.11315	6.79914	7.06897	4.07257	9.20357	15.6914	0.00288992	0.00141933	0	0	0.00429939	0.11387	0.0604246	0	0	0	1.01425	1.62905	0	0.00562761	0.0354803
D_0__Archaea;D_1__Crenarchaeota;D_2__Crenarchaeota Incertae Sedis;D_3__Aigarchaeales;D_4__Caldiarchaeaceae;D_5__Candidatus Caldiarchaeum;D_6__Aigarchaeota archaeon SCGC AAA471-E14	0	0	0	0.0858358	0.00263922	0.342219	0.517574	0.056333	0.383876	2.43994	0.117189	0.116496	1.37745	1.75069	1.48389	0.740466	1.23931	0	0	0	0	0	0	0	0	0.0529731	0	0	0	0	0	0	0
D_0__Archaea;D_1__Crenarchaeota;D_2__Crenarchaeota Incertae Sedis;D_3__Aigarchaeales;D_4__Caldiarchaeaceae;D_5__Candidatus Caldiarchaeum;D_6__Candidatus Caldiarchaeum subterraneum	0	0	0	0	0	0	0	0	0	0	0	0	0	0	0	0	0	0	0	0	0	0	0	10.5354	6.40501	0.804529	0	0.0071283	0.0165041	0.113572	0	0.43486	13.9911
D_0__Archaea;D_1__Crenarchaeota;D_2__Crenarchaeota Incertae Sedis;D_3__Aigarchaeales;D_4__Caldiarchaeaceae;D_5__Candidatus Caldiarchaeum;D_6__uncultured archaeon	0	0	0	0	0	0	0	0	0	0	0	0	0	0	0	0	0	0	0	0	0	0	0	0.017328	0	0.0413852	0	0	0	0	0	0	0
D_0__Archaea;D_1__Crenarchaeota;D_2__Crenarchaeota Incertae Sedis;D_3__Aigarchaeales;D_4__Caldiarchaeaceae;D_5__Candidatus Caldiarchaeum;__	0	0	0.00169045	1.24233	0.111727	3.65544	2.17953	1.33427	2.67241	15.4363	4.28444	3.21083	7.68738	10.5247	8.18447	2.388	0.912672	0.056444	0	0	0	0	0	0	0	0	0	0	0	0	0	0	0
D_0__Archaea;D_1__Crenarchaeota;D_2__Crenarchaeota Incertae Sedis;D_3__Aigarchaeales;D_4__Geothermarchaeaceae;D_5__uncultured archaeon;D_6__uncultured archaeon	0	0	0	0	0	0	0	0	0	0	0	0	0	0	0	0	0	0	0	0	0	0	0	0.017328	0	0.0132433	0	0	0	0.0248438	0	0	0
D_0__Archaea;D_1__Crenarchaeota;D_2__Crenarchaeota Incertae Sedis;D_3__Aigarchaeales;D_4__Terrestrial Hot Spring Gp(THSCG);D_5__uncultured crenarchaeote;D_6__uncultured crenarchaeote	0	0	0	0	0	0	0	0	0	0	0	0	1.5798	1.2833	1.4952	1.23103	0.845422	0	0	0	0	0	0	0	0.00411986	0	0	0	0	0.0550114	0	0	0
D_0__Archaea;D_1__Crenarchaeota;D_2__Thermoprotei;D_3__Desulfurococcales;D_4__Acidilobaceae;D_5__Aeropyrum;D_6__uncultured Desulfurococcales archaeon	0	0	0	0	0	0	0	0	0	0	0	0	0.138302	0.161266	0.0791408	0.129582	0.288212	1.09125	0	0	0	0	0	0	0	0	0	0	0	0	0	0	0
D_0__Archaea;D_1__Crenarchaeota;D_2__Thermoprotei;D_3__Desulfurococcales;D_4__Acidilobaceae;D_5__Aeropyrum;D_6__uncultured archaeon	0	0	0	0	0	0	0	0	0	0	0	0	0	0	0	0	0	0	0	0	0	0	0	0	0	0	0	0	0	0.436542	0	0	0
D_0__Archaea;D_1__Crenarchaeota;D_2__Thermoprotei;D_3__Desulfurococcales;D_4__Desulfurococcaceae;D_5__Desulfurococcus;D_6__Desulfurococcus mucosus DSM 2162	0	0	0	0	0	0	0	0	0	0	0	0	0	0	0	0	0	0	0.00288992	0.0010645	0	0	0.0105531	0	0	0	0	0	0	0.0337166	0	0	0
D_0__Archaea;D_1__Crenarchaeota;D_2__Thermoprotei;D_3__Desulfurococcales;D_4__Desulfurococcaceae;D_5__Sulfophobococcus;D_6__Sulfophobococcus zilligii	0	0	0	0	0	0	0	0	0	0	0	0	0	0	0	0	0.0768566	0	0	0.002129	0	0	0	0	0	0	0	0	0	0	0	0	0
D_0__Archaea;D_1__Crenarchaeota;D_2__Thermoprotei;D_3__Desulfurococcales;D_4__Ignisphaeraceae;D_5__Ignisphaera;D_6__uncultured archaeon	0	0	0	0	0	0	0	0.00189887	0	0.0124486	0	0	0	0	0	0.212884	0.0672495	0	23.0616	0.00319349	0	56.9061	12.1724	0.0297052	0	0	0	0	40.8162	0.402825	0	0.010232	0.0047307
D_0__Archaea;D_1__Crenarchaeota;D_2__Thermoprotei;D_3__Desulfurococcales;D_4__Ignisphaeraceae;D_5__Ignisphaera;D_6__unidentified	0	0	0	0	0	0	0	0	0	0	0	0	0	0	0	0	0	0	0	0	0	0	0	0	0	0	0	0	0.277569	0	0	0	0
D_0__Archaea;D_1__Crenarchaeota;D_2__Thermoprotei;D_3__Desulfurococcales;D_4__Ignisphaeraceae;D_5__Ignisphaera;__	0	0	0	0	0	0	0	0	0	0	0	0	0	0	0	0	0	0	1.01244	0	0	0.728404	0.214188	0	0	0	0	0	0.469617	0.00354912	0	0	0
D_0__Archaea;D_1__Crenarchaeota;D_2__Thermoprotei;D_3__Desulfurococcales;__;__;__	0	0	0	0	0	0	0	0	0	0	0	0	0	0	0	0	0	0	3.65094	0	0	2.40373	0.569865	0	0	0	0	0	0.136534	0.0532368	0	0	0
D_0__Archaea;D_1__Crenarchaeota;D_2__Thermoprotei;D_3__Fervidicoccales;D_4__Fervidicoccaceae;D_5__uncultured crenarchaeote;D_6__uncultured crenarchaeote	0	0	0	0	0	0	0	0	0	0	0	0	0	0	0	0	0	0	0	0	0	0	0	0	0	0.0678718	0	0	0	0	0	0	0
D_0__Archaea;D_1__Crenarchaeota;D_2__Thermoprotei;D_3__Geoarchaeales;D_4__Crenarchaeota archaeon SCGC AAA471-B05;D_5__Crenarchaeota archaeon SCGC AAA471-B05;D_6__Crenarchaeota archaeon SCGC AAA471-B05	0	0	0	0	0	0	0	0	0	0	0	0	10.7978	4.49768	7.52214	5.1555	2.75723	3.72531	0	0	0	0	0	0	0	0	0	0	0.195049	1.12685	0	0.002558	0
D_0__Archaea;D_1__Crenarchaeota;D_2__Thermoprotei;D_3__Thermoproteales;D_4__Thermofilaceae;D_5__Thermofilum;D_6__uncultured Thermoproteales archaeon	0	0	0	0	0	0	0	0	0	0	0	0	0	0	0	0	0	0	0.240827	0	0	0.0374045	0.0441665	0	0	0	0	0	0.0975244	0	0	0	0
D_0__Archaea;D_1__Crenarchaeota;D_2__Thermoprotei;D_3__Thermoproteales;D_4__Thermofilaceae;D_5__Thermofilum;__	0	0	0	0	0	0	0	0	0	0	0	0	0	0	0	0	0	0	0.00385323	0	0	0	0.00742623	0	0	0	0	0	0	0	0	0	0
D_0__Archaea;D_1__Crenarchaeota;D_2__Thermoprotei;D_3__Thermoproteales;D_4__Thermoproteaceae;D_5__Pyrobaculum;__	0	0	0	0	0	0	0	0	0	0.018673	0	0	0.0668306	0.0614998	0.0631242	0.120326	0.134499	0.88429	69.5768	0.0436444	0	39.5445	74.9029	0.091591	0.0315856	0	0.00727038	0	25.2678	4.35122	0.00320118	0.0961809	0.0520378
D_0__Archaea;D_1__Crenarchaeota;D_2__Thermoprotei;D_3__Thermoproteales;D_4__Thermoproteaceae;D_5__uncultured Thermoproteales archaeon;D_6__uncultured Thermoproteales archaeon	0	0	0.00112696	0	0	0	0	0	0	0	0	0.0279272	0.00649742	0.0368999	0.031091	0.194372	0.0288212	0	0	0	0	0	0	0	0	0	0	0	0	0	0	0	0
D_0__Archaea;D_1__Crenarchaeota;D_2__Thermoprotei;D_3__Thermoproteales;D_4__Thermoproteaceae;__;__	0	0	0	0	0	0	0	0	0	0	0	0	0	0	0	0	0	0	0.11945	0	0	0.202772	0.00625366	0	0	0	0	0	0	0	0	0	0
D_0__Archaea;D_1__Crenarchaeota;D_2__Thermoprotei;D_3__Thermoproteales;__;__;__	0	0	0	0	0	0	0	0	0	0	0	0	0	0	0	0	0	0	0.163762	0	0	0.0610284	0.0218878	0	0	0	0	0	0	0	0	0	0
D_0__Archaea;D_1__Crenarchaeota;D_2__Thermoprotei;__;__;__;__	0	0	0	0	0	0	0	0	0	0	0	0	0	0	0	0	0	0	0.0144496	0	0	0	0	0	0	0	0	0	0	0	0	0	0
D_0__Archaea;D_1__Crenarchaeota;D_2__Verstraetearchaeia;D_3__Methanomethyliales;D_4__Methanomethyliaceae;D_5__Candidatus Methanomethylicus;D_6__uncultured archaeon	0	0	0	0.00327618	0.00175948	0.00737785	0.000937633	0	0	0	0	0	0	0	0	0	0	0	0	0	0	0	0	0	0	0.0165541	0	0	0	0	0	0	0
D_0__Archaea;D_1__Crenarchaeota;__;__;__;__;__	0	0	0	0	0	0	0	0	0	0	0	0	0	0	0	0	0	0	0	0	0	0	0	0	0	0.0397298	0	0	0	0	0	0	0
D_0__Archaea;D_1__Diapherotrites;D_2__Micrarchaeia;D_3__uncultured Thermoproteales archaeon;D_4__uncultured Thermoproteales archaeon;D_5__uncultured Thermoproteales archaeon;D_6__uncultured Thermoproteales archaeon	0	0	0	0.000655235	0.00175948	0	0.00140645	0	0.00240298	0	0.0234379	0.039098	0.109528	0.0601331	0.055587	0.0370233	0	0	0	0	0	0	0	0	0	0	0	0	0	0	0	0	0
D_0__Archaea;D_1__Euryarchaeota;D_2__Methanobacteria;D_3__Methanobacteriales;D_4__Methanobacteriaceae;D_5__Methanobacterium;D_6__uncultured archaeon	0	0	0	0	0	0	0	0	0	0	0	0	0	0	0	0.120326	0	0	0	0	0	0	0	0	0	0	0	0	0	0	0	0	0
D_0__Archaea;D_1__Hadesarchaeaeota;D_2__Hadesarchaea archaeon YNP_N21;D_3__Hadesarchaea archaeon YNP_N21;D_4__Hadesarchaea archaeon YNP_N21;D_5__Hadesarchaea archaeon YNP_N21;D_6__Hadesarchaea archaeon YNP_N21	0	0	0	0	0	0	0	0	0	0	0	0	0	0	0	0	0	0	0	0	0	0	0	0	0	0.114223	0	0	0	0	0	0	0
D_0__Archaea;D_1__Hadesarchaeaeota;D_2__uncultured archaeon;D_3__uncultured archaeon;D_4__uncultured archaeon;D_5__uncultured archaeon;D_6__uncultured archaeon	0	0	0	0	0	0	0	0	0	0	0	0	0	0	0	0	0	0	0	0	0	0	0	0.0321806	0	0.0612502	0	0	0	0.028393	0	0	0
D_0__Archaea;D_1__Hadesarchaeaeota;__;__;__;__;__	0	0	0	0	0	0	0	0	0	0	0	0	0	0	0	0	0	0	0	0	0	0	0	0	0	0.11919	0	0	0	0	0	0	0
D_0__Archaea;D_1__Nanoarchaeaeota;D_2__Nanoarchaeia;D_3__Nanoarchaeales;D_4__Nanoarchaeaceae;D_5__Nanoarchaeum;D_6__uncultured Nanoarchaeota archaeon	0	0	0	0	0	0	0	0	0	0	0	0	0	0	0	0	0.0384283	0	0.0953675	0	0	0.0157493	0.266562	0	0	0	0	0	0.00150038	0	0	0	0
D_0__Archaea;D_1__Nanoarchaeaeota;D_2__Nanohaloarchaeia;D_3__Aenigmarchaeales;D_4__uncultured euryarchaeote;D_5__uncultured euryarchaeote;D_6__uncultured euryarchaeote	0	0	0	0	0	0	0	0	0	0	0	0	0	0	0	0	0	0	0	0	0	0	0	0	0	0.0248311	0	0	0	0	0	0	0
D_0__Archaea;D_1__Nanoarchaeaeota;D_2__Woesearchaeia;D_3__Candidatus Staskawiczbacteria bacterium RIFOXYA2_FULL_32_7;D_4__Candidatus Staskawiczbacteria bacterium RIFOXYA2_FULL_32_7;D_5__Candidatus Staskawiczbacteria bacterium RIFOXYA2_FULL_32_7;D_6__Candidatus Staskawiczbacteria bacterium RIFOXYA2_FULL_32_7	0	0	0	0	0	0	0	0	0	0	0	0	0	0	0	0	0	0	0	0.00354833	0	0	0	0	0	0	0	0	0	0	0	0	0
D_0__Archaea;D_1__Nanoarchaeaeota;D_2__Woesearchaeia;D_3__uncultured euryarchaeote;D_4__uncultured euryarchaeote;D_5__uncultured euryarchaeote;D_6__uncultured euryarchaeote	0	0	0	0	0	0	0	0	0	0	0	0	0	0	0	0	0	0	0	0.00958048	0	0	0	0	0	0	0	0	0	0	0	0	0
D_0__Archaea;D_1__Nanoarchaeaeota;D_2__Woesearchaeia;__;__;__;__	0	0	0	0	0	0	0	0	0	0	0	0	0	0	0	0	0	0	0	0.0134836	0	0	0	0.0198035	0.00411986	0.00331082	0	0	0	0	0	0	0
D_0__Archaea;D_1__Thaumarchaeota;D_2__Nitrososphaeria;D_3__Nitrosocaldales;D_4__Nitrosocaldaceae;D_5__Candidatus Nitrosocaldus;D_6__uncultured archaeon	0	0	0	0.00131047	0	0.0113505	0	0	0	0	0	0	0	0	0	0	0	0	0	0	0	0	0	0	0	0	0	0	0	0	0	0	0
D_0__Archaea;D_1__Thaumarchaeota;D_2__Nitrososphaeria;D_3__Nitrosocaldales;D_4__Nitrosocaldaceae;D_5__Candidatus Nitrosocaldus;D_6__uncultured crenarchaeote	0	0	0	0.0543845	0.00527844	0.391594	0.0693849	0.0259512	0.0441548	1.58098	0.0562509	0.191501	8.79194	6.49301	8.44733	2.92484	0.115285	0.545626	0	0	0	0	0	0	0	0	0	0.0441954	0.0135034	0	0	0	0
D_0__Archaea;D_1__Thaumarchaeota;D_2__Nitrososphaeria;D_3__Nitrosocaldales;D_4__Nitrosocaldaceae;D_5__Candidatus Nitrosocaldus;__	0	0	0	0.0124495	0	0.0244037	0.0243785	0.00189887	0.0327406	0	0	0	0	0	0	0	0	0	0	0	0	0	0.00429939	1.60408	1.80862	0.0744934	0	0.102647	0	0.294577	0.00240088	0.199013	2.52147
D_0__Archaea;D_1__Thaumarchaeota;D_2__Nitrososphaeria;D_3__Nitrosopumilales;D_4__Nitrosopumilaceae;D_5__Candidatus Nitrosotenuis;D_6__uncultured crenarchaeote	0	0	0	0	0	0	0	0	0	0	0	0	0	0	0	0	0	0	0	0.00390316	0	0	0	0.00742629	0	0	0	0	0.00300075	0	0	0	0
D_0__Archaea;D_1__Thaumarchaeota;D_2__Nitrososphaeria;D_3__Nitrosotaleales;D_4__Nitrosotaleaceae;D_5__Candidatus Nitrosotalea;D_6__uncultured archaeon	0	0	0	0	0	0	0	0	0	0	0	0	0	0	0	0.175861	0	0	0	0	0	0	0	0	0	0	0	0	0	0	0	0	0
D_0__Archaea;D_1__Thaumarchaeota;D_2__SCGC AB-179-E04;D_3__uncultured archaeon;D_4__uncultured archaeon;D_5__uncultured archaeon;D_6__uncultured archaeon	0	0	0	0	0	0	0	0	0	0	0	0	0	0	0	0	0	0	0	0	0	0	0	0.00742629	0	0.168852	0	0	0	0	0	0	0
D_0__Archaea;__;__;__;__;__;__	0	0	0	0	0	0	0	0	0	0	0	0	0	0	0	0	0	0	0	0	0	0	0	0	0	0.0264866	0	0	0	0	0	0	0
D_0__Bacteria;D_1__Acetothermia;D_2__Acetothermiia;D_3__Acetothermia clone OPB14;D_4__Acetothermia clone OPB14;D_5__Acetothermia clone OPB14;D_6__Acetothermia clone OPB14	0	0	0	0.0393141	0.00175948	0.0113505	0.00937633	0.00189887	0.000600745	0	0	0	0	0	0	0	0	0	0	0	0	0	0	0.569349	0	1.86399	0	0	0.00300075	0.722246	0	0.0010232	0
D_0__Bacteria;D_1__Acetothermia;D_2__Acetothermiia;D_3__uncultured Acetothermia bacterium;D_4__uncultured Acetothermia bacterium;D_5__uncultured Acetothermia bacterium;D_6__uncultured Acetothermia bacterium	0	0	0	0.0845253	0.00527844	0.388189	0.394744	0.0575989	0.212964	8.62069	3.93756	4.27764	0.12902	0.709297	0.387224	0	0	0	0	0	0	0	0	0.0816892	2.84545	3.19825	0	0.26945	0	0.0106474	0	3.84724	5.71706
D_0__Bacteria;D_1__Acetothermia;D_2__Acetothermiia;D_3__uncultured Chloroflexi bacterium;D_4__uncultured Chloroflexi bacterium;D_5__uncultured Chloroflexi bacterium;D_6__uncultured Chloroflexi bacterium	0	0	0	0	0	0	0	0	0	0	0	0	0	0	0	0	0	0	0	0	0	0	0	0.00495086	0	0.0678718	0	0	0	0	0	0.0040928	0
D_0__Bacteria;D_1__Acetothermia;D_2__Acetothermiia;D_3__uncultured bacterium;D_4__uncultured bacterium;D_5__uncultured bacterium;D_6__uncultured bacterium	0	0	0	0	0	0	0	0	0	0	0	0	0	0	0	0	0	0	0	0.00354833	0.00360073	0	0	0	0	0	0	0	0	0	0	0	0
D_0__Bacteria;D_1__Acidobacteria;D_2__Acidobacteriia;D_3__Acidobacteriales;D_4__Acidobacteriaceae (Subgroup 1);D_5__Granulicella;__	0	0	0	0	0	0	0	0	0	0	0	0	0	0	0.00942152	0	0	0	0	0	0	0	0	0	0	0	0	0	0	0	0	0	0
D_0__Bacteria;D_1__Acidobacteria;D_2__Acidobacteriia;D_3__Solibacterales;D_4__Solibacteraceae (Subgroup 3);D_5__Bryobacter;D_6__uncultured Acidobacteriaceae bacterium	0	0	0	0	0	0	0	0	0	0	0	0	0	0	0	0	0	0	0	0.0372574	1.05261	0	0	0	0	0	0	0	0	0	0	0	0
D_0__Bacteria;D_1__Acidobacteria;D_2__Acidobacteriia;D_3__Solibacterales;D_4__Solibacteraceae (Subgroup 3);D_5__Bryobacter;D_6__uncultured bacterium	0	0	0	0	0	0	0	0	0	0	0	0	0	0	0	0	0	0	0	0.0557087	0.800562	0	0	0	0	0	0	0.00356415	0	0	0	0	0
D_0__Bacteria;D_1__Acidobacteria;D_2__Acidobacteriia;D_3__Solibacterales;D_4__Solibacteraceae (Subgroup 3);D_5__Bryobacter;__	0	0	0	0	0	0	0	0	0	0	0	0	0	0	0	0	0	0	0	0.0344188	0.39428	0	0	0	0	0	0.00727038	0.0349286	0	0	0.0152056	0.0726473	0
D_0__Bacteria;D_1__Acidobacteria;D_2__Acidobacteriia;D_3__Solibacterales;D_4__Solibacteraceae (Subgroup 3);D_5__PAUC26f;D_6__uncultured Chlorobi bacterium	0	0.00320041	0.00338089	0.00655235	0	0.0306465	0.00890752	0.00632955	0.00180223	0	0	0	0	0	0	0	0	0	0	0	0	0	0	0	0	0	0	0.0178207	0	0	0.00320118	0.0378584	0
D_0__Bacteria;D_1__Acidobacteria;D_2__Acidobacteriia;D_3__Solibacterales;D_4__Solibacteraceae (Subgroup 3);D_5__PAUC26f;D_6__uncultured bacterium	0	0	0	0.00131047	0	0.00510775	0	0	0	0	0	0	0	0	0	0	0	0	0	0	0	0	0	0	0	0	0	0.00570264	0	0	0	0.0010232	0
D_0__Bacteria;D_1__Acidobacteria;D_2__Acidobacteriia;D_3__Solibacterales;D_4__Solibacteraceae (Subgroup 3);D_5__Paludibaculum;D_6__uncultured bacterium	0.0124655	0.0448057	0.045642	0.00196571	0.00703792	0.00227011	0	0	0	0	0	0	0	0	0	0	0	0	0	0	0	0	0	0	0.00411986	0	0.0783585	0	0	0	0.00400147	0.159108	0
D_0__Bacteria;D_1__Acidobacteria;D_2__Acidobacteriia;D_3__Solibacterales;D_4__Solibacteraceae (Subgroup 3);D_5__Paludibaculum;__	0	0	0	0	0	0	0	0	0	0	0	0	0	0	0	0	0	0	0	0.0539346	0.254451	0	0	0	0	0	0	0.319348	0	0	0.292908	0.00613921	0
D_0__Bacteria;D_1__Acidobacteria;D_2__Acidobacteriia;D_3__Solibacterales;D_4__Solibacteraceae (Subgroup 3);D_5__uncultured bacterium;D_6__uncultured bacterium	0	0	0.0112696	0.117287	0.0281517	0.117478	0	0	0	0	0	0	0	0	0	0	0	0	0	0	0	0	0	0	0	0	0	0	0	0	0	0	0
D_0__Bacteria;D_1__Acidobacteria;D_2__Acidobacteriia;D_3__Solibacterales;D_4__Solibacteraceae (Subgroup 3);D_5__unidentified Acidobacterium group OPB3;D_6__unidentified Acidobacterium group OPB3	0	0	0	0.0635578	0.121404	0.0959121	0.129393	0.125958	0.149886	0.180505	0.103127	0.0343105	0	0	0	0	0	0	0	0	0	0	0	0	0	0	0	0	0	0	0	0	0
D_0__Bacteria;D_1__Acidobacteria;D_2__Acidobacteriia;D_3__Solibacterales;D_4__Solibacteraceae (Subgroup 3);__;__	0	0.00640082	0	0	0	0	0.00187527	0	0	0	0	0	0	0	0	0	0	0	0	0.0138385	0.511903	0	0	0	0	0	0	0.11833	0	0	0.0240088	0	0
D_0__Bacteria;D_1__Acidobacteria;D_2__Aminicenantia;D_3__Aminicenantales;D_4__Aminicenantes bacterium clone OPB95;D_5__Aminicenantes bacterium clone OPB95;D_6__Aminicenantes bacterium clone OPB95	0	0	0.015214	0	0	0	0	0	0	0	0	0	0	0	0	0	0	0	0	0	0	0	0	0	0	0	0	0	0	0	0	0	0
D_0__Bacteria;D_1__Acidobacteria;D_2__Aminicenantia;D_3__Aminicenantales;D_4__uncultured bacterium;D_5__uncultured bacterium;D_6__uncultured bacterium	0	0	0	0	0	0	0	0	0	0	0	0	0	0	0	0	0	0	0	0.00248383	0.00180036	0	0	0	0	0.958482	0	0	0	0	0	0	0
D_0__Bacteria;D_1__Acidobacteria;D_2__Blastocatellia (Subgroup 4);D_3__11-24;D_4__uncultured Acidobacteriaceae bacterium;D_5__uncultured Acidobacteriaceae bacterium;D_6__uncultured Acidobacteriaceae bacterium	0	0	0	0.0209675	0.023753	0.261063	0.266288	0.0443069	0.150487	5.35914	1.63596	1.74345	9.68673	10.0641	12.2357	0	0	0	0	0.000709665	0	0	0	1.18821	0.438078	0.064561	0.00242346	0.0199592	0	0.0266184	0	0.0624153	3.20269
D_0__Bacteria;D_1__Acidobacteria;D_2__Blastocatellia (Subgroup 4);D_3__11-24;D_4__uncultured bacterium;D_5__uncultured bacterium;D_6__uncultured bacterium	0	0	0	0	0	0	0	0	0	0	0	0	0	0	0	0	0	0	0	0.00603215	0.00960194	0	0	0	0	0.0132433	0	0.0220977	0	0	0	0.188781	0
D_0__Bacteria;D_1__Acidobacteria;D_2__Blastocatellia (Subgroup 4);D_3__Blastocatellales;D_4__Blastocatellaceae;D_5__JGI 0001001-H03;D_6__uncultured bacterium	0	0	0	0	0	0	0	0	0	0	0	0	0	0	0	0	0	0	0	0.00248383	0	0	0	0	0.325469	0.00496623	1.03159	0.00784112	0	0.00532368	0.561807	0.742844	0.00709606
D_0__Bacteria;D_1__Acidobacteria;D_2__Blastocatellia (Subgroup 4);D_3__Chloracidobacteriales;D_4__Chloracidobacteriaceae;D_5__Chloracidobacterium;D_6__Chloracidobacterium thermophilum	3.6046	4.02548	2.36831	0.896361	2.04276	1.12938	0.502571	0.134187	0.000901117	0	0	0	0	0	0	0	0	0	0	0	0	0	0	0	0	0	0	0	0	0	0	0	0
D_0__Bacteria;D_1__Acidobacteria;D_2__Blastocatellia (Subgroup 4);D_3__Chloracidobacteriales;D_4__Chloracidobacteriaceae;D_5__Chloracidobacterium;D_6__uncultured Acidobacteria bacterium	0	0	0	0.128426	0.300871	0.0363217	0.0848558	0.0462057	0.00931155	0.0995892	0.267192	0.177138	0	0.00546665	0	0	0	0	0	0	0	0	0	0	0	0	0	0	0	0	0	0	0
D_0__Bacteria;D_1__Acidobacteria;D_2__Blastocatellia (Subgroup 4);D_3__Chloracidobacteriales;D_4__Chloracidobacteriaceae;D_5__Chloracidobacterium;__	1.0097	0.661845	0.40289	0	0	0	0	0	0	0	0	0	0	0	0	0	0	0	0	0	0	0	0	0	0	0	0	0	0	0	0	0	0
D_0__Bacteria;D_1__Acidobacteria;D_2__Blastocatellia (Subgroup 4);D_3__Pyrinomonadales;D_4__Pyrinomonadaceae;D_5__Pyrinomonas;D_6__uncultured bacterium	0	0	0	0	0	0	0	0	0	0	0	0	0	0	0	0	0	0	0	0	0	0	0	0	0.038452	0	0	0	0	0	0	0	0
D_0__Bacteria;D_1__Acidobacteria;D_2__GBS-L1-B05;D_3__uncultured bacterium;D_4__uncultured bacterium;D_5__uncultured bacterium;D_6__uncultured bacterium	0	0	0	0	0	0	0	0	0	0.0995892	0	0.00478751	0.359215	0.464665	0.286414	0.249907	0.211356	0.0376294	0	0	0	0	0	0	0	0	0	0	0	0	0	0	0
D_0__Bacteria;D_1__Acidobacteria;D_2__Subgroup 21;D_3__uncultured bacterium;D_4__uncultured bacterium;D_5__uncultured bacterium;D_6__uncultured bacterium	0	0	0	0	0	0	0	0	0	0	0	0	0	0	0	0	0	0	0	0	0	0	0	0	0	0	0	0.00356415	0	0	0	0.01279	0
D_0__Bacteria;D_1__Acidobacteria;D_2__Subgroup 6;D_3__wastewater metagenome;D_4__wastewater metagenome;D_5__wastewater metagenome;D_6__wastewater metagenome	0	0	0	0	0	0	0	0	0	0	0	0	0	0	0	0	0	0	0	0	0	0	0.00781708	0	0	0	0	0	0	0	0	0	0
D_0__Bacteria;D_1__Acidobacteria;D_2__Subgroup 6;__;__;__;__	0	0	0	0	0	0	0	0	0	0	0	0	0	0	0	0	0	0	0	0.002129	0.0126025	0	0.0101622	0	0	0	0	0	0	0	0	0	0
D_0__Bacteria;D_1__Actinobacteria;D_2__Acidimicrobiia;D_3__IMCC26256;__;__;__	0	0	0	0	0	0	0	0	0	0	0	0	0	0	0	0	0	0	0	0.00638699	0.0144029	0	0	0	0.00274657	0	0	0.033503	0	0	0	0.00613921	0
D_0__Bacteria;D_1__Actinobacteria;D_2__Acidimicrobiia;D_3__Microtrichales;D_4__Ilumatobacteraceae;D_5__uncultured;D_6__uncultured bacterium	0	0	0	0	0	0	0	0	0	0	0	0	0	0	0	0	0	0	0	0.00496766	0.0708143	0	0	0	0	0	0	0.00285132	0	0	0.00720265	0	0
D_0__Bacteria;D_1__Actinobacteria;D_2__Acidimicrobiia;D_3__Microtrichales;D_4__Ilumatobacteraceae;D_5__uncultured;__	0	0	0	0	0	0	0	0	0	0	0	0	0	0	0	0	0	0	0	0.0102901	0.0456092	0	0	0	0	0	0	0	0	0	0	0	0
D_0__Bacteria;D_1__Actinobacteria;D_2__Acidimicrobiia;D_3__Microtrichales;D_4__Microtrichaceae;D_5__IMCC26207;D_6__uncultured bacterium	0	0	0	0	0	0	0	0	0	0	0	0	0	0	0	0	0	0	0	0.0010645	0.00480097	0	0	0	0	0	0	0	0	0	0	0	0
D_0__Bacteria;D_1__Actinobacteria;D_2__Acidimicrobiia;D_3__Microtrichales;D_4__uncultured;__;__	0	0	0	0	0	0	0	0	0	0	0	0	0	0	0	0	0	0	0	0	0	0	0.00390854	0	0	0	0	0	0	0	0	0	0
D_0__Bacteria;D_1__Actinobacteria;D_2__Acidimicrobiia;D_3__uncultured;D_4__uncultured bacterium;D_5__uncultured bacterium;D_6__uncultured bacterium	0	0	0	0	0	0.00340516	0	0	0	0	0	0	0	0	0	0	0	0	0	0	0	0	0	0.00495086	0.00549315	0	0	0.00641547	0	0	0	0.0035812	0
D_0__Bacteria;D_1__Actinobacteria;D_2__Actinobacteria;D_3__Actinomycetales;D_4__Actinomycetaceae;D_5__Actinomyces;__	0	0	0	0	0	0	0	0	0	0.0248973	0	0	0	0	0	0.185117	0	0	0	0	0	0	0	0	0	0	0	0	0	0	0	0	0
D_0__Bacteria;D_1__Actinobacteria;D_2__Actinobacteria;D_3__Bifidobacteriales;D_4__Bifidobacteriaceae;D_5__Bifidobacterium;__	0	0	0	0	0	0	0	0	0	0	0	0	0	0	0	0	0.153713	0	0	0	0	0	0	0	0	0	0	0	0	0	0	0	0
D_0__Bacteria;D_1__Actinobacteria;D_2__Actinobacteria;D_3__Corynebacteriales;D_4__Mycobacteriaceae;D_5__Mycobacterium;__	0	0	0	0	0	0	0	0	0	0	0	0	0	0	0	0	9.59746	2.67168	0	0	0	0	0	15.2412	0	0	0	0	0	0	0	0	0
D_0__Bacteria;D_1__Actinobacteria;D_2__Actinobacteria;D_3__Frankiales;D_4__Sporichthyaceae;D_5__Candidatus Planktophila;__	0	0	0	0	0	0	0	0	0	0	0	0	0	0	0	0	0	0	0.00288992	0	0	0	0.0246238	0	0	0	0	0	0	0	0	0	0
D_0__Bacteria;D_1__Actinobacteria;D_2__Actinobacteria;D_3__Frankiales;D_4__Sporichthyaceae;D_5__hgcI clade;D_6__Actinobacteria bacterium IMCC26103	0	0	0	0	0	0	0	0	0	0	0	0	0	0	0	0	0	0	0	0	0	0	0.03205	0	0	0	0	0	0	0	0	0	0
D_0__Bacteria;D_1__Actinobacteria;D_2__Actinobacteria;D_3__Frankiales;D_4__Sporichthyaceae;D_5__hgcI clade;D_6__uncultured Actinomycetales bacterium	0	0	0	0	0	0	0	0	0	0	0	0	0	0	0	0	0	0	0.00192662	0	0	0	0.0336134	0	0	0	0	0	0	0	0	0	0
D_0__Bacteria;D_1__Actinobacteria;D_2__Actinobacteria;D_3__Frankiales;D_4__Sporichthyaceae;D_5__hgcI clade;D_6__uncultured Candidatus Planktophila sp.	0	0	0	0	0	0	0	0	0	0	0	0	0	0	0	0	0	0	0	0	0	0	0.0121165	0	0	0	0	0	0	0	0	0	0
D_0__Bacteria;D_1__Actinobacteria;D_2__Actinobacteria;D_3__Frankiales;D_4__Sporichthyaceae;D_5__hgcI clade;D_6__uncultured actinobacterium	0	0	0	0	0	0	0	0	0	0	0	0	0	0	0	0	0	0	0.00288992	0	0	0	0.0625366	0	0	0	0	0	0	0	0	0	0
D_0__Bacteria;D_1__Actinobacteria;D_2__Actinobacteria;D_3__Frankiales;D_4__Sporichthyaceae;D_5__hgcI clade;__	0	0	0	0	0	0	0	0	0	0	0	0	0	0	0	0	0	0	0	0	0	0	0.0191518	0	0	0	0	0	0	0	0	0	0
D_0__Bacteria;D_1__Actinobacteria;D_2__Actinobacteria;D_3__Frankiales;D_4__Sporichthyaceae;D_5__uncultured;D_6__uncultured actinobacterium	0	0	0	0	0	0	0	0	0	0	0	0	0	0	0	0	0	0	0	0	0.00960194	0	0	0	0	0	0	0	0	0	0	0	0
D_0__Bacteria;D_1__Actinobacteria;D_2__Actinobacteria;D_3__Frankiales;D_4__Sporichthyaceae;__;__	0	0	0	0	0	0	0	0	0	0	0	0	0	0	0	0	0	0	0.0192662	0	0	0	0.417823	0	0	0	0	0	0	0	0	0	0
D_0__Bacteria;D_1__Actinobacteria;D_2__Actinobacteria;D_3__Micrococcales;D_4__Microbacteriaceae;D_5__Aurantimicrobium;D_6__uncultured bacterium	0	0	0	0	0	0	0	0	0	0	0	0	0	0	0	0	0	0	0	0	0	0	0.00390854	0	0	0	0	0	0	0	0	0	0
D_0__Bacteria;D_1__Actinobacteria;D_2__Actinobacteria;D_3__Micrococcales;D_4__Microbacteriaceae;D_5__Candidatus Planktoluna;__	0	0	0	0	0	0	0	0	0	0	0	0	0	0	0	0	0	0	0	0	0	0	0.0277506	0	0	0	0	0	0	0	0	0	0
D_0__Bacteria;D_1__Actinobacteria;D_2__Actinobacteria;D_3__Micrococcales;D_4__Microbacteriaceae;D_5__Rhodoluna;__	0	0	0	0	0	0	0	0	0	0	0	0	0	0	0	0	0	0	0	0	0	0	0.0332226	0	0	0	0	0	0	0	0	0	0
D_0__Bacteria;D_1__Actinobacteria;D_2__Actinobacteria;D_3__Micrococcales;D_4__Microbacteriaceae;__;__	0	0	0	0	0	0	0	0	0	0	0	0	0	0	0	0	0	0	0	0.248738	0	0	0.0523744	0	0	0	0	0	0	0	0	0	0
D_0__Bacteria;D_1__Actinobacteria;D_2__Actinobacteria;D_3__Micrococcales;D_4__Micrococcaceae;__;__	0	0	0	0	0	0	0	0	0	0	0	0	0	0	0	0.101814	0	0	0	0	0	0	0	0	0	0	0	0	0	0	0	0	0
D_0__Bacteria;D_1__Actinobacteria;D_2__Actinobacteria;D_3__Micromonosporales;D_4__Micromonosporaceae;D_5__Actinoplanes;__	0	0	0	0	0	0	0	0	0	0	0	0	0	0	0	0.129582	0	0	0	0	0	0	0	0	0	0	0	0	0	0	0	0	0
D_0__Bacteria;D_1__Actinobacteria;D_2__Actinobacteria;D_3__PeM15;__;__;__	0	0	0	0	0	0	0	0	0	0	0	0	0	0	0	0	0	0	0	0	0	0	0.0269689	0	0	0	0	0	0	0	0	0	0
D_0__Bacteria;D_1__Actinobacteria;D_2__Actinobacteria;D_3__Propionibacteriales;D_4__Nocardioidaceae;D_5__Nocardioides;__	0.00415515	0	0	0	0	0	0	0	0.00300372	0	0	0	0	0.0150333	0	0	0	0	0	0	0	0	0	0	0	0	0	0	0	0	0.00160059	0	0
D_0__Bacteria;D_1__Actinobacteria;D_2__Actinobacteria;D_3__Streptomycetales;D_4__Streptomycetaceae;D_5__Streptomyces;__	0	0	0	0	0	0	0	0	0	0	0.0609385	0	0	0.0204999	0	0	0	0	0	0	0	0	0	0	0	0	0	0	0.0195049	0	0	0	0
D_0__Bacteria;D_1__Actinobacteria;D_2__Actinobacteria;D_3__Streptosporangiales;D_4__Thermomonosporaceae;D_5__Actinoallomurus;D_6__uncultured bacterium	0	0	0	0	0	0	0	0	0	0	0	0	0	0	0	0	0	0	0	0	0	0	0.00469025	0	0	0	0	0	0	0	0	0	0
D_0__Bacteria;D_1__Actinobacteria;D_2__Coriobacteriia;D_3__OPB41;D_4__uncultured soil bacterium;D_5__uncultured soil bacterium;D_6__uncultured soil bacterium	0	0	0	0	0	0	0	0	0	0	0	0	0	0	0	0	0	0	0	0.012774	0.0120024	0	0	0	0	0	0	0	0	0	0	0	0
D_0__Bacteria;D_1__Actinobacteria;D_2__MB-A2-108;D_3__Actinobacteria bacterium RBG_19FT_COMBO_70_19;D_4__Actinobacteria bacterium RBG_19FT_COMBO_70_19;D_5__Actinobacteria bacterium RBG_19FT_COMBO_70_19;D_6__Actinobacteria bacterium RBG_19FT_COMBO_70_19	0	0	0	0	0	0	0	0	0	0	0	0	0	0	0	0	0	0	0	0	0	0	0	0.00990173	0.0782773	0.0198649	0	0.0684316	0	0	0	0.101297	0.0307496
D_0__Bacteria;D_1__Actinobacteria;D_2__MB-A2-108;D_3__uncultured bacterium;D_4__uncultured bacterium;D_5__uncultured bacterium;D_6__uncultured bacterium	0	0	0	0	0	0	0	0	0	0	0	0	0	0	0	0	0	0	0	0	0	0	0.00586281	0	0	0.00331082	0	0.0235234	0	0	0	0.0173944	0
D_0__Bacteria;D_1__Actinobacteria;D_2__MB-A2-108;__;__;__;__	0	0	0	0	0	0	0	0	0	0	0	0	0	0	0	0	0	0	0	0.00496766	0.0252051	0	0	0	0	0	0	0	0	0	0	0	0
D_0__Bacteria;D_1__Actinobacteria;D_2__RBG-16-55-12;D_3__unidentified Actinomycete OPB41;D_4__unidentified Actinomycete OPB41;D_5__unidentified Actinomycete OPB41;D_6__unidentified Actinomycete OPB41	0	0	0	0	0	0	0	0	0	0	0	0	0	0	0	0	0	0	0	0	0	0	0	0	0	0.148987	0	0	0	0	0	0	0
D_0__Bacteria;D_1__Actinobacteria;D_2__RBG-16-55-12;__;__;__;__	0	0	0	0	0	0	0	0	0	0	0	0	0	0	0	0	0	0	0	0	0	0	0	0.00495086	0	0.231757	0	0	0	0	0	0	0
D_0__Bacteria;D_1__Actinobacteria;D_2__Rubrobacteria;D_3__Rubrobacterales;D_4__Rubrobacteriaceae;D_5__Rubrobacter;D_6__uncultured Actinomycetales bacterium	0	0	0	0	0	0	0	0	0	0	0	0	0	0	0	0.11107	0	0	0	0	0	0	0	0	0	0	0	0	0	0	0	0	0
D_0__Bacteria;D_1__Actinobacteria;D_2__Thermoleophilia;D_3__Gaiellales;D_4__Gaiellaceae;D_5__Gaiella;__	0	0	0	0	0	0	0	0	0	0	0	0	0	0	0	0	0	0	0	0.00816115	0.0138028	0	0.00781708	0	0	0	0	0	0	0	0	0.0010232	0
D_0__Bacteria;D_1__Actinobacteria;D_2__Thermoleophilia;D_3__Gaiellales;D_4__uncultured;D_5__metagenome;D_6__metagenome	0	0	0	0	0	0	0	0	0	0	0	0	0	0	0	0.129582	0	0	0	0.0010645	0.00480097	0	0	0	0	0	0	0	0	0	0	0	0
D_0__Bacteria;D_1__Actinobacteria;D_2__Thermoleophilia;D_3__Gaiellales;D_4__uncultured;D_5__uncultured bacterium;D_6__uncultured bacterium	0	0	0	0	0	0	0	0	0	0	0	0	0	0	0	0	0	0	0	0	0	0	0.00781708	0	0	0	0	0	0	0	0	0	0
D_0__Bacteria;D_1__Actinobacteria;D_2__Thermoleophilia;D_3__Solirubrobacterales;D_4__Solirubrobacteraceae;D_5__Conexibacter;D_6__uncultured bacterium	0	0	0	0	0	0	0	0	0	0	0	0	0	0	0	0	0	0	0	0	0	0	0	0	0	0	0	0	0.0270068	0	0	0	0
D_0__Bacteria;D_1__Actinobacteria;D_2__Thermoleophilia;D_3__Thermophilales;D_4__Thermoleophilaceae;D_5__Thermoleophilum;D_6__nitrifying bacterium enrichment culture	0	0	0	0	0	0	0	0	0	0	0	0	0	0	0	0	0	0	0	0	0	0	0	0.242592	0.0370787	0	0	0	0	0	0	0	0
D_0__Bacteria;D_1__Actinobacteria;__;__;__;__;__	0	0	0	0.00720759	0	0.0261063	0.00890752	0.00379773	0.00390484	0.0124486	0	0	0	0	0	0	0	0	0	0	0	0	0	0	0	0	0	0	0	0	0	0	0
D_0__Bacteria;D_1__Aquificae;D_2__Aquificae;D_3__Aquificales;D_4__Aquificaceae;D_5__Hydrogenobacter;D_6__Hydrogenobacter hydrogenophilus	0	0	0	0	0	0	0	0	0	0	0	0	0	0	0	0	0	0	0	0	0	0	0	0.00247543	0.0302123	0	0	0	0	0	0	0	0
D_0__Bacteria;D_1__Aquificae;D_2__Aquificae;D_3__Aquificales;D_4__Aquificaceae;D_5__Hydrogenobacter;D_6__Hydrogenobacter sp. IT-7242	0	0	0	0	0	0	0	0	0	0	0	0	0	0	0	0	0	0	0.00770646	0.00745149	0	0	0	0.294576	1.76055	0.375778	3.03094	0.0199592	0	0.0212947	0	0.0450208	8.53183
D_0__Bacteria;D_1__Aquificae;D_2__Aquificae;D_3__Aquificales;D_4__Aquificaceae;D_5__Hydrogenobacter;D_6__uncultured bacterium	0	0	0	0	0	0	0	0	0	0	0	0	0	0	0	0	0	0.056444	0	0.0184513	0	0	0	0.0321806	0	1.15713	0	0	0	0	0	0	0
D_0__Bacteria;D_1__Aquificae;D_2__Aquificae;D_3__Aquificales;D_4__Aquificaceae;D_5__Hydrogenobacter;__	0	0	0	0	0	0	0	0	0	0	0	0	0	0	0	0	0	0	0	0	0	0	0	0	0	0	0	0	0	0	0	0.455836	1.02893
D_0__Bacteria;D_1__Aquificae;D_2__Aquificae;D_3__Aquificales;D_4__Aquificaceae;D_5__Thermocrinis;D_6__Thermocrinis albus DSM 14484	0	0	0	0	0	0	0	0	0	0	0	0	0	0	0	0	0	0	0	0	0	0	0	0	0	0	0	0	0.0180045	0	0	0	0
D_0__Bacteria;D_1__Aquificae;D_2__Aquificae;D_3__Aquificales;D_4__Aquificaceae;D_5__Thermocrinis;D_6__uncultured Thermocrinis sp.	0	0	0	0	0	0	0	0	0	0	0.0234379	0	0.111384	0	0.0800829	0.0185117	0	8.65475	0	0	0	0	0	0	0	0	0	0	0	0	0	0	0
D_0__Bacteria;D_1__Aquificae;D_2__Aquificae;D_3__Aquificales;D_4__Aquificaceae;D_5__Thermocrinis;D_6__uncultured bacterium	0.0290861	0.016002	0.0225393	0	0.00351896	0.0175933	0.00375053	0.00822842	0.0291361	0.914976	0.506258	2.13124	3.76108	11.305	5.31185	32.0159	1.46027	0	0	0	0	0	0	0	0	0	0	0	4.04651	0	0	0	0
D_0__Bacteria;D_1__Aquificae;D_2__Aquificae;D_3__Aquificales;D_4__Aquificaceae;D_5__Thermocrinis;__	0	0.00128016	0	0.179534	0.117005	0.122018	0.0918881	0.0354455	0.15289	0.379684	0.248441	0.0845794	0.905927	0.293832	0.644432	0	0.00960707	0	1.68771	0.0659989	0.00180036	0	4.86926	11.1221	7.76456	8.38134	0.648679	0.0434826	26.6032	75.7755	0.00960353	0.443558	5.63663
D_0__Bacteria;D_1__Aquificae;D_2__Aquificae;D_3__Aquificales;D_4__Hydrogenobaculaceae;D_5__Hydrogenobaculum;D_6__uncultured Hydrogenobaculum sp.	0	0	0	0	0	0	0	0	0	0	0	0	0	0	0	0	0	0	0.0115597	0	0	0	0	0	0	0	0	0	0	0	0	0	0
D_0__Bacteria;D_1__Aquificae;D_2__Aquificae;D_3__Hydrogenothermales;D_4__Hydrogenothermaceae;D_5__Sulfurihydrogenibium;D_6__uncultured bacterium	0	0	0	0	0	0	0	0	0	0	0	0	0	0	0	0	0	0	0	0	0	0	0	0.205461	0.984647	0.344325	0.0888602	0.0570264	0	0	0	0	0
D_0__Bacteria;D_1__Aquificae;D_2__Aquificae;D_3__Hydrogenothermales;D_4__Hydrogenothermaceae;D_5__Sulfurihydrogenibium;__	0	0	0	0	0	0	0	0	0	0	0	0	0	0	0	0	0	0	0.00192662	0.0124191	0	0	0.0269689	0.269822	0.10849	0.105946	0.961305	0.124745	0.0150038	0.124219	0.013605	0.542297	0.231805
D_0__Bacteria;D_1__Aquificae;D_2__Aquificae;D_3__Hydrogenothermales;D_4__Hydrogenothermaceae;__;__	0	0.00256033	0	0.044556	0.0941321	0.0158908	0.0712601	0.0550671	0.0925147	0.566414	0.487508	0.375022	0.419548	0.254199	0.331637	0.481303	0	0	0	0.00283866	0	0	0	1.2897	0.498503	0.210237	0.116326	0.0192464	0.0135034	0.0550114	0.00640236	0.107436	0.596069
D_0__Bacteria;D_1__Armatimonadetes;D_2__Chthonomonadetes;D_3__Chthonomonadales;D_4__Chthonomonadaceae;D_5__Chthonomonas;D_6__uncultured bacterium	0	0	0	0	0	0	0	0	0	0	0	0	0	0	0	0	0	0	0	0.00603215	0.0240048	0	0	0	0	0	0	0.00142566	0	0	0	0	0
D_0__Bacteria;D_1__Armatimonadetes;D_2__Chthonomonadetes;D_3__Chthonomonadales;D_4__Chthonomonadaceae;D_5__Chthonomonas;__	0	0	0	0	0	0	0	0	0	0	0	0	0	0	0	0	0	0	0	0.00496766	0.135027	0	0	0	0	0	0	0	0	0	0	0	0
D_0__Bacteria;D_1__Armatimonadetes;D_2__Chthonomonadetes;D_3__Chthonomonadales;D_4__candidate division OP10 clone OPB80;D_5__candidate division OP10 clone OPB80;D_6__candidate division OP10 clone OPB80	0.32618	0.446137	0.291884	0.815112	1.10495	1.38193	1.29487	1.1697	1.48024	0.0871405	0.815638	0.331934	0	0	0	0	0	0	0	0	0	0	0	0	0.186767	0.36419	0.00727038	0	0	0	0	0.0762285	0.0118268
D_0__Bacteria;D_1__Armatimonadetes;D_2__Chthonomonadetes;D_3__Chthonomonadales;D_4__uncultured bacterium;D_5__uncultured bacterium;D_6__uncultured bacterium	0	0	0	0	0	0	0	0	0	0	0	0	0	0	0	0	0	0	0	0.00461282	0	0	0	0	0	0	0	0	0	0	0	0	0
D_0__Bacteria;D_1__Armatimonadetes;D_2__Chthonomonadetes;D_3__Chthonomonadales;__;__;__	0	0	0	0	0	0	0	0	0	0	0	0	0	0	0	0	0	0	0	0.0386768	0.0330067	0	0	0	0	0	0	0	0	0	0	0	0
D_0__Bacteria;D_1__Armatimonadetes;D_2__Fimbriimonadia;D_3__Fimbriimonadales;D_4__Fimbriimonadaceae;D_5__uncultured Tetrasphaera sp.;D_6__uncultured Tetrasphaera sp.	0	0	0	0	0	0	0	0	0	0	0	0	0	0	0	0	0	0	0	0.0141933	0.00240048	0	0	0	0	0	0	0.00285132	0	0	0	0	0
D_0__Bacteria;D_1__Armatimonadetes;D_2__Fimbriimonadia;D_3__Fimbriimonadales;D_4__Fimbriimonadaceae;D_5__uncultured bacterium;D_6__uncultured bacterium	0	0	0	0	0	0	0	0	0	0	0	0	0	0	0	0	0	0	0	4.01812	0.0480097	0	0	0	0	0	0	0.00142566	0	0	0	0	0
D_0__Bacteria;D_1__Armatimonadetes;D_2__Fimbriimonadia;D_3__Fimbriimonadales;D_4__uncultured bacterium;D_5__uncultured bacterium;D_6__uncultured bacterium	0	0	0	0	0	0	0	0	0	0	0	0	0	0	0	0	0	0	0	0	0.00900182	0	0	0	0	0	0	0	0	0	0	0	0
D_0__Bacteria;D_1__Armatimonadetes;D_2__uncultured bacterium;D_3__uncultured bacterium;D_4__uncultured bacterium;D_5__uncultured bacterium;D_6__uncultured bacterium	0	0	0	0	0	0	0	0	0	0	0	0	0	0	0	0	0	0	0	0.00354833	0	0	0	0	0	0	0	0	0	0	0	0	0
D_0__Bacteria;D_1__Armatimonadetes;D_2__uncultured;D_3__Armatimonadetes bacterium DC;D_4__Armatimonadetes bacterium DC;D_5__Armatimonadetes bacterium DC;D_6__Armatimonadetes bacterium DC	0	0	0	0	0	0	0	0	0	0	0	0	0	0	0	0	0	0	0	0.00283866	0	0	0.00273598	1.94074	6.03148	7.66951	0.0953227	0.00498981	0.00300075	0.803876	0.0176065	0.352493	2.36772
D_0__Bacteria;D_1__Armatimonadetes;D_2__uncultured;D_3__Armatimonadetes bacterium GXS;D_4__Armatimonadetes bacterium GXS;D_5__Armatimonadetes bacterium GXS;D_6__Armatimonadetes bacterium GXS	0	0	0	0.0563502	0.0272719	0.513045	0.181432	0.0329137	0.277544	3.78439	0.032813	0.378214	2.4913	3.13922	3.01112	0.120326	0	0	0	0	0	0	0	0	0	0	0	0	0	0	0	0	0
D_0__Bacteria;D_1__Armatimonadetes;D_2__uncultured;D_3__candidate division OP10 clone OPB50;D_4__candidate division OP10 clone OPB50;D_5__candidate division OP10 clone OPB50;D_6__candidate division OP10 clone OPB50	0	0	0	0.0412798	0.00263922	0.0192959	0.0201591	0.0177228	0	0	0	0	0	0	0	0	0	0	0	0	0	0	0	0	0	0.0629056	0	0	0	0	0	0	0
D_0__Bacteria;D_1__Armatimonadetes;D_2__uncultured;D_3__hot springs metagenome;D_4__hot springs metagenome;D_5__hot springs metagenome;D_6__hot springs metagenome	5.16486	5.9054	7.283	5.388	9.29357	6.45449	10.3904	8.44616	10.8708	7.84887	6.20635	3.03927	0	0	0	0	0	0	0.00192662	0.00425799	0	0	0	1.82687	4.06356	0.701894	8.88359	2.35376	0.0150038	0.0354912	0.175264	1.54452	7.25454
D_0__Bacteria;D_1__Armatimonadetes;D_2__uncultured;D_3__metagenome;D_4__metagenome;D_5__metagenome;D_6__metagenome	0	0	0	0	0	0	0	0	0	0	0	0	0	0	0	0	0	0	0	0.00461282	0.00360073	0	0	0.0247543	0	0	0	0	0	0.00354912	0	0	0
D_0__Bacteria;D_1__Armatimonadetes;D_2__uncultured;D_3__uncultured Armatimonadetes bacterium;D_4__uncultured Armatimonadetes bacterium;D_5__uncultured Armatimonadetes bacterium;D_6__uncultured Armatimonadetes bacterium	0	0	0	0	0	0	0	0	0	0.858957	0.764074	0.638335	3.99592	5.09765	5.39288	1.07368	0.16332	0	0	0	0	0	0	0	0	0	0	0	0	0	0	0	0
D_0__Bacteria;D_1__Armatimonadetes;D_2__uncultured;D_3__uncultured bacterium SJA-171;D_4__uncultured bacterium SJA-171;D_5__uncultured bacterium SJA-171;D_6__uncultured bacterium SJA-171	0.382274	0.77898	1.02159	0.269957	0.0519046	0.4177	0.119548	0.101273	0.0300372	0	0	0	0	0	0	0	0	0	0	0	0	0	0	0	0	0.0496623	0.0040391	0	0	0	0	0.0010232	0
D_0__Bacteria;D_1__Armatimonadetes;D_2__uncultured;__;__;__;__	0	0	0.0270471	0	0	0	0	0	0	0.180505	0	0	0	0	0	3.32284	0.124892	0	0	0	0	0	0	0	0	0	0	0	0	0	0	0	0
D_0__Bacteria;D_1__Atribacteria;D_2__Caldatribacteriia;D_3__Caldatribacteriales;D_4__Caldatribacteriaceae;D_5__Candidatus Caldatribacterium;__	0	0.0121616	0.219758	0.604782	0.0730184	0.566392	0.205342	0.294324	0.41962	0	0	0.0183521	0	0	0	0	0	0	0	0	0	0	0	1.73528	0	2.4467	0	0	0	0.0408149	0	0	0
D_0__Bacteria;D_1__BRC1;D_2__metagenome;D_3__metagenome;D_4__metagenome;D_5__metagenome;D_6__metagenome	0	0	0	0	0	0	0	0	0	0	0	0	0	0	0	0	0	0	0	0.0308704	0.044409	0	0	0	0	0	0	0.00142566	0	0	0	0	0
D_0__Bacteria;D_1__BRC1;D_2__uncultured bacterium;D_3__uncultured bacterium;D_4__uncultured bacterium;D_5__uncultured bacterium;D_6__uncultured bacterium	0	0	0	0	0	0	0	0	0	0	0	0	0	0	0	0	0	0	0	0.0117095	0.0156032	0	0	0	0	0.0148987	0	0.0199592	0	0	0.319318	0.0143248	0
D_0__Bacteria;D_1__BRC1;__;__;__;__;__	0	0	0	0	0	0	0	0	0	0	0	0	0	0	0	0	0	0	0	0.00248383	0.0084017	0	0	0	0	0	0	0	0	0	0	0	0
D_0__Bacteria;D_1__Bacteroidetes;D_2__Bacteroidia;D_3__Bacteroidales;D_4__Bacteroidaceae;D_5__Bacteroides;__	0	0	0	0	0	0	0	0	0	0	0	0	0	0	0	0	0	0	0	0	0	0	0.00703537	0	0	0	0	0	0	0	0	0	0
D_0__Bacteria;D_1__Bacteroidetes;D_2__Bacteroidia;D_3__Bacteroidales;D_4__Dysgonomonadaceae;D_5__Dysgonomonas;__	0	0	0	0	0	0	0	0	0.00811006	0	0	0	0	0	0	0	0	0	0	0	0	0	0	0	0	0	0	0	0	0	0	0	0
D_0__Bacteria;D_1__Bacteroidetes;D_2__Bacteroidia;D_3__Bacteroidales;D_4__FTLpost3;D_5__uncultured bacterium;D_6__uncultured bacterium	0	0	0	0	0	0	0	0	0	0	0	0	0	0	0	0	0	0	0	0.00461282	0.00120024	0	0	0	0	0	0	0	0	0	0	0	0
D_0__Bacteria;D_1__Bacteroidetes;D_2__Bacteroidia;D_3__Bacteroidales;D_4__Marinifilaceae;D_5__uncultured;D_6__Bacteroidetes bacterium ADurb.Bin217	0	0	0	0	0	0	0	0	0	0	0	0	0	0	0	0	0	0	0	0.00354833	0	0	0	0	0	0	0	0	0	0	0	0	0
D_0__Bacteria;D_1__Bacteroidetes;D_2__Bacteroidia;D_3__Bacteroidales;D_4__Porphyromonadaceae;D_5__Porphyromonas;__	0	0	0	0	0	0	0	0	0	0	0	0	0	0	0	0	0.134499	0.206961	0	0.002129	0	0	0	0.00495086	0	0	0	0	0	0	0	0	0
D_0__Bacteria;D_1__Bacteroidetes;D_2__Bacteroidia;D_3__Bacteroidales;D_4__Prevotellaceae;D_5__Alloprevotella;D_6__Alloprevotella tannerae	0	0	0	0	0	0	0	0	0	0	0	0	0	0	0	0	0.0384283	0.150517	0	0	0	0	0	0	0	0	0	0	0	0	0	0	0
D_0__Bacteria;D_1__Bacteroidetes;D_2__Bacteroidia;D_3__Bacteroidales;D_4__Prevotellaceae;D_5__Alloprevotella;D_6__uncultured Bacteroidetes bacterium	0	0	0	0	0	0	0	0	0	0	0	0	0	0	0	0	0	0.0940734	0	0.0010645	0	0.00393732	0	0	0	0	0	0	0	0	0	0	0
D_0__Bacteria;D_1__Bacteroidetes;D_2__Bacteroidia;D_3__Bacteroidales;D_4__Prevotellaceae;D_5__Alloprevotella;__	0	0	0	0	0	0	0	0	0	0	0	0	0	0	0	0	0.0960707	0	0	0.000709665	0.00240048	0.0177179	0	0	0	0	0	0.00213849	0	0	0	0.0010232	0
D_0__Bacteria;D_1__Bacteroidetes;D_2__Bacteroidia;D_3__Bacteroidales;D_4__Prevotellaceae;D_5__Prevotella 6;D_6__uncultured bacterium	0	0	0	0	0	0	0	0	0	0	0	0	0	0	0	0.0277675	0.211356	0.338664	0	0	0	0	0	0	0	0	0	0	0	0	0	0	0
D_0__Bacteria;D_1__Bacteroidetes;D_2__Bacteroidia;D_3__Bacteroidales;D_4__Prevotellaceae;D_5__Prevotella 7;D_6__Prevotella melaninogenica	0	0	0	0	0	0	0	0	0	0	0	0	0	0	0	0	0.55721	0.357479	0	0	0	0.00590598	0.000781708	0	0	0.00331082	0	0	0	0	0	0	0
D_0__Bacteria;D_1__Bacteroidetes;D_2__Bacteroidia;D_3__Bacteroidales;D_4__Prevotellaceae;D_5__Prevotella 7;__	0	0	0	0	0	0	0	0	0	0	0.065626	0	0	0	0	0	0.835815	0.413923	0	0	0	0	0	0	0	0	0	0	0	0	0	0	0
D_0__Bacteria;D_1__Bacteroidetes;D_2__Bacteroidia;D_3__Bacteroidales;D_4__Prevotellaceae;D_5__Prevotella;D_6__Prevotella pallens	0	0	0	0	0	0	0	0	0	0	0	0	0	0	0	0	0.518782	0.301035	0	0	0	0	0	0	0	0	0	0	0	0	0	0	0
D_0__Bacteria;D_1__Bacteroidetes;D_2__Bacteroidia;D_3__Bacteroidales;D_4__Prevotellaceae;D_5__Prevotella;D_6__Prevotella sp. oral taxon 299 str. F0039	0	0	0	0	0	0	0	0	0	0	0	0	0	0	0	0	0.124892	0.056444	0	0	0	0	0	0	0	0	0	0	0	0	0	0	0
D_0__Bacteria;D_1__Bacteroidetes;D_2__Bacteroidia;D_3__Bacteroidales;D_4__Prolixibacteraceae;D_5__BSV13;D_6__uncultured Prolixibacter sp.	0	0	0	0	0	0	0	0	0	0	0	0	0	0	0	0	0	0	0	0	0	0	0	0	0	0	0	0	0.0195049	0	0	0	0
D_0__Bacteria;D_1__Bacteroidetes;D_2__Bacteroidia;D_3__Bacteroidales;D_4__Rikenellaceae;D_5__Blvii28 wastewater-sludge group;D_6__uncultured bacterium	0	0	0	0	0	0	0	0	0	0	0	0	0	0	0	0	0	0	0	0.00390316	0.00240048	0	0	0	0	0	0	0	0	0	0	0	0
D_0__Bacteria;D_1__Bacteroidetes;D_2__Bacteroidia;D_3__Bacteroidales;D_4__Rikenellaceae;D_5__Rikenellaceae RC9 gut group;D_6__uncultured Bacteroidales bacterium	0	0	0	0	0	0	0	0	0	0	0	0	0	0	0	0	0	0	0	0	0	0	0.00429939	0	0	0	0	0	0	0	0	0	0
D_0__Bacteria;D_1__Bacteroidetes;D_2__Bacteroidia;D_3__Bacteroidales;D_4__SB-5;D_5__uncultured bacterium;D_6__uncultured bacterium	0	0.00896115	0.00788875	0	0	0	0	0	0	0	0	0	0	0	0	0	0	0	0	0	0	0	0	0	0	0	0	0	0	0	0	0	0
D_0__Bacteria;D_1__Bacteroidetes;D_2__Bacteroidia;D_3__Bacteroidales;D_4__SB-5;__;__	0	0	0	0	0	0	0	0	0	0	0	0	0	0	0	0	0	0	0	0	0	0	0	0	0	0.028142	0	0	0	0	0	0	0
D_0__Bacteria;D_1__Bacteroidetes;D_2__Bacteroidia;D_3__Chitinophagales;D_4__37-13;D_5__Bacteroidetes bacterium 37-13;D_6__Bacteroidetes bacterium 37-13	0	0	0	0	0	0	0	0	0	0	0	0	0	0	0	0	0	0	0	0.0738052	0.00900182	0	0	0	0	0	0	0.0128309	0	0	0	0	0
D_0__Bacteria;D_1__Bacteroidetes;D_2__Bacteroidia;D_3__Chitinophagales;D_4__Chitinophagaceae;D_5__Dinghuibacter;__	0	0	0	0	0	0	0	0	0	0	0	0	0	0	0	0	0	0	0	0	0	0	0.0121165	0	0	0	0	0	0	0	0	0	0
D_0__Bacteria;D_1__Bacteroidetes;D_2__Bacteroidia;D_3__Chitinophagales;D_4__Chitinophagaceae;D_5__Ferruginibacter;D_6__uncultured soil bacterium	0	0	0	0	0	0	0	0	0	0	0	0	0	0	0	0	0	0	0	0	0	0	0.00429939	0	0	0	0	0	0	0	0	0	0
D_0__Bacteria;D_1__Bacteroidetes;D_2__Bacteroidia;D_3__Chitinophagales;D_4__Chitinophagaceae;D_5__Heliimonas;D_6__uncultured bacterium	0	0	0	0	0	0	0	0	0	0	0	0	0	0	0	0.11107	0	0	0	0	0	0	0	0	0	0	0	0	0	0	0	0	0
D_0__Bacteria;D_1__Bacteroidetes;D_2__Bacteroidia;D_3__Chitinophagales;D_4__Chitinophagaceae;D_5__Lacibacter;__	0	0	0	0	0	0	0	0	0	0	0	0	0	0	0	0	0	0	0	1.48852	0.0144029	0	0	0	0	0	0	0	0	0	0	0	0
D_0__Bacteria;D_1__Bacteroidetes;D_2__Bacteroidia;D_3__Chitinophagales;D_4__Chitinophagaceae;D_5__Niastella;__	0	0	0	0	0	0	0	0	0	0	0	0.00558543	0	0	0	0	0	0	0	0	0	0	0	0	0	0	0	0	0.0135034	0	0	0	0
D_0__Bacteria;D_1__Bacteroidetes;D_2__Bacteroidia;D_3__Chitinophagales;D_4__Chitinophagaceae;D_5__Sediminibacterium;D_6__metagenome	0	0	0	0	0	0	0.000937633	0	0	0	0	0	0	0.00819997	0	0	0	0	0	0	0	0	0	0	0	0	0	0	0.00450113	0	0	0	0
D_0__Bacteria;D_1__Bacteroidetes;D_2__Bacteroidia;D_3__Chitinophagales;D_4__Chitinophagaceae;D_5__Sediminibacterium;__	0	0	0	0	0	0	0	0	0	0	0	0	0	0	0	0	0	0	0.0115597	0	0	0	0.23803	0	0	0	0	0	0	0	0	0	0
D_0__Bacteria;D_1__Bacteroidetes;D_2__Bacteroidia;D_3__Chitinophagales;D_4__Chitinophagaceae;D_5__Terrimonas;__	0	0	0	0	0	0	0	0	0	0	0	0	0	0	0	0	0	0	0	0	0	0	0.00547196	0	0	0	0	0	0	0	0	0	0
D_0__Bacteria;D_1__Bacteroidetes;D_2__Bacteroidia;D_3__Chitinophagales;D_4__Chitinophagaceae;D_5__uncultured;__	0	0	0	0	0	0	0	0	0	0	0.0515633	0	0	0	0	0	0	0	0	15.0229	0.0672136	0	0	0	0	0	0	0	0	0	0	0	0
D_0__Bacteria;D_1__Bacteroidetes;D_2__Bacteroidia;D_3__Chitinophagales;D_4__Chitinophagaceae;__;__	0	0	0	0	0	0	0	0	0	0	0	0	0	0	0	0	0	0	0	1.38243	0.00720145	0	0	0	0	0	0	0.00213849	0	0	0	0	0
D_0__Bacteria;D_1__Bacteroidetes;D_2__Bacteroidia;D_3__Chitinophagales;D_4__Saprospiraceae;D_5__uncultured;D_6__Saprospira sp. PdY3	0	0	0	0	0	0	0	0	0	0	0	0	0	0	0	0	0	0	0	0.0117095	0.0084017	0	0	0	0	0	0	0	0	0.0106474	0	0	0
D_0__Bacteria;D_1__Bacteroidetes;D_2__Bacteroidia;D_3__Chitinophagales;D_4__Saprospiraceae;D_5__uncultured;D_6__uncultured Bacteroidetes bacterium	0	0	0	0	0	0	0	0	0	0	0	0	0	0	0	0	0	0	0	0.211835	27.2425	0	0	0	0.00274657	0	0.00161564	5.04398	0	0.00532368	25.2653	0.002558	0
D_0__Bacteria;D_1__Bacteroidetes;D_2__Bacteroidia;D_3__Chitinophagales;D_4__Saprospiraceae;D_5__uncultured;D_6__uncultured bacterium	4.70779	4.45625	5.25165	0.00131047	0.220815	0	0.0187527	0.00253182	0	0	0	0	0	0	0	0	0	0	0	0	0	0	0	0	0	0	0	0	0	0	0	0	0
D_0__Bacteria;D_1__Bacteroidetes;D_2__Bacteroidia;D_3__Cytophagales;D_4__Cytophagaceae;D_5__Cytophaga;D_6__uncultured bacterium	0	0	0	0	0	0	0	0	0	0	0	0	0	0	0	0	0	0	0	0	0	0	0.00625366	0	0	0	0	0	0	0	0	0	0
D_0__Bacteria;D_1__Bacteroidetes;D_2__Bacteroidia;D_3__Cytophagales;D_4__Cytophagaceae;D_5__Sporocytophaga;D_6__uncultured bacterium	0	0	0	0	0	0	0	0	0	0	0	0	0	0	0	0	0	0	0	0.00354833	0.00240048	0	0	0	0	0	0	0.00356415	0	0	0	0	0
D_0__Bacteria;D_1__Bacteroidetes;D_2__Bacteroidia;D_3__Cytophagales;D_4__Hymenobacteraceae;D_5__Hymenobacter;D_6__Siccationidurans occulans	0	0	0	0	0	0	0	0	0	0	0.0468757	0	0	0	0	0	0	0	0	0	0	0	0	0	0	0	0	0	0	0	0	0	0
D_0__Bacteria;D_1__Bacteroidetes;D_2__Bacteroidia;D_3__Cytophagales;D_4__Hymenobacteraceae;D_5__Hymenobacter;D_6__uncultured bacterium	0	0	0	0	0	0	0	0	0	0	0	0	0	0	0	0	0	0	0	0	0	0	0	0	0	0	0	0	0.0225056	0	0	0	0
D_0__Bacteria;D_1__Bacteroidetes;D_2__Bacteroidia;D_3__Cytophagales;D_4__Hymenobacteraceae;D_5__Pontibacter;__	0	0	0	0	0	0	0	0	0	0	0	0	0	0	0	0	0	0	0	0.00780632	0.00300061	0	0	0	0	0	0	0	0	0	0	0	0
D_0__Bacteria;D_1__Bacteroidetes;D_2__Bacteroidia;D_3__Cytophagales;D_4__Microscillaceae;D_5__Thermoflexibacter;D_6__Thermoflexibacter ruber	0	0	0	0	0	0	0	0	0	0	0	0	0	0	0	0	0	0	0	0.0205803	1.17564	0	0	0	0	0	0	0.071283	0	0	0.00320118	0	0
D_0__Bacteria;D_1__Bacteroidetes;D_2__Bacteroidia;D_3__Cytophagales;D_4__Microscillaceae;D_5__uncultured;D_6__uncultured Bacteroidetes bacterium	0.0602497	0.15426	0.0557847	0	0.00263922	0	0.00515698	0	0	0	0	0	0	0	0	0	0	0	0	0.0503862	0.0648131	0	0	0	0	0	0	0.446944	0	0	0.112842	0.0015348	0
D_0__Bacteria;D_1__Bacteroidetes;D_2__Bacteroidia;D_3__Cytophagales;D_4__Microscillaceae;D_5__uncultured;D_6__uncultured bacterium	0	0	0	0	0	0	0	0	0	0	0	0	0	0	0	0	0	0	0	0	0.00480097	0	0	0	0	0	0	0.26945	0	0	0.211278	0.0327424	0
D_0__Bacteria;D_1__Bacteroidetes;D_2__Bacteroidia;D_3__Cytophagales;D_4__Microscillaceae;D_5__uncultured;__	0.00415515	0	0.00450785	0	0	0	0	0	0	0	0	0	0	0	0	0	0	0	0	0.0606764	0.702742	0	0	0	0	0	0	0.024949	0	0	0.00160059	0	0
D_0__Bacteria;D_1__Bacteroidetes;D_2__Bacteroidia;D_3__Cytophagales;D_4__Spirosomaceae;D_5__Arcicella;D_6__uncultured bacterium	0	0	0	0	0	0	0	0	0	0	0	0	0	0	0	0	0	0	0	0	0	0	0.00547196	0	0	0	0	0	0	0	0	0	0
D_0__Bacteria;D_1__Bacteroidetes;D_2__Bacteroidia;D_3__Cytophagales;D_4__Spirosomaceae;D_5__Arcicella;__	0	0	0	0	0	0	0	0	0	0	0	0	0	0	0	0.138837	0	0	0	0	0	0	0	0	0	0	0	0	0.00450113	0	0	0	0
D_0__Bacteria;D_1__Bacteroidetes;D_2__Bacteroidia;D_3__Cytophagales;D_4__Spirosomaceae;D_5__Lacihabitans;D_6__uncultured bacterium	0	0	0	0	0	0	0	0	0	0	0	0	0	0	0	0	0	0	0	0	0	0	0.0117256	0	0	0	0	0	0	0	0	0	0
D_0__Bacteria;D_1__Bacteroidetes;D_2__Bacteroidia;D_3__Cytophagales;D_4__Spirosomaceae;D_5__Pseudarcicella;__	0	0	0	0	0	0	0	0	0	0	0	0	0	0	0	0	0	0	0.0558718	0	0	0	0.922806	0	0	0	0	0	0	0	0	0	0
D_0__Bacteria;D_1__Bacteroidetes;D_2__Bacteroidia;D_3__Cytophagales;__;__;__	0	0	0	0	0	0	0	0	0	0	0	0	0	0	0	0	0	0	0	0.27606	0.574316	0	0	0	0	0	0	0.03778	0.0225056	0	0	0	0
D_0__Bacteria;D_1__Bacteroidetes;D_2__Bacteroidia;D_3__Flavobacteriales;D_4__Crocinitomicaceae;D_5__Fluviicola;D_6__uncultured Flexibacter sp.	0	0	0	0	0	0	0	0	0	0	0	0	0	0	0	0	0	0	0.00192662	0	0	0	0.0336134	0	0	0	0	0	0	0	0	0	0
D_0__Bacteria;D_1__Bacteroidetes;D_2__Bacteroidia;D_3__Flavobacteriales;D_4__Crocinitomicaceae;D_5__Fluviicola;D_6__uncultured bacterium	0	0	0	0	0	0	0	0	0	0	0	0	0	0	0	0	0	0	0.00288992	0	0	0	0.139144	0	0	0	0	0	0	0	0	0	0
D_0__Bacteria;D_1__Bacteroidetes;D_2__Bacteroidia;D_3__Flavobacteriales;D_4__Crocinitomicaceae;D_5__Fluviicola;__	0	0	0	0	0	0	0	0	0	0	0	0	0	0	0	0	0	0	0.00192662	0	0	0	0.143053	0	0	0	0	0	0	0	0	0	0
D_0__Bacteria;D_1__Bacteroidetes;D_2__Bacteroidia;D_3__Flavobacteriales;D_4__Flavobacteriaceae;D_5__Capnocytophaga;D_6__Capnocytophaga granulosa	0	0	0	0	0	0	0	0	0	0	0.0515633	0	0	0	0	0	0.451532	0.60207	0	0	0	0	0	0	0	0	0	0	0	0	0	0	0
D_0__Bacteria;D_1__Bacteroidetes;D_2__Bacteroidia;D_3__Flavobacteriales;D_4__Flavobacteriaceae;D_5__Capnocytophaga;__	0	0	0	0	0	0	0	0	0	0	0.0187503	0	0	0	0	0.0277675	0.0672495	0.263405	0	0	0	0	0	0	0	0	0	0	0	0	0	0.0010232	0
D_0__Bacteria;D_1__Bacteroidetes;D_2__Bacteroidia;D_3__Flavobacteriales;D_4__Flavobacteriaceae;D_5__Flavobacterium;D_6__Flavobacterium ceti	0	0	0	0	0	0	0	0	0	0	0	0	0	0	0	0	0	0	0	0	0.00120024	0.00590598	0	0.00742629	0	0.00331082	0.00727038	0	0	0	0	0	0
D_0__Bacteria;D_1__Bacteroidetes;D_2__Bacteroidia;D_3__Flavobacteriales;D_4__Flavobacteriaceae;D_5__Flavobacterium;__	0	0	0	0	0	0	0	0	0	0	0	0	0	0	0	0	0	0	0.0211928	0	0	0	0.722298	0	0	0	0	0	0	0	0	0	0
D_0__Bacteria;D_1__Bacteroidetes;D_2__Bacteroidia;D_3__Flavobacteriales;D_4__Schleiferiaceae;D_5__Schleiferia;__	0	0	0	0	0	0	0	0	0	0	0	0	0	0	0	0	0	0	0	0	0	0	0	0	0	0	0	0.328614	0	0	0.601821	0.0486021	0
D_0__Bacteria;D_1__Bacteroidetes;D_2__Bacteroidia;D_3__Flavobacteriales;D_4__Weeksellaceae;D_5__Bergeyella;D_6__uncultured bacterium	0	0	0	0	0	0	0	0	0	0	0	0	0	0	0	0	0.105678	0	0	0	0	0	0	0	0	0	0	0	0	0	0	0	0
D_0__Bacteria;D_1__Bacteroidetes;D_2__Bacteroidia;D_3__SM1A07;D_4__uncultured bacterium;D_5__uncultured bacterium;D_6__uncultured bacterium	0	0	0	0	0	0	0	0	0	0	0	0	0	0	0	0	0	0	0	0.00319349	0.0084017	0	0	0	0	0	0	0	0	0	0	0	0
D_0__Bacteria;D_1__Bacteroidetes;D_2__Bacteroidia;D_3__SM1A07;__;__;__	0.0290861	0.0684888	0.0597291	0	0	0	0	0	0	0	0	0	0	0	0	0	0	0	0	0.0120643	0.283857	0	0	0	0	0	0	0	0	0	0	0.0010232	0
D_0__Bacteria;D_1__Bacteroidetes;D_2__Bacteroidia;D_3__Sphingobacteriales;D_4__AKYH767;D_5__uncultured bacterium;D_6__uncultured bacterium	0	0	0	0	0	0	0	0	0	0	0	0	0	0	0	0	0	0	0	0.00283866	0	0	0	0	0	0	0	0.0135438	0	0	0	0	0
D_0__Bacteria;D_1__Bacteroidetes;D_2__Bacteroidia;D_3__Sphingobacteriales;D_4__GWF2-29-10;D_5__uncultured bacterium;D_6__uncultured bacterium	0	0	0	0	0	0	0	0	0	0	0	0	0	0	0	0	0	0	0	0.0198706	0.0162033	0	0	0	0	0	0	0.00213849	0	0	0	0	0
D_0__Bacteria;D_1__Bacteroidetes;D_2__Bacteroidia;D_3__Sphingobacteriales;D_4__KD1-131;D_5__uncultured bacterium;D_6__uncultured bacterium	0	0	0	0	0	0	0	0	0	0	0	0	0	0	0	0	0	0	0	0.0159675	0.00300061	0	0	0	0	0	0	0	0	0	0	0	0
D_0__Bacteria;D_1__Bacteroidetes;D_2__Bacteroidia;D_3__Sphingobacteriales;D_4__Lentimicrobiaceae;D_5__uncultured Bacteroidetes bacterium;D_6__uncultured Bacteroidetes bacterium	0	0	0	0	0	0	0	0	0	0	0	0	0	0	0	0	0	0	0	0.472282	0.118224	0	0	0	0	0	0	0	0	0	0	0	0
D_0__Bacteria;D_1__Bacteroidetes;D_2__Bacteroidia;D_3__Sphingobacteriales;D_4__LiUU-11-161;D_5__uncultured bacterium;D_6__uncultured bacterium	0	0	0	0	0	0	0	0	0	0	0	0	0	0	0	0	0	0	0	1.73265	0.188438	0	0	0	0	0	0	0.00285132	0	0	0	0	0
D_0__Bacteria;D_1__Bacteroidetes;D_2__Bacteroidia;D_3__Sphingobacteriales;D_4__NS11-12 marine group;D_5__uncultured Bacteroidetes bacterium;D_6__uncultured Bacteroidetes bacterium	0	0	0	0	0	0	0	0	0	0	0	0	0	0	0	0	0	0	0.00481654	0	0	0	0.00664452	0	0	0	0	0	0	0	0	0	0
D_0__Bacteria;D_1__Bacteroidetes;D_2__Bacteroidia;D_3__Sphingobacteriales;D_4__NS11-12 marine group;D_5__uncultured Flexibacteraceae bacterium;D_6__uncultured Flexibacteraceae bacterium	0	0	0	0	0	0	0	0	0	0	0	0	0	0	0	0	0	0	0.0134863	0	0	0	0.195818	0	0	0	0	0	0	0	0	0	0
D_0__Bacteria;D_1__Bacteroidetes;D_2__Bacteroidia;D_3__Sphingobacteriales;D_4__NS11-12 marine group;D_5__uncultured bacterium;D_6__uncultured bacterium	0	0	0	0	0	0	0	0	0	0	0	0	0	0	0	0	0	0	0	0	0	0	0.0148525	0	0	0	0	0	0	0	0	0	0
D_0__Bacteria;D_1__Bacteroidetes;D_2__Bacteroidia;D_3__Sphingobacteriales;D_4__Sphingobacteriaceae;D_5__Mucilaginibacter;__	0.0353188	0.00192025	0.00225393	0	0	0.00340516	0.000937633	0	0.00180223	0.311216	0.0843763	0	0	0.120266	0.00847937	3.46168	0	0	0	0	0	0	0.0117256	0	0	0	0	0	0.024006	0	0	0	0
D_0__Bacteria;D_1__Bacteroidetes;D_2__Bacteroidia;D_3__Sphingobacteriales;D_4__Sphingobacteriaceae;D_5__Pedobacter;D_6__uncultured Bacteroidetes bacterium	0	0	0	0	0	0	0	0	0	0	0	0	0	0	0	0	0	0	0.00192662	0	0	0	0.0144616	0	0	0	0	0	0	0	0	0	0
D_0__Bacteria;D_1__Bacteroidetes;D_2__Bacteroidia;D_3__Sphingobacteriales;D_4__Sphingobacteriaceae;D_5__Pedobacter;__	0	0	0	0	0	0	0	0	0	0	0	0	0	0	0	0	0	0	0	0	0	0	0.0390854	0	0	0	0	0	0	0	0	0	0
D_0__Bacteria;D_1__Bacteroidetes;D_2__Bacteroidia;D_3__Sphingobacteriales;D_4__Sphingobacteriaceae;D_5__Solitalea;D_6__uncultured Sphingobacteriales bacterium	0	0	0	0	0	0	0	0	0	0	0	0	0	0	0	0	0	0	0	0	0	0	0.0316592	0	0	0	0	0	0	0	0	0	0
D_0__Bacteria;D_1__Bacteroidetes;D_2__Bacteroidia;D_3__Sphingobacteriales;D_4__Sphingobacteriaceae;__;__	0	0	0	0	0	0	0	0	0	0	0	0	0	0	0	0.185117	0	0	0	0	0	0	0	0	0	0	0	0	0	0	0	0	0
D_0__Bacteria;D_1__Bacteroidetes;D_2__Bacteroidia;D_3__Sphingobacteriales;D_4__env.OPS 17;D_5__uncultured eubacterium env.OPS 17;D_6__uncultured eubacterium env.OPS 17	0.0311637	0.0268834	0.0952284	0.0131047	0.0677399	0.010783	0.00703225	0.0113932	0.00780968	0.018673	0.0796887	0.0279272	0	0	0	0	0	0	0	0.0010645	0	0	0	0	0.0329589	0	0.0888602	0.0834011	0	0	0.0672247	0.165759	0
D_0__Bacteria;D_1__Bacteroidetes;D_2__Bacteroidia;D_3__Sphingobacteriales;D_4__env.OPS 17;__;__	0	0	0	0	0	0	0	0	0	0	0	0	0	0	0	0	0	0	0	0	0	0	0.0050811	0	0	0	0	0	0	0	0	0	0
D_0__Bacteria;D_1__Bacteroidetes;D_2__Bacteroidia;__;__;__;__	0.0415515	0.055047	0.00281741	0.0157256	0.0897334	0.000567527	0.00421935	0.00379773	0	0	0	0	0	0	0	0	0	0	0	0.0329994	0.0390079	0	0	0	0	0	0	0.298676	0	0	1.0972	0.0035812	0
D_0__Bacteria;D_1__Bacteroidetes;D_2__Chlorobia;D_3__Chlorobiales;D_4__Chloroherpetonaceae;D_5__GBChlB;D_6__hot springs metagenome	0.0207758	0.046726	0.0884667	0.100906	0.70995	0.0658332	0.136426	0.0506364	0.0225279	0	0	0	0	0	0	0	0	0	0	0	0	0	0	0	0	0	0	0	0	0	0	0	0
D_0__Bacteria;D_1__Bacteroidetes;D_2__Chlorobia;D_3__Chlorobiales;D_4__Chloroherpetonaceae;D_5__GBChlB;D_6__uncultured Chlorobi bacterium	0.0914134	0.206106	0.263146	0	0.0149556	0	0.00328172	0	0	0	0	0	0	0	0	0	0	0	0	0	0	0	0	0	0	0	0	0	0	0	0	0	0
D_0__Bacteria;D_1__Bacteroidetes;D_2__Chlorobia;D_3__Chlorobiales;D_4__Chloroherpetonaceae;D_5__GBChlB;D_6__uncultured bacterium	0.662747	0.965244	0.944396	0	0.00351896	0	0.00187527	0	0	0	0	0	0	0	0	0	0	0	0	0	0	0	0	0	0	0	0	0	0	0	0	0	0
D_0__Bacteria;D_1__Bacteroidetes;D_2__Ignavibacteria;D_3__Ignavibacteriales;D_4__Ignavibacteriaceae;D_5__Ignavibacterium;D_6__uncultured bacterium	0	0	0	0	0	0	0	0	0	0	0	0	0	0	0	0	0	0	0	0.0663537	0.0180036	0	0	0	0	0	0	0	0	0	0	0	0
D_0__Bacteria;D_1__Bacteroidetes;D_2__Ignavibacteria;D_3__Ignavibacteriales;D_4__Ignavibacteriaceae;D_5__Ignavibacterium;__	0	0	0	0	0	0	0	0	0	0	0	0	0	0	0	0	0	0	0	0.0393864	0.0192039	0	0	0	0	0	0	0	0	0	0	0	0
D_0__Bacteria;D_1__Bacteroidetes;D_2__Ignavibacteria;D_3__Ignavibacteriales;D_4__SM1H02;D_5__Chlorobi bacterium enrichment culture clone phylotype P1;D_6__Chlorobi bacterium enrichment culture clone phylotype P1	0	0.000640082	0	0.00131047	0.0413478	0.00340516	0.00328172	0.00316478	0	0	0	0	0	0	0	0	0	0	0	0	0	0	0	0	0	0.288041	0	0	0	0	0	0	0
D_0__Bacteria;D_1__Bacteroidetes;D_2__Ignavibacteria;D_3__Ignavibacteriales;D_4__SM1H02;D_5__uncultured bacterium;D_6__uncultured bacterium	0.00415515	0.016002	0.00563482	0.0491426	0.122284	0.0601579	0.000937633	0	0	0	0	0	0	0	0	0	0	0	0	0	0	0	0	0	0	0	0	0	0	0	0	0	0
D_0__Bacteria;D_1__Bacteroidetes;D_2__Ignavibacteria;D_3__Ignavibacteriales;D_4__SR-FBR-L83;D_5__uncultured bacterium;D_6__uncultured bacterium	0	0	0	0	0	0	0	0	0	0	0	0	0	0	0	0	0	0	0	0.00887082	0.00240048	0	0	0	0	0	0	0	0	0	0	0	0
D_0__Bacteria;D_1__Bacteroidetes;D_2__Ignavibacteria;D_3__Ignavibacteriales;__;__;__	0.432136	0.659924	0.801271	0.00327618	0.0140758	0.0567527	0	0	0	0	0	0	0	0	0	0	0	0	0	0	0	0	0	0	0	0	0	0	0	0	0	0	0
D_0__Bacteria;D_1__Bacteroidetes;D_2__Ignavibacteria;D_3__Kryptoniales;D_4__BSV26;D_5__uncultured bacterium;D_6__uncultured bacterium	0	0	0	0	0	0	0	0	0	0	0	0	0	0	0	0	0	0	0	0.00532249	0.00360073	0	0	0	0	0	0	0	0	0	0	0	0
D_0__Bacteria;D_1__Bacteroidetes;D_2__Ignavibacteria;D_3__Kryptoniales;D_4__Kryptoniaceae;D_5__Candidatus Thermokryptus;D_6__Candidatus Thermokryptus mobilis	0	0	0	0.149394	0.152195	0.21566	0.0918881	0.0803853	0.250811	0.597535	1.16252	0.935161	3.23572	0.93753	1.97475	1.43465	0	0	0	0	0	0	0	0	0	0	0	0	0	0	0	0.0030696	0.0709606
D_0__Bacteria;D_1__Bacteroidetes;D_2__Ignavibacteria;D_3__Kryptoniales;D_4__Kryptoniaceae;__;__	0	0	0	0	0	0	0	0	0	0	0	0	0	0	0	0	0	0	0	0	0	0	0	0.512414	0.148315	0.648921	0	0	0	0.0390403	0	0.0020464	0
D_0__Bacteria;D_1__Bacteroidetes;D_2__Ignavibacteria;D_3__OPB56;D_4__Bacteroidetes bacterium enrichment culture clone phylotype P11;D_5__Bacteroidetes bacterium enrichment culture clone phylotype P11;D_6__Bacteroidetes bacterium enrichment culture clone phylotype P11	0	0	0	0.129081	0.260403	0.00964796	0.0351612	0.0170898	0.0033041	0	0	0	0	0	0	0	0	0	0	0	0	0	0	0.0470332	0.549315	0.160575	0.519428	0.0342158	0	0	0	0.15655	0.0946141
D_0__Bacteria;D_1__Bacteroidetes;D_2__Ignavibacteria;D_3__OPB56;D_4__metagenome;D_5__metagenome;D_6__metagenome	0.112189	0.638162	1.05709	0	0	0	0	0	0	0	0	0	0	0	0	0	0	0	0	0	0	0	0	0	0	0	0	0	0	0	0	0	0
D_0__Bacteria;D_1__Bacteroidetes;D_2__Ignavibacteria;D_3__OPB56;D_4__uncultured Bacteroidetes bacterium;D_5__uncultured Bacteroidetes bacterium;D_6__uncultured Bacteroidetes bacterium	0	0	0	0	0	0	0	0	0	0	0	0	0	0	0	0	0	0	0	0	0	0	0	0	0	0	0.0646256	0.0684316	0	0	0.00320118	0.201059	0
D_0__Bacteria;D_1__Bacteroidetes;D_2__Ignavibacteria;D_3__OPB56;D_4__uncultured Bacteroidetes/Chlorobi group bacterium;D_5__uncultured Bacteroidetes/Chlorobi group bacterium;D_6__uncultured Bacteroidetes/Chlorobi group bacterium	0	0	0	0	0	0	0	0	0	0	0	0	0	0	0	0	0	0	0	0.00283866	0.0120024	0	0	0	0	0	0	0	0	0	0	0	0
D_0__Bacteria;D_1__Bacteroidetes;D_2__Ignavibacteria;D_3__OPB56;D_4__uncultured Chlorobi bacterium;D_5__uncultured Chlorobi bacterium;D_6__uncultured Chlorobi bacterium	0	0	0	1.35175	2.80197	1.5187	1.52412	1.20451	1.42016	3.96489	3.95631	4.03348	4.18805	1.40083	3.18824	1.3421	0.768566	0	0.00192662	0.000709665	0	0	0.00117256	0.779761	0.947568	2.53774	0.0517005	0	0.00450113	0.695627	0	0.730566	1.19687
D_0__Bacteria;D_1__Bacteroidetes;D_2__Ignavibacteria;D_3__OPB56;D_4__uncultured bacterium;D_5__uncultured bacterium;D_6__uncultured bacterium	0	0.0204826	0.00732526	0	0	0	0	0	0	0	0	0	0	0	0	0.185117	0	0	0	0.00390316	0	0	0	0	0	0	0	0	0	0	0	0	0
D_0__Bacteria;D_1__Bacteroidetes;D_2__Ignavibacteria;D_3__OPB56;D_4__unidentified Cytophagales/green sulfur bacterium OPB56;D_5__unidentified Cytophagales/green sulfur bacterium OPB56;D_6__unidentified Cytophagales/green sulfur bacterium OPB56	0	0	0.0061983	0.0550397	0.0219935	0.0374568	0.0117204	0.0208875	0.000600745	0	0	0	0	0	0	0	0	0	0	0	0	0	0	0	0	0.196994	0.00161564	0	0	0	0	0	0
D_0__Bacteria;D_1__Bacteroidetes;D_2__Ignavibacteria;D_3__SJA-28;D_4__Chlorobi bacterium OLB5;D_5__Chlorobi bacterium OLB5;D_6__Chlorobi bacterium OLB5	0	0	0	0	0	0	0	0	0	0	0	0	0	0	0	0	0	0	0	0.0567732	0.0204041	0	0	0	0	0	0	0	0	0	0	0	0
D_0__Bacteria;D_1__Bacteroidetes;D_2__Rhodothermia;D_3__Rhodothermales;D_4__Rhodothermaceae;D_5__Rhodothermus;D_6__uncultured Bacteroidetes bacterium	0	0	0	0	0.00351896	0.00340516	0	0	0	0	0.201566	0.0311188	0	0	0.0018843	0	0	0	0	0.000709665	0	0	0	2.72545	6.20863	6.38657	0.28516	0.00570264	0	0.0692078	0.00800295	0.960274	4.15592
D_0__Bacteria;D_1__Bacteroidetes;D_2__Rhodothermia;D_3__Rhodothermales;D_4__Rhodothermaceae;D_5__Rhodothermus;D_6__uncultured Rhodothermus sp.	0	0	0	0	0	0	0	0	0	0	0	0	0	0	0	0	0	0	0	0	0	0	0	0.237641	0.635832	0.0695272	0.00161564	0	0	0	0.00160059	0.108459	0.350072
D_0__Bacteria;D_1__Bacteroidetes;D_2__Rhodothermia;D_3__Rhodothermales;D_4__Rhodothermaceae;D_5__Rhodothermus;__	0	0	0	0.00458665	0.00263922	0.0113505	0.00796988	0.00886138	0.0294365	0.143159	0.562509	0.230599	0	0	0	0	0	0	0	0	0	0	0	0	0	0	0	0	0	0	0	0	0
D_0__Bacteria;D_1__Caldiserica;D_2__Caldisericia;D_3__Caldisericales;D_4__TTA-B1;D_5__uncultured bacterium;D_6__uncultured bacterium	0	0	0	0	0	0	0	0	0	0	0	0	0	0	0	0	0	0	0	0	0	0	0	0.0148526	0	0.519799	0	0	0	0	0	0	0
D_0__Bacteria;D_1__Calescamantes;D_2__Calescibacteriia;D_3__Calescibacteriales;D_4__Calescibacteriaceae;D_5__uncultured Geothermobacterium sp.;D_6__uncultured Geothermobacterium sp.	0	0	0	0	0	0	0	0	0	0	0	0	0.0844665	0.0314332	0.0781986	0.212884	0	0.188147	0	0	0	0	0	0	0	0	0	0	0	0	0	0	0
D_0__Bacteria;D_1__Calescamantes;D_2__Calescibacteriia;D_3__Calescibacteriales;D_4__Calescibacteriaceae;D_5__uncultured bacterium;D_6__uncultured bacterium	0	0	0	0.0183466	0.0043987	0.0317815	0.00468817	0.00822842	0.00901117	0.124486	0.0468757	0.0797919	2.49408	0.866463	1.32561	0.823769	0.153713	0.28222	0	0	0	0	0	0	0	0	0	0	0	0	0	0	0
D_0__Bacteria;D_1__Calescamantes;D_2__Calescibacteriia;D_3__Calescibacteriales;D_4__Calescibacteriaceae;__;__	0	0	0	0	0	0	0	0	0	0	0	0	0	0	0	0	0	0	0	0	0	0	0	0.0940664	0.00961301	0	0	0	0	0.0212947	0	0	0.0685952
D_0__Bacteria;D_1__Chlamydiae;D_2__Chlamydiae;D_3__Chlamydiales;D_4__Simkaniaceae;D_5__uncultured;D_6__metagenome	0	0	0	0	0	0	0	0	0	0	0	0	0	0	0	0	0	0	0	0	0	0	0.00469025	0	0	0	0	0	0	0	0	0	0
D_0__Bacteria;D_1__Chlamydiae;D_2__Chlamydiae;D_3__Chlamydiales;D_4__Simkaniaceae;D_5__uncultured;D_6__uncultured bacterium	0	0	0	0	0	0	0	0	0	0	0	0	0	0	0	0	0	0	0	0	0	0	0.00742623	0	0	0	0	0	0	0	0	0	0
D_0__Bacteria;D_1__Chlamydiae;D_2__Chlamydiae;D_3__Chlamydiales;D_4__Simkaniaceae;D_5__uncultured;__	0	0	0	0	0	0	0	0	0	0	0	0	0	0	0	0	0	0	0	0.010645	0	0	0	0	0	0	0	0	0	0	0	0	0
D_0__Bacteria;D_1__Chlamydiae;D_2__Chlamydiae;D_3__Chlamydiales;D_4__cvE6;D_5__metagenome;D_6__metagenome	0	0	0	0	0	0	0	0	0	0	0	0	0	0	0	0	0	0	0	0.00851598	0	0	0	0	0	0	0	0	0	0	0	0	0
D_0__Bacteria;D_1__Chlamydiae;D_2__Chlamydiae;D_3__Chlamydiales;D_4__cvE6;__;__	0	0	0	0	0	0	0	0	0	0	0	0	0	0	0	0	0	0	0	0.00248383	0.00240048	0	0	0	0	0	0	0	0	0	0	0	0
D_0__Bacteria;D_1__Chlamydiae;D_2__Chlamydiae;D_3__Chlamydiales;__;__;__	0	0	0	0	0	0	0	0	0	0	0	0	0	0	0	0	0	0	0	0.00709665	0	0	0	0	0	0	0	0	0	0	0	0	0
D_0__Bacteria;D_1__Chloroflexi;D_2__Anaerolineae;D_3__Anaerolineales;D_4__Anaerolineaceae;D_5__Anaerolinea;D_6__Anaerolinea thermolimosa	0	0	0	0	0	0	0	0	0	0	0	0	0	0	0	0	0	0	0	0.00638699	0.00480097	0	0	0	0	0	0	0	0	0	0	0	0
D_0__Bacteria;D_1__Chloroflexi;D_2__Anaerolineae;D_3__Anaerolineales;D_4__Anaerolineaceae;D_5__Anaerolinea;D_6__Anaerolinea thermophila UNI-1	0	0	0	0	0	0	0	0	0	0	0	0	0	0	0	0	0	0	0	0.010645	0.00780158	0	0	0	0	0.00827705	0	0	0	0	0	0	0
D_0__Bacteria;D_1__Chloroflexi;D_2__Anaerolineae;D_3__Anaerolineales;D_4__Anaerolineaceae;D_5__Anaerolinea;D_6__metagenome	0	0	0	0	0	0	0	0	0	0	0	0	0	0	0	0	0	0	0	0.00532249	0.00660133	0	0	0	0	0	0	0	0	0	0	0	0
D_0__Bacteria;D_1__Chloroflexi;D_2__Anaerolineae;D_3__Anaerolineales;D_4__Anaerolineaceae;D_5__Anaerolinea;__	0	0	0	0	0	0	0	0	0	0	0	0	0	0	0	0	0	0	0	0.00496766	0	0	0	0	0	0	0	0	0	0	0	0	0
D_0__Bacteria;D_1__Chloroflexi;D_2__Anaerolineae;D_3__Anaerolineales;D_4__Anaerolineaceae;D_5__Bellilinea;D_6__uncultured bacterium	0.00831031	0.179223	0.206234	0	0	0	0	0	0	0	0	0	0	0	0	0	0	0	0	0.0333543	0.0474096	0	0	0	0	0	0	0.00498981	0	0	0	0.015348	0
D_0__Bacteria;D_1__Chloroflexi;D_2__Anaerolineae;D_3__Anaerolineales;D_4__Anaerolineaceae;D_5__Thermanaerothrix;D_6__uncultured Chloroflexi bacterium	0	0	0	0	0	0	0	0	0	0	0	0	0	0	0	0	0	0	0	0	0	0	0	0	0.0782773	0.571116	0	0	0	0	0	0.0040928	0
D_0__Bacteria;D_1__Chloroflexi;D_2__Anaerolineae;D_3__Anaerolineales;D_4__Anaerolineaceae;D_5__uncultured;D_6__metagenome	0	0	0	0	0	0	0	0	0	0	0	0	0	0	0	0	0	0	0	0.00709665	0.00540109	0	0	0	0	0	0	0	0	0	0	0	0
D_0__Bacteria;D_1__Chloroflexi;D_2__Anaerolineae;D_3__Anaerolineales;D_4__Anaerolineaceae;D_5__uncultured;D_6__uncultured Anaerolineaceae bacterium	0	0	0	0	0	0	0	0	0	0	0	0	0	0	0	0	0	0	0	0.0791277	0.0522105	0	0	0	0	0	0	0	0	0	0	0	0
D_0__Bacteria;D_1__Chloroflexi;D_2__Anaerolineae;D_3__Anaerolineales;D_4__Anaerolineaceae;D_5__uncultured;D_6__uncultured Chloroflexi bacterium	0	0	0	0	0	0	0	0	0	0	0	0	0	0	0	0	0	0	0	0.0887082	0.0894181	0	0	0	0	0	0	0	0	0	0	0	0
D_0__Bacteria;D_1__Chloroflexi;D_2__Anaerolineae;D_3__Anaerolineales;D_4__Anaerolineaceae;D_5__uncultured;__	0.014543	0.16002	0.211869	0.117942	0.0738981	0.185014	0.0529763	0.0348126	0.0138171	0	0	0	0	0	0	0	0	0	0	0.602861	0.69434	0	0	0	0	0.569461	0	0.00142566	0	0.00532368	0	0.0209756	0
D_0__Bacteria;D_1__Chloroflexi;D_2__Anaerolineae;D_3__Ardenticatenales;D_4__uncultured;D_5__metagenome;D_6__metagenome	0	0	0	0	0	0	0	0	0	0	0	0	0	0	0	0	0	0	0	0.0131288	0.0144029	0	0	0	0	0	0	0	0	0	0	0	0
D_0__Bacteria;D_1__Chloroflexi;D_2__Anaerolineae;D_3__Caldilineales;D_4__Caldilineaceae;D_5__Caldilinea;D_6__Caldilinea sp. enrichment culture clone phylotype P23	0	0	0	0	0	0	0	0	0	0	0	0	0	0	0	0	0	0	0	0.0659989	0.217844	0	0	0.00495086	0.578154	0.577738	1.34744	0.986556	0	0	0.374538	1.98296	0.0898834
D_0__Bacteria;D_1__Chloroflexi;D_2__Anaerolineae;D_3__Caldilineales;D_4__Caldilineaceae;D_5__Caldilinea;D_6__uncultured bacterium	0	0.015362	0.0107062	0.0609369	0.0906132	0.175366	0.0431311	0.0417751	0.0111138	0	0	0	0	0	0	0	0	0	0	0.0113546	0.0330067	0	0	0.0198035	0.514983	0.10098	0.332014	0.449795	0	0.00532368	0.154457	0.902463	0.00946141
D_0__Bacteria;D_1__Chloroflexi;D_2__Anaerolineae;D_3__Caldilineales;D_4__Caldilineaceae;D_5__uncultured;D_6__metagenome	0	0	0	0	0	0	0	0	0	0	0	0	0	0	0	0	0	0	0	0.0716762	0.169234	0	0	0	0	0	0	0	0	0	0	0	0
D_0__Bacteria;D_1__Chloroflexi;D_2__Anaerolineae;D_3__RBG-13-54-9;D_4__hot springs metagenome;D_5__hot springs metagenome;D_6__hot springs metagenome	0	0	0	1.83859	4.07671	1.67931	2.48848	1.78937	1.63793	0.211627	1.20939	0.77079	0	0.0150333	0	0	0	0	0	0	0	0	0	0	0	0	0	0	0	0	0	0	0
D_0__Bacteria;D_1__Chloroflexi;D_2__Anaerolineae;D_3__RBG-13-54-9;D_4__uncultured Chloroflexi bacterium;D_5__uncultured Chloroflexi bacterium;D_6__uncultured Chloroflexi bacterium	0	0	0.00676178	0	0	0	0	0	0	0	0	0	0	0	0	0	0	0	0	0	0	0	0	0	0	0	0	0	0	0	0	0	0
D_0__Bacteria;D_1__Chloroflexi;D_2__Anaerolineae;D_3__RBG-13-54-9;D_4__uncultured Chloroflexus sp.;D_5__uncultured Chloroflexus sp.;D_6__uncultured Chloroflexus sp.	0.0290861	0.0179223	0	0	0	0	0	0	0	0	0	0	0	0	0	0	0	0	0	0	0	0	0	0	0	0	0	0	0	0	0	0	0
D_0__Bacteria;D_1__Chloroflexi;D_2__Anaerolineae;D_3__RBG-13-54-9;D_4__uncultured bacterium;D_5__uncultured bacterium;D_6__uncultured bacterium	0	0	0	0	0	0	0	0	0	0	0	0	0	0	0	0	0	0	0	0	0	0	0	0.0123772	0	0.167196	0	0	0	0	0	0	0
D_0__Bacteria;D_1__Chloroflexi;D_2__Anaerolineae;D_3__RBG-13-54-9;D_4__uncultured sludge bacterium A31;D_5__uncultured sludge bacterium A31;D_6__uncultured sludge bacterium A31	0	0	0	0	0	0	0	0	0	0	0	0	0	0	0	0.259163	0	0	0	0	0	0	0	0	0	0	0	0	0	0	0	0	0
D_0__Bacteria;D_1__Chloroflexi;D_2__Anaerolineae;D_3__RBG-13-54-9;D_4__uncultured soil bacterium;D_5__uncultured soil bacterium;D_6__uncultured soil bacterium	0	0	0	0	0	0	0	0	0	0	0	0	0	0	0	0	0	0	0	0	0.0132027	0	0	0	0	0	0	0	0	0	0	0	0
D_0__Bacteria;D_1__Chloroflexi;D_2__Anaerolineae;D_3__RBG-13-54-9;__;__;__	5.29367	6.78167	6.706	0.108769	0.163632	0.00454022	0	0	0	0	0	0	0	0	0	0	0	0	0	0.0166771	0.00780158	0	0	0	0	0	0	0	0	0	0	0	0
D_0__Bacteria;D_1__Chloroflexi;D_2__Anaerolineae;D_3__SBR1031;D_4__A4b;D_5__uncultured Anaerolineaceae bacterium;D_6__uncultured Anaerolineaceae bacterium	0	0	0	0	0	0	0	0	0	0	0	0	0	0	0	0	0	0	0	0.000709665	0.00540109	0	0	0	0	0	0	0	0	0	0	0	0
D_0__Bacteria;D_1__Chloroflexi;D_2__Anaerolineae;D_3__SBR1031;D_4__A4b;D_5__uncultured Chloroflexi bacterium;D_6__uncultured Chloroflexi bacterium	0	0	0	0	0	0	0	0	0	0	0	0	0	0	0	0	0	0	0	0.00319349	0.00180036	0	0	0	0	0	0	0.0071283	0	0	0	0	0
D_0__Bacteria;D_1__Chloroflexi;D_2__Anaerolineae;D_3__SBR1031;D_4__A4b;D_5__uncultured bacterium;D_6__uncultured bacterium	1.20499	0.754017	0.305407	0	0	0	0.00703225	0	0	0	0	0	0	0	0	0	0	0	0	0.256189	7.00401	0	0	0	0	0	0.00727038	2.25967	0	0	5.60766	0.00613921	0
D_0__Bacteria;D_1__Chloroflexi;D_2__Anaerolineae;D_3__SBR1031;D_4__A4b;D_5__uncultured sludge bacterium H8;D_6__uncultured sludge bacterium H8	0	0	0	0	0	0	0	0	0	0	0	0	0	0	0	0	0	0	0	0.00319349	0.0270055	0	0	0	0	0	0	0.00213849	0	0	0	0	0
D_0__Bacteria;D_1__Chloroflexi;D_2__Anaerolineae;D_3__SBR1031;D_4__A4b;__;__	0	0	0	0	0	0	0	0	0	0	0	0	0	0	0	0	0	0	0	0.00461282	0.105021	0	0	0	0	0	0	0.00285132	0	0	0	0	0
D_0__Bacteria;D_1__Chloroflexi;D_2__Anaerolineae;D_3__SBR1031;D_4__uncultured Chloroflexi bacterium;D_5__uncultured Chloroflexi bacterium;D_6__uncultured Chloroflexi bacterium	0	0	0	0	0	0	0	0	0	0	0	0	0	0	0	0	0	0	0	0.00141933	0.129026	0	0	0	0	0	0	0	0	0	0	0	0
D_0__Bacteria;D_1__Chloroflexi;D_2__Anaerolineae;D_3__SBR1031;D_4__uncultured bacterium;D_5__uncultured bacterium;D_6__uncultured bacterium	0.292938	0.359726	0.283995	0.0687997	0.0395883	0.0544826	0.0600085	0.0512694	0.0537667	0	0	0	0	0	0	0	0	0	0	0.00141933	0.00900182	0	0	0	0	0.0331082	0	0	0	0	0	0.0122784	0
D_0__Bacteria;D_1__Chloroflexi;D_2__Anaerolineae;D_3__SBR1031;D_4__uncultured soil bacterium;D_5__uncultured soil bacterium;D_6__uncultured soil bacterium	0	0	0	0	0	0	0	0	0	0	0	0	0	0	0	0	0	0	0	0.00390316	0.0132027	0	0	0	0	0	0	0	0	0	0	0	0
D_0__Bacteria;D_1__Chloroflexi;D_2__Anaerolineae;D_3__SBR1031;D_4__unidentified green non-sulfur bacterium OPB12;D_5__unidentified green non-sulfur bacterium OPB12;D_6__unidentified green non-sulfur bacterium OPB12	0	0	0.0371898	0.646717	0.128442	0.385351	0.504916	0.693719	0.404001	0	0.15469	0.0614398	0	0	0	0	0	0	0	0	0	0	0	0.034656	0	4.12363	0	0	0	0	0	0	0
D_0__Bacteria;D_1__Chloroflexi;D_2__Anaerolineae;D_3__SBR1031;__;__;__	0	0	0	0	0	0	0	0	0	0	0	0	0	0	0	0	0	0	0	0.00638699	0.00240048	0	0	0	0	0.00165541	0	0	0	0	0	0.00511601	0
D_0__Bacteria;D_1__Chloroflexi;D_2__Anaerolineae;D_3__SJA-15;__;__;__	0	0	0	0	0	0	0	0	0	0	0	0	0	0	0	0	0	0	0	0.00496766	0	0	0	0	0	0	0	0	0	0	0	0	0
D_0__Bacteria;D_1__Chloroflexi;D_2__Anaerolineae;D_3__Thermoflexales;D_4__Thermoflexaceae;D_5__Thermoflexus;D_6__Thermoflexus hugenholtzii JAD2	0	0.00320041	0.00112696	0.00851806	0.0105569	0.0380243	0.206748	0.352556	0.482398	8.5709	8.49857	8.80424	4.58347	5.54045	4.63539	3.23029	0.903065	2.9539	0	0	0	0	0.00117256	3.43837	2.29751	0.0165541	0	0.00356415	0.012003	0.48268	0	0.00613921	2.10989
D_0__Bacteria;D_1__Chloroflexi;D_2__Anaerolineae;__;__;__;__	0	0	0.0247932	0.106803	0.0087974	0.0578878	0.0328172	0.0240523	0.00270335	0	0	0	0	0	0	0	0	0	0	0.111772	0.151231	0	0	0	0	0.0331082	0	0	0	0	0	0	0
D_0__Bacteria;D_1__Chloroflexi;D_2__Chloroflexia;D_3__Chloroflexales;D_4__Chloroflexaceae;D_5__Candidatus Chloroploca;D_6__uncultured Chloroflexi bacterium	0	0	0.0107062	0	0	0	0	0	0	0	0	0	0	0	0	0	0	0	0	0	0	0	0	0	0	0	0	0	0	0	0	0	0
D_0__Bacteria;D_1__Chloroflexi;D_2__Chloroflexia;D_3__Chloroflexales;D_4__Chloroflexaceae;D_5__Chloroflexus;D_6__Chloroflexus sp. MS-G	0	0.197785	0.12791	1.04576	1.62928	0.661737	0	0.0113932	0	0	0	0.00319168	0	0	0	0	0	0	0	0	0	0	0	0	0	0	0	0	0	0	0	0	0
D_0__Bacteria;D_1__Chloroflexi;D_2__Chloroflexia;D_3__Chloroflexales;D_4__Chloroflexaceae;D_5__Chloroflexus;D_6__hot springs metagenome	0	0	0.211306	3.19689	0.107328	3.83251	2.42847	0	0	0	0	0	0	0	0	0	0	0	0	0	0	0	0	0	0	0	0	0	0	0	0	0	0
D_0__Bacteria;D_1__Chloroflexi;D_2__Chloroflexia;D_3__Chloroflexales;D_4__Chloroflexaceae;D_5__Chloroflexus;D_6__uncultured bacterium	0	0	0	0	0	0	0	0	0	0	0	0	0	0	0	0	0	0	0	0.00248383	0.00540109	0	0.00977135	0.0470332	12.2648	1.90538	48.5928	19.1373	0	0.0177456	31.1731	52.8258	0.0141921
D_0__Bacteria;D_1__Chloroflexi;D_2__Chloroflexia;D_3__Chloroflexales;D_4__Chloroflexaceae;D_5__Chloroflexus;__	0.240999	1.10798	0.459801	0	0	0	0.0632902	0.0329137	0	0	0	0	0	0	0	0	0	0	0	0	0.00300061	0	0	0	0	0	0	0.0470467	0	0	0	0	0
D_0__Bacteria;D_1__Chloroflexi;D_2__Chloroflexia;D_3__Chloroflexales;D_4__Chloroflexaceae;D_5__uncultured;D_6__uncultured bacterium	0	0	0	0	0	0	0	0	0	0	0	0	0	0	0	0	0	0	0	0.000709665	0.730348	0	0	0	0	0	0	0	0	0	0	0	0
D_0__Bacteria;D_1__Chloroflexi;D_2__Chloroflexia;D_3__Chloroflexales;D_4__Chloroflexaceae;__;__	0	0	0	0	0	0	0	0	0	0	0	0	0	0	0	0	0	0	0	0	0.303661	0	0	0	0	0	0	0	0	0	0	0	0
D_0__Bacteria;D_1__Chloroflexi;D_2__Chloroflexia;D_3__Chloroflexales;D_4__Roseiflexaceae;D_5__Roseiflexus;D_6__uncultured Chloroflexaceae bacterium	0.0602497	0.0576074	0.00676178	0	0	0	0	0	0	0	0	0	0	0	0	0	0	0	0	0	0	0	0	0	0	0	0	0	0	0	0	0	0
D_0__Bacteria;D_1__Chloroflexi;D_2__Chloroflexia;D_3__Chloroflexales;D_4__Roseiflexaceae;D_5__Roseiflexus;D_6__uncultured Roseiflexus sp.	0	0	0	0	0	0	0	0	0	0	0	0	0	0	0	0	0	0	0	0.002129	1.42349	0	0	0.00495086	0.019226	0.0231757	0.675337	11.6348	0	0	1.60699	0.0133016	0
D_0__Bacteria;D_1__Chloroflexi;D_2__Chloroflexia;D_3__Chloroflexales;D_4__Roseiflexaceae;D_5__Roseiflexus;D_6__uncultured bacterium	26.2834	28.394	29.6848	55.9852	49.9472	54.591	40.4359	47.7305	38.9352	0.0124486	0	0.049471	0.0120666	0.00819997	0.00942152	0.527582	0	0	0	0	0	0	0	0	0	0	0	0	0.00300075	0.00354912	0	0	0
D_0__Bacteria;D_1__Chloroflexi;D_2__Chloroflexia;D_3__Chloroflexales;D_4__Roseiflexaceae;D_5__Roseiflexus;__	0	0	0	0	0	0	0	0	0	0	0	0	0	0	0	0	0	0	0	0.00532249	0.0300061	0	0	0	0	0	0	0	0	0	0	0	0
D_0__Bacteria;D_1__Chloroflexi;D_2__Chloroflexia;D_3__Thermomicrobiales;D_4__JG30-KF-CM45;D_5__uncultured Chloroflexi bacterium;D_6__uncultured Chloroflexi bacterium	0	0	0	0	0	0	0	0	0	0	0	0	0	0	0	0	0	0	0	0.00177416	0.00240048	0	0	0	0	0	0	0	0	0	0	0	0.0047307
D_0__Bacteria;D_1__Chloroflexi;D_2__Chloroflexia;D_3__Thermomicrobiales;D_4__JG30-KF-CM45;D_5__uncultured bacterium;D_6__uncultured bacterium	0	0	0	0	0	0	0	0	0	0	0	0	0	0	0	0	0	0	0	0.00177416	0.0102021	0	0	0	0	0	0	0	0	0	0	0	0
D_0__Bacteria;D_1__Chloroflexi;D_2__Chloroflexia;D_3__Thermomicrobiales;D_4__JG30-KF-CM45;__;__	0	0	0	0	0	0.00454022	0	0	0	0	0	0	0	0	0	0	0	0	0	0	0	0	0.0050811	0	0.00686643	0	0	0.00427698	0	0	0	0.0209756	0.00709606
D_0__Bacteria;D_1__Chloroflexi;D_2__Chloroflexia;D_3__Thermomicrobiales;D_4__Thermomicrobiaceae;D_5__Thermomicrobium;D_6__uncultured bacterium	0	0	0.016341	0.440318	0.0985308	1.03403	0.446313	0.238624	0	0.242749	1.95941	2.4544	0.0575486	0.642331	0.599209	0.11107	0	0	0	0	0	0	0	2.24027	1.5216	2.64534	0.00727038	0.00356415	0	0	0	0.035812	1.53984
D_0__Bacteria;D_1__Chloroflexi;D_2__Chloroflexia;D_3__Thermomicrobiales;D_4__Thermomicrobiaceae;D_5__Thermomicrobium;__	0	0	0	0	0.00615818	0.0573202	0.100796	0.043041	0	0	0.150002	0	0	0.858264	0.788581	0	0	0	0	0	0	0	0	0	0	0	0	0	0	0	0	0	0
D_0__Bacteria;D_1__Chloroflexi;D_2__Chloroflexia;D_3__Thermomicrobiales;D_4__Thermomicrobiaceae;D_5__uncultured bacterium;D_6__uncultured bacterium	0	0	0	0.00131047	0	0.186149	0.0201591	0	0	0	0	0	0	0	0	0	0	0	0	0	0	0	0	0.158428	0.222472	0.0331082	0	0.00570264	0	0	0	0.0240452	0.279112
D_0__Bacteria;D_1__Chloroflexi;D_2__Chloroflexia;D_3__Thermomicrobiales;__;__;__	0	0	0	0.00196571	0	0.00397269	0	0	0	0	0	0	0	0	0	0	0	0	0	0	0	0	0	0.0123772	0	0	0	0	0	0	0	0	0
D_0__Bacteria;D_1__Chloroflexi;D_2__Dehalococcoidia;D_3__GIF9;D_4__uncultured bacterium;D_5__uncultured bacterium;D_6__uncultured bacterium	0	0	0	0	0	0	0	0	0	0	0	0	0	0	0	0	0	0	0	0	0	0	0	0	0	0.0165541	0	0	0	0	0	0	0
D_0__Bacteria;D_1__Chloroflexi;D_2__Dehalococcoidia;D_3__S085;D_4__uncultured bacterium;D_5__uncultured bacterium;D_6__uncultured bacterium	0	0	0	0	0	0.00397269	0.00421935	0	0.00270335	1.25109	0.0140627	0.0758023	0.284958	0.337565	0.204447	0.194372	0.864636	0	0	0	0	0	0	1.15108	0.223846	0	0	0.0106924	0	0.0177456	0	0.0122784	0.584242
D_0__Bacteria;D_1__Chloroflexi;D_2__JG30-KF-CM66;D_3__uncultured bacterium;D_4__uncultured bacterium;D_5__uncultured bacterium;D_6__uncultured bacterium	0	0	0	0	0	0	0	0	0	0	0	0	0	0	0	0	0	0	0	0.00319349	0.015003	0	0	0	0	0	0	0	0	0	0	0	0
D_0__Bacteria;D_1__Chloroflexi;D_2__JG30-KF-CM66;__;__;__;__	0	0	0	0	0	0	0	0	0	0	0	0	0	0	0	0	0	0	0	0.00141933	0.0084017	0	0	0	0	0	0	0	0	0	0	0	0
D_0__Bacteria;D_1__Chloroflexi;D_2__KD4-96;D_3__uncultured Chloroflexi bacterium;D_4__uncultured Chloroflexi bacterium;D_5__uncultured Chloroflexi bacterium;D_6__uncultured Chloroflexi bacterium	0	0	0	0	0	0	0	0	0	0	0	0	0	0	0	0	0	0	0	0	0	0	0.00625366	0	0	0	0	0	0	0	0	0	0
D_0__Bacteria;D_1__Chloroflexi;D_2__KD4-96;__;__;__;__	0	0	0	0.00262094	0	0.0175933	0.00187527	0	0	0	0	0	0	0	0	0	0	0	0	0.00319349	0.00360073	0	0	0	0	0	0	0.00356415	0	0	0	0.0010232	0
D_0__Bacteria;D_1__Chloroflexi;D_2__NLS2-31;D_3__uncultured bacterium;D_4__uncultured bacterium;D_5__uncultured bacterium;D_6__uncultured bacterium	0	0	0	0	0	0	0	0	0	0	0	0	0	0	0	0	0	0	0	0	0	0	0	0.0470332	0	0.0297974	0	0	0	0	0	0	0
D_0__Bacteria;D_1__Chloroflexi;D_2__OLB14;D_3__uncultured bacterium;D_4__uncultured bacterium;D_5__uncultured bacterium;D_6__uncultured bacterium	0	0	0.0129601	0.0615921	0.00527844	0.329166	0.0295354	0.0170898	0.0261324	0	0	0	0	0	0	0	0	0	0	0.00780632	0.059412	0	0	0	0	0	0.0517005	0.0484724	0	0	0.0864318	0.172921	0
D_0__Bacteria;D_1__Chloroflexi;D_2__TK10;D_3__Chloroflexi bacterium JEA33;D_4__Chloroflexi bacterium JEA33;D_5__Chloroflexi bacterium JEA33;D_6__Chloroflexi bacterium JEA33	0	0	0	0	0	0	0	0	0	0	0	0	0	0	0	0	0	0	0	0	0	0	0	0	0.00686643	0	0	0	0	0	0	0.0035812	0
D_0__Bacteria;D_1__Chloroflexi;D_2__TK10;D_3__uncultured bacterium;D_4__uncultured bacterium;D_5__uncultured bacterium;D_6__uncultured bacterium	0	0	0	0	0	0	0	0	0	0	0	0.00478751	0	0.0218666	0.00282646	0	0	0	0	0	0	0	0	1.34663	0.131836	0.0115879	0	0.00142566	0	0.0088728	0	0	0.451782
D_0__Bacteria;D_1__Chloroflexi;D_2__uncultured bacterium;D_3__uncultured bacterium;D_4__uncultured bacterium;D_5__uncultured bacterium;D_6__uncultured bacterium	0	0	0	0.00720759	0	0.0227011	0.0623526	0.0360785	0.147783	0.0248973	0.0234379	0.0271292	0	0	0	0	0	0	0	0	0	0	0	0.366364	0.79376	0.5049	0	0	0	0	0	0.017906	0.16794
D_0__Bacteria;D_1__Chloroflexi;__;__;__;__;__	0	0	0	0	0	0	0	0	0	0	0	0	0	0	0	0	0	0	0	0	0	0	0	0	0	0	0	0.054175	0	0	0	0.0010232	0
D_0__Bacteria;D_1__Cyanobacteria;D_2__Melainabacteria;D_3__Gastranaerophilales;D_4__uncultured bacterium;D_5__uncultured bacterium;D_6__uncultured bacterium	0	0	0	0	0	0	0	0	0	0	0	0	0	0	0	0	0	0	0	0.00922565	0	0	0	0	0	0	0	0	0	0	0	0	0
D_0__Bacteria;D_1__Cyanobacteria;D_2__Melainabacteria;D_3__Gastranaerophilales;D_4__uncultured organism;D_5__uncultured organism;D_6__uncultured organism	0	0	0	0	0	0	0	0	0	0	0	0	0	0	0	0	0	0	0	0.00567732	0.00120024	0	0	0	0	0	0	0	0	0	0	0	0
D_0__Bacteria;D_1__Cyanobacteria;D_2__Melainabacteria;D_3__Gastranaerophilales;__;__;__	0	0	0	0	0	0	0	0	0	0	0	0	0	0	0	0	0	0	0	0.0372574	0.00240048	0	0	0	0	0	0	0	0	0	0	0	0
D_0__Bacteria;D_1__Cyanobacteria;D_2__Melainabacteria;D_3__Vampirovibrionales;D_4__uncultured bacterium;D_5__uncultured bacterium;D_6__uncultured bacterium	0	0	0	0	0	0	0	0	0	0	0	0	0	0	0	0	0	0	0	0.0219996	1.02561	0	0	0.00990173	0	0	0	0.0142566	0	0	0	0	0
D_0__Bacteria;D_1__Cyanobacteria;D_2__Oxyphotobacteria;D_3__Chloroplast;D_4__Epipyxis sp. PR26KG;D_5__Epipyxis sp. PR26KG;D_6__Epipyxis sp. PR26KG	0	0	0	0	0	0	0	0	0	0	0	0	0	0	0	0	0	0	0	0	0	0	0.00469025	0	0	0	0	0	0	0	0	0	0
D_0__Bacteria;D_1__Cyanobacteria;D_2__Oxyphotobacteria;D_3__Chloroplast;D_4__metagenome;D_5__metagenome;D_6__metagenome	0	0	0	0	0	0	0	0	0	0	0	0	0	0	0	0	0	0	0	0	0	0	0.00625366	0	0	0	0	0	0	0	0	0	0
D_0__Bacteria;D_1__Cyanobacteria;D_2__Oxyphotobacteria;D_3__Chloroplast;D_4__uncultured bacterium;D_5__uncultured bacterium;D_6__uncultured bacterium	0	0	0	0	0	0	0	0	0	0	0	0	0	0	0	0	0	0	0	0	0	0	0.00664452	0	0	0	0	0	0	0	0	0	0
D_0__Bacteria;D_1__Cyanobacteria;D_2__Oxyphotobacteria;D_3__Chloroplast;__;__;__	0	0	0	0	0	0	0	0	0	0	0	0	0	0	0	0	0	0	0	0.0372574	0.00360073	0	0.0300958	0	0	0	0	0	0	0	0	0	0
D_0__Bacteria;D_1__Cyanobacteria;D_2__Oxyphotobacteria;D_3__Eurycoccales;D_4__Eurycoccales Incertae Sedis;D_5__Candidatus Gloeomargarita;D_6__uncultured bacterium	1.9737	1.268	1.48308	2.10789	3.22688	0.265035	0.0196903	0.301287	0.00120149	0	0	0	0.00185641	0	0	0	0	0	0	0	0	0	0	0	0	0	0	0	0	0	0	0	0
D_0__Bacteria;D_1__Cyanobacteria;D_2__Oxyphotobacteria;D_3__Eurycoccales;D_4__Eurycoccales Incertae Sedis;D_5__Candidatus Gloeomargarita;D_6__uncultured cyanobacterium	0	0	0	0	0	0	0	0	0	0	0	0	0	0	0	0	0	0	0	0.086934	0.442889	0	0	0.0123772	0	0	0	0.00213849	0	0.0230693	0.00160059	0.0035812	0
D_0__Bacteria;D_1__Cyanobacteria;D_2__Oxyphotobacteria;D_3__Eurycoccales;D_4__Eurycoccales Incertae Sedis;D_5__Candidatus Gloeomargarita;__	0.355266	0.23619	0.0518403	0	0	0	0.00187527	0	0	0	0	0	0	0	0	0	0	0	0	0	0	0	0	0	0	0	0	0	0	0	0	0	0
D_0__Bacteria;D_1__Cyanobacteria;D_2__Oxyphotobacteria;D_3__Eurycoccales;D_4__Leptococcaceae;D_5__Leptococcus JA-3-3Ab;D_6__Synechococcus sp. JA-3-3Ab	0.932832	0.807783	0.5308	4.42349	6.66139	2.36886	0	0.176595	0	0	0	0	0.00278461	0	0.0018843	0	0	0	0	0	0	0	0	0	0	0	0	0	0	0	0	0	0
D_0__Bacteria;D_1__Cyanobacteria;D_2__Oxyphotobacteria;D_3__Eurycoccales;D_4__Leptococcaceae;D_5__Leptococcus JA-3-3Ab;D_6__hot springs metagenome	37.6602	32.4176	32.7118	0.0150704	0.435471	0.0062428	0.0243785	0.0367114	0.000901117	0	0	0	0	0.00273332	0	0	0	0	0	0	0	0	0	0	0	0	0	0	0	0	0	0	0
D_0__Bacteria;D_1__Cyanobacteria;D_2__Oxyphotobacteria;D_3__Eurycoccales;D_4__Leptococcaceae;D_5__Leptococcus JA-3-3Ab;D_6__uncultured bacterium	0.0249309	0.0441657	0.0247932	1.32816	1.73485	0.225876	16.2272	12.9357	18.3789	8.39661	17.9956	27.2657	0.0120666	0.215933	0.0423968	0.055535	0	0	0	0	0	0	0	0	0	0	0	0	0	0	0	0	0
D_0__Bacteria;D_1__Cyanobacteria;D_2__Oxyphotobacteria;D_3__Eurycoccales;D_4__uncultured;D_5__uncultured bacterium;D_6__uncultured bacterium	0.0311637	0.0121616	0.00563482	0	0	0	0.00421935	0	0	0	0	0	0	0	0	0	0	0	0	0	0	0	0	0	0	0	0	0	0	0	0	0	0
D_0__Bacteria;D_1__Cyanobacteria;D_2__Oxyphotobacteria;D_3__Leptolyngbyales;D_4__Leptolyngbyaceae;D_5__Greenland-10;D_6__cf. Leptolyngbya sp. Greenland_10	0	0	0	0	0	0	0	0	0	0	0	0	0	0	0	0	0	0	0	0	0	0	0	0	0	0	0	0	0	0	0.165661	0	0
D_0__Bacteria;D_1__Cyanobacteria;D_2__Oxyphotobacteria;D_3__Leptolyngbyales;D_4__Leptolyngbyaceae;D_5__HAVOmat113;D_6__Leptolyngbya sp. 2LT21S03	0	0	0	0	0	0	0	0	0	0	0	0	0	0	0	0	0	0	0	0.0915468	0.54611	0	0	0.00495086	0	0	0	0.00285132	0	0	0	0	0
D_0__Bacteria;D_1__Cyanobacteria;D_2__Oxyphotobacteria;D_3__Leptolyngbyales;D_4__Leptolyngbyaceae;D_5__JSC-12;D_6__Oscillatoriales cyanobacterium JSC-12	0	0	0	0	0	0	0	0	0	0	0	0	0	0	0	0	0	0	0	0.0237738	0.34687	0	0	0	0	0	0	0.00926678	0	0	0	0	0
D_0__Bacteria;D_1__Cyanobacteria;D_2__Oxyphotobacteria;D_3__Leptolyngbyales;D_4__Leptolyngbyaceae;D_5__Leptolyngbya FYG;D_6__Leptolyngbya sp. FYG	0.0581721	0.00576074	0	0	0	0	0	0	0	0	0	0	0	0	0	0	0	0	0	0	0	0	0	0	0	0	0	0	0	0	0	0	0
D_0__Bacteria;D_1__Cyanobacteria;D_2__Oxyphotobacteria;D_3__Leptolyngbyales;D_4__Leptolyngbyaceae;D_5__Leptolyngbya PCC-6306;D_6__uncultured bacterium	0	0	0	0	0	0	0	0	0	0	0	0	0	0	0	0	0	0	0	0.0198706	0.0882178	0	0	0	0	0	0	0	0	0	0	0	0
D_0__Bacteria;D_1__Cyanobacteria;D_2__Oxyphotobacteria;D_3__Leptolyngbyales;D_4__Leptolyngbyaceae;D_5__YB-42;D_6__Leptolyngbyaceae cyanobacterium CENA355	0	0	0	0	0	0	0	0	0	0	0	0	0	0	0	0	0	0	0	0	0.0216044	0	0	0	0	0	0	0	0	0	0	0	0
D_0__Bacteria;D_1__Cyanobacteria;D_2__Oxyphotobacteria;D_3__Leptolyngbyales;D_4__Leptolyngbyaceae;__;__	0	0	0	0	0	0	0	0	0	0	0	0	0	0	0	0	0	0	0	0.100418	20.0062	0	0	0	0	0	0	0.00142566	0	0	0	0	0
D_0__Bacteria;D_1__Cyanobacteria;D_2__Oxyphotobacteria;D_3__Limnotrichales;D_4__Limnotrichaceae;D_5__Limnothrix;D_6__Limnothrix sp. B15	0	0	0	0	0	0	0	0	0	0	0	0	0	0	0	0	0	0	0	0.0138385	0.00120024	0	0	0	0	0	0	0	0	0	0	0	0
D_0__Bacteria;D_1__Cyanobacteria;D_2__Oxyphotobacteria;D_3__Limnotrichales;D_4__Limnotrichaceae;D_5__Limnothrix;__	0	0	0	0	0	0	0	0	0	0	0	0	0	0	0	0	0	0	0	0.0344188	0	0	0	0	0	0	0	0	0	0	0	0	0
D_0__Bacteria;D_1__Cyanobacteria;D_2__Oxyphotobacteria;D_3__Nostocales;D_4__Microcystaceae;D_5__Cyanothece PCC-7424;D_6__Cyanothece sp. Vietnam 01	0	0	0	0	0	0	0	0	0	0	0	0	0	0	0	0	0	0	0	0.00532249	0.00300061	0	0	0	0	0	0	0	0	0	0	0	0
D_0__Bacteria;D_1__Cyanobacteria;D_2__Oxyphotobacteria;D_3__Nostocales;D_4__Microcystaceae;D_5__Microcystis PCC-7914;__	0	0	0	0	0	0	0	0	0	0	0	0	0	0	0	0	0	0	0	0.00709665	0	0	0	0	0	0	0	0.00142566	0	0	0	0	0
D_0__Bacteria;D_1__Cyanobacteria;D_2__Oxyphotobacteria;D_3__Nostocales;D_4__Microcystaceae;D_5__Pleurocapsa PCC-7327;__	0	0	0	0	0	0	0	0	0	0	0	0	0	0	0	0	0	0	0	0.00567732	0.0180036	0	0	0	0	0	0	0	0	0	0	0	0
D_0__Bacteria;D_1__Cyanobacteria;D_2__Oxyphotobacteria;D_3__Nostocales;D_4__Nostocaceae;D_5__Calothrix PCC-6303;D_6__uncultured cyanobacterium	0	0	0	0	0	0	0	0	0	0	0	0	0	0	0	0	0	0	0	0.0482572	3.26586	0	0	0	0	0	0	0.00855395	0	0	0.00720265	0	0
D_0__Bacteria;D_1__Cyanobacteria;D_2__Oxyphotobacteria;D_3__Nostocales;D_4__Nostocaceae;D_5__Chlorogloeopsis PCC-7518;D_6__Chlorogloeopsis fritschii PCC 6912	0	0	0	0	0	0	0	0	0	0	0	0	0	0	0	0	0	0	0	0.000709665	0.039608	0	0	0	0	0	0	0	0	0	0	0	0
D_0__Bacteria;D_1__Cyanobacteria;D_2__Oxyphotobacteria;D_3__Nostocales;D_4__Nostocaceae;D_5__Chlorogloeopsis PCC-7518;D_6__cyanobacterium PCC 7702	0	0	0	0	0	0	0	0	0	0	0	0	0	0	0	0	0	0	0	0	0	0	0	0.0148526	0.234832	0.210237	7.96672	25.7959	0	0	0.0528194	12.7747	0.0047307
D_0__Bacteria;D_1__Cyanobacteria;D_2__Oxyphotobacteria;D_3__Nostocales;D_4__Nostocaceae;D_5__Fischerella PCC-9339;__	0	0	0	0	0	0	0	0	0	0	0	0	0	0	0	0	0	0	0	0	0.0144029	0	0	0	0	0	0	0.562422	0	0	0	0	0
D_0__Bacteria;D_1__Cyanobacteria;D_2__Oxyphotobacteria;D_3__Nostocales;D_4__Nostocaceae;D_5__Scytonema VB-61278;D_6__uncultured cyanobacterium	0	0	0	0	0	0	0	0	0	0	0	0	0	0	0	0	0	0	0	0.00496766	0	0	0	0	0	0	0	0	0	0	0	0	0
D_0__Bacteria;D_1__Cyanobacteria;D_2__Oxyphotobacteria;D_3__Nostocales;D_4__Nostocaceae;__;__	0	0	0	0	0	0	0	0	0	0	0	0	0	0	0	0	0	0	0	0.0915468	0.0216044	0	0	0	0	0	0	0	0	0	0	0	0
D_0__Bacteria;D_1__Cyanobacteria;D_2__Oxyphotobacteria;D_3__Nostocales;D_4__Nostocales Incertae Sedis;D_5__Microseira Carmichael-Alabama;D_6__uncultured bacterium	0	0	0	0	0	0	0	0	0	0	0	0	0	0	0	0	0	0	0	0.0109998	0.235248	0	0	0	0	0	0	0	0	0	0	0	0
D_0__Bacteria;D_1__Cyanobacteria;D_2__Oxyphotobacteria;D_3__Nostocales;D_4__Oscillatoriaceae;D_5__Oscillatoria PCC-10802;D_6__uncultured bacterium	0	0	0	0	0	0	0	0	0	0	0	0	0	0	0	0	0	0	0	0.0280318	0.019804	0	0	0	0	0	0	0	0	0	0	0	0
D_0__Bacteria;D_1__Cyanobacteria;D_2__Oxyphotobacteria;D_3__Nostocales;D_4__Oscillatoriaceae;D_5__Oscillatoria PCC-10802;__	0	0	0	0	0	0	0	0	0	0	0	0	0	0	0	0	0	0	0	0.0408058	0.0282057	0	0	0	0	0	0	0	0	0	0	0	0
D_0__Bacteria;D_1__Cyanobacteria;D_2__Oxyphotobacteria;D_3__Nostocales;D_4__Xenococcaceae;D_5__Xenococcus CRM;D_6__uncultured cyanobacterium	0	0	0	0	0	0	0	0	0	0	0	0	0	0	0	0	0	0	0	0.469444	0.600121	0	0	0	0	0	0	0	0	0	0	0	0
D_0__Bacteria;D_1__Cyanobacteria;D_2__Oxyphotobacteria;D_3__Oxyphotobacteria Incertae Sedis;D_4__Unknown Family;D_5__Leptolyngbya ANT.L52.2;D_6__uncultured bacterium	0	0	0	0	0	0	0	0	0	0	0	0	0	0	0	0	0	0	0	0.00283866	0.913985	0	0	0	0	0	0	0.00926678	0	0	0	0	0
D_0__Bacteria;D_1__Cyanobacteria;D_2__Oxyphotobacteria;D_3__Oxyphotobacteria Incertae Sedis;D_4__Unknown Family;D_5__Leptolyngbya ANT.L52.2;__	0	0	0	0	0	0	0	0	0	0	0	0	0	0	0	0	0	0	0	0.0290963	1.4895	0	0	0	0	0	0	4.93634	0	0	0.0728268	0	0
D_0__Bacteria;D_1__Cyanobacteria;D_2__Oxyphotobacteria;D_3__Oxyphotobacteria Incertae Sedis;D_4__Unknown Family;D_5__MTP1;__	0	0	0	0	0	0	0	0	0	0	0	0	0	0	0	0	0	0	0	0.0315801	0.114023	0	0	0	0	0	0	4.16506	0	0	18.7637	0.00767401	0
D_0__Bacteria;D_1__Cyanobacteria;D_2__Oxyphotobacteria;D_3__Oxyphotobacteria Incertae Sedis;D_4__Unknown Family;D_5__uncultured;D_6__uncultured bacterium	0	0	0	0	0	0	0	0	0	0	0	0	0	0	0	0	0	0	0	0.00390316	0.123625	0	0	0	0	0	0	0	0	0	0	0	0
D_0__Bacteria;D_1__Cyanobacteria;D_2__Oxyphotobacteria;D_3__Pseudanabaenales;D_4__Pseudanabaenaceae;D_5__uncultured;D_6__uncultured bacterium	2.7985	1.76791	0.968625	0	0.0219935	0	0.00187527	0.00443069	0	0	0	0	0	0	0	0	0	0	0	0	0	0	0	0	0	0	0	0	0	0	0	0	0
D_0__Bacteria;D_1__Cyanobacteria;D_2__Oxyphotobacteria;D_3__Pseudanabaenales;D_4__Pseudanabaenaceae;D_5__uncultured;D_6__uncultured cyanobacterium	2.80265	1.61237	0.360628	0	0.0246327	0	0.0421935	0.0158239	0	0	0	0	0	0	0	0	0	0	0	0	0	0	0	0	0	0	0	0	0	0	0	0	0
D_0__Bacteria;D_1__Cyanobacteria;D_2__Oxyphotobacteria;D_3__RD017;D_4__uncultured Prochlorococcus sp.;D_5__uncultured Prochlorococcus sp.;D_6__uncultured Prochlorococcus sp.	0	0	0	0	0	0	0	0	0	0	0	0	0	0	0	0	0	0	0	0.00248383	0.0222045	0	0	0	0	0	0	0	0	0	0	0	0
D_0__Bacteria;D_1__Cyanobacteria;D_2__Oxyphotobacteria;D_3__Synechococcales;D_4__Cyanobiaceae;D_5__Cyanobium PCC-6307;__	0	0	0	0	0	0	0	0	0	0	0	0	0	0	0	0	0	0	0	27.4789	0.0600121	0	0	0	0	0	0.00161564	0	0	0	0	0.0010232	0
D_0__Bacteria;D_1__Cyanobacteria;D_2__Oxyphotobacteria;D_3__Synechococcales;D_4__Synechococcaceae;D_5__uncultured;D_6__uncultured bacterium	0	0	0	0	0	0	0	0	0	0	0	0	0	0	0	0	0	0	0	0.650763	0.457892	0	0	0.00742629	0	0	0	0.00641547	0.0060015	0	0.00320118	0.0020464	0
D_0__Bacteria;D_1__Cyanobacteria;D_2__Oxyphotobacteria;D_3__Thermosynechococcales;D_4__Thermosynechococcaceae;D_5__Cyanothece PCC 7425;D_6__Cyanothece sp. PCC 7425	0	0	0	0	0	0	0	0	0	0	0	0	0	0	0	0	0	0	0	0.00283866	0.00120024	0	0	0	0	0	0	0	0	0	0	0	0
D_0__Bacteria;D_1__Cyanobacteria;D_2__Oxyphotobacteria;__;__;__;__	0	0	0	0	0	0	0	0	0	0	0	0	0	0	0	0	0	0	0	0.00319349	0.0798161	0	0	0	0	0	0	0	0	0	0	0	0
D_0__Bacteria;D_1__Cyanobacteria;D_2__Sericytochromatia;D_3__unidentified;D_4__unidentified;D_5__unidentified;D_6__unidentified	0	0.023683	0.0901571	0	0	0	0	0	0	0	0	0	0	0	0	0	0	0	0	0	0	0	0	0	0	0	0	0	0	0	0	0	0
D_0__Bacteria;D_1__Dadabacteria;D_2__Dadabacteriia;D_3__Dadabacteriales;D_4__uncultured bacterium;D_5__uncultured bacterium;D_6__uncultured bacterium	0	0	0	0	0	0	0	0	0	0	0	0	0	0	0	0	0	0	0	0	0	0	0	0	0.00274657	0.268176	0	0.0071283	0	0	0	0.00869721	0
D_0__Bacteria;D_1__Dadabacteria;D_2__Dadabacteriia;D_3__Dadabacteriales;__;__;__	0	0	0	0	0	0	0	0	0	0	0	0	0	0	0	0	0	0	0	0	0	0	0	0.00742629	0.0672911	0	0	0.00356415	0	0	0	0.0010232	0
D_0__Bacteria;D_1__Deinococcus-Thermus;D_2__Deinococci;D_3__Deinococcales;D_4__Trueperaceae;D_5__Truepera;D_6__uncultured bacterium	0	0	0	0	0	0	0	0	0	0	0.0515633	0	0	0	0.0018843	0	0	0	0	0	0	0	0	0	0	0	0	0	0	0	0	0	0
D_0__Bacteria;D_1__Deinococcus-Thermus;D_2__Deinococci;D_3__Thermales;D_4__Thermaceae;D_5__Meiothermus;D_6__Meiothermus sp.	0	0	0	0	0	0	0	0	0	0	0	0	0	0	0	0	0	0	0	0.00177416	0	0	0.00195427	0.841647	3.84932	0.387366	3.08264	0.0327902	0	0.0425894	0.0608224	0.695777	0.189228
D_0__Bacteria;D_1__Deinococcus-Thermus;D_2__Deinococci;D_3__Thermales;D_4__Thermaceae;D_5__Meiothermus;D_6__uncultured bacterium	0.498618	0.385969	0.493047	0.667684	1.13574	0.0771837	1.09141	0.456994	0.0465577	0	0	0.00718127	0.00185641	0	0.0018843	0	0	0	0	0.568087	5.9442	0	0	0	0	0	0	0.115478	0	0.0301675	0	0	0
D_0__Bacteria;D_1__Deinococcus-Thermus;D_2__Deinococci;D_3__Thermales;D_4__Thermaceae;D_5__Meiothermus;D_6__uncultured compost bacterium	0	0	0	0	0	0	0	0	0	0	0	0	0	0	0	0	0	0	0	0	0.0690139	0	0	0	0.00411986	0	0	0	0	0	0	0	0
D_0__Bacteria;D_1__Deinococcus-Thermus;D_2__Deinococci;D_3__Thermales;D_4__Thermaceae;D_5__Meiothermus;__	0.164129	0.120975	0.196655	0.146117	0.199701	0.0522125	0	0.0727899	0	0	0	0.00558543	0	0	0	0	0	0	0	0.165707	0.276656	0	0	0.00990173	0.0604246	0.0744934	3.14403	9.86413	0	0.0106474	5.54204	2.12826	0.0047307
D_0__Bacteria;D_1__Deinococcus-Thermus;D_2__Deinococci;D_3__Thermales;D_4__Thermaceae;D_5__Thermus;D_6__Thermus antranikianii	0	0	0	0	0	0	0	0	0	0	0	0	0	0	0	0	0	0	0.00963308	0.002129	0	0	0.00547196	6.52029	2.23296	0.24169	0.00646256	0.00498981	0	2.79671	0	0.0107436	0.00236535
D_0__Bacteria;D_1__Deinococcus-Thermus;D_2__Deinococci;D_3__Thermales;D_4__Thermaceae;D_5__Thermus;D_6__uncultured Thermales bacterium	0	0	0	0	0	0	0	0	0	0	0	0	6.2069	2.23039	4.99529	7.30285	16.7163	0.188147	0	0	0	0	0	0	0	0	0	0	0	0	0	0	0
D_0__Bacteria;D_1__Deinococcus-Thermus;D_2__Deinococci;D_3__Thermales;D_4__Thermaceae;D_5__Thermus;D_6__uncultured Thermus sp.	0	0	0.0338089	2.14458	0.466262	1.56467	1.19314	1.21211	1.74276	4.86742	15.0846	10.0745	0.0129948	0.646431	0.340117	0	0	0	0	0	0	0	0	0	0	0	0	0	0	0	0	0	0
D_0__Bacteria;D_1__Deinococcus-Thermus;D_2__Deinococci;D_3__Thermales;D_4__Thermaceae;D_5__Thermus;__	0.014543	0.0121616	0.0118331	2.34574	2.94537	2.19633	6.90239	11.3812	9.48006	9.92157	19.9081	23.7979	5.80034	13.7882	8.21651	1.78638	0	0	0.00770646	0.012774	0	0	0.0250147	13.9936	15.1734	24.3047	1.82406	0.0434826	0.0150038	5.51356	0.0400147	2.01417	23.3011
D_0__Bacteria;D_1__Dependentiae;D_2__Babeliae;D_3__Babeliales;D_4__UBA12411;__;__	0	0	0	0	0	0	0	0	0	0	0	0	0	0	0	0	0	0	0	0	0	0	0.0125073	0	0	0	0	0	0	0	0	0	0
D_0__Bacteria;D_1__Dependentiae;D_2__Babeliae;D_3__Babeliales;D_4__Vermiphilaceae;D_5__uncultured Candidatus Dependentiae bacterium;D_6__uncultured Candidatus Dependentiae bacterium	0	0	0	0	0	0	0	0	0	0	0	0	0	0	0	0	0	0	0	0.000709665	0.0144029	0	0	0	0	0	0	0	0	0	0	0	0
D_0__Bacteria;D_1__Dependentiae;D_2__Babeliae;D_3__Babeliales;D_4__Vermiphilaceae;D_5__uncultured bacterium;D_6__uncultured bacterium	0	0	0	0	0	0	0	0	0	0	0	0	0	0	0	0.185117	0	0	0	0	0	0	0	0	0	0	0	0	0	0	0	0	0
D_0__Bacteria;D_1__Dependentiae;D_2__Babeliae;D_3__Babeliales;D_4__uncultured bacterium;D_5__uncultured bacterium;D_6__uncultured bacterium	0	0	0	0	0	0	0	0	0	0	0	0	0	0	0	0	0	0	0	0.012774	0	0	0.0050811	0	0	0	0	0	0	0	0	0	0
D_0__Bacteria;D_1__Dictyoglomi;D_2__Dictyoglomia;D_3__Dictyoglomales;D_4__Dictyoglomaceae;D_5__Dictyoglomus;__	0	0	0	0	0	0	0	0	0	0	0	0	0	0	0	0	0	0	0	0	0	0	0	0.0594104	0	0.238379	0	0	0	0.00354912	0	0	0
D_0__Bacteria;D_1__Elusimicrobia;D_2__Elusimicrobia;D_3__Lineage IV;D_4__uncultured bacterium;D_5__uncultured bacterium;D_6__uncultured bacterium	0	0.00384049	0	0.0190018	0.00791766	0.00908044	0.00750107	0.00759547	0	0	0	0	0	0	0	0	0	0	0	0	0	0	0	0	0	0	0	0	0	0	0	0	0
D_0__Bacteria;D_1__Elusimicrobia;__;__;__;__;__	0	0	0	0	0	0	0	0	0	0	0	0	0	0	0	0	0	0	0	0	0	0	0.00429939	0	0	0	0	0	0	0	0	0	0
D_0__Bacteria;D_1__Epsilonbacteraeota;D_2__Campylobacteria;D_3__Campylobacterales;D_4__Campylobacteraceae;D_5__Campylobacter;D_6__unidentified	0	0	0	0	0	0	0	0	0	0	0	0	0	0	0	0.101814	0	0.319849	0	0	0	0	0	0	0	0	0	0	0	0	0	0	0
D_0__Bacteria;D_1__Epsilonbacteraeota;D_2__Campylobacteria;D_3__Campylobacterales;D_4__Campylobacteraceae;D_5__Campylobacter;__	0	0	0	0	0	0	0	0	0	0	0	0	0	0	0	0	0.336247	0.376294	0	0.0010645	0.00120024	0	0	0	0	0	0.00161564	0.00142566	0	0	0	0.0010232	0
D_0__Bacteria;D_1__Epsilonbacteraeota;D_2__Campylobacteria;D_3__Campylobacterales;D_4__Thiovulaceae;D_5__Sulfuricurvum;__	0	0	0	0	0	0	0	0	0	0	0	0	0	0	0	0	0	0	0	0	0	0	0.00781708	0	0	0	0	0	0	0	0	0	0
D_0__Bacteria;D_1__FCPU426;D_2__metagenome;D_3__metagenome;D_4__metagenome;D_5__metagenome;D_6__metagenome	0	0	0	0	0	0	0	0	0	0	0	0	0	0	0	0.101814	0	0	0	0	0	0	0	0	0	0	0	0	0	0	0	0	0
D_0__Bacteria;D_1__Fervidibacteria;D_2__Fervidibacteria bacterium SCGC AAA471-D06;D_3__Fervidibacteria bacterium SCGC AAA471-D06;D_4__Fervidibacteria bacterium SCGC AAA471-D06;D_5__Fervidibacteria bacterium SCGC AAA471-D06;D_6__Fervidibacteria bacterium SCGC AAA471-D06	0	0	0	0	0	0	0	0	0	0	0	0	0	0	0	0.0277675	0.0960707	0	0	0	0	0	0.0101622	4.35923	1.26892	0.173818	0	0	0.060015	0.635292	0	0.00665081	4.83478
D_0__Bacteria;D_1__Fervidibacteria;D_2__uncultured bacterium;D_3__uncultured bacterium;D_4__uncultured bacterium;D_5__uncultured bacterium;D_6__uncultured bacterium	0	0	0	0.0104838	0.00175948	0.073211	0.0426623	0.0265841	0.109336	2.17229	0.407819	0.741267	8.44944	6.14314	6.58847	3.48019	2.29609	7.03669	0	0	0	0	0	0	0.00274657	0	0	0	0	0	0	0	0.165575
D_0__Bacteria;D_1__Fervidibacteria;__;__;__;__;__	0	0	0	0	0	0	0	0	0	0.479273	0.145315	0.0135646	0	0	0	0.0185117	0	1.01599	0	0	0	0	0	0.0123772	0	0.00496623	0	0	0	0	0	0.0015348	0
D_0__Bacteria;D_1__Fibrobacteres;D_2__Fibrobacteria;D_3__Fibrobacterales;D_4__Fibrobacteraceae;D_5__uncultured;D_6__uncultured bacterium	0	0	0	0	0	0	0	0	0	0	0	0	0	0	0	0	0	0	0	0	0	0	0.00625366	0	0	0	0	0	0	0	0	0	0
D_0__Bacteria;D_1__Firmicutes;D_2__Bacilli;D_3__Bacillales;D_4__Bacillaceae;D_5__Anoxybacillus;__	0	0	0	0.00131047	0	0	0	0	0	0	0	0.0159584	0	0	0	0	0	0	0	0.00177416	0.00120024	0	0	0	0.00411986	0	0	0.00427698	0	0	0	0	0
D_0__Bacteria;D_1__Firmicutes;D_2__Bacilli;D_3__Bacillales;D_4__Bacillaceae;D_5__Bacillus;__	0	0.00256033	0.00169045	0	0.0140758	0	0.000937633	0	0.000901117	0	0	0	0.0167077	0	0	1.10144	0	0	0	0.0223545	0	0	0.000781708	0.0272297	0.00549315	0	0	0.0071283	0	0.028393	0	0	0
D_0__Bacteria;D_1__Firmicutes;D_2__Bacilli;D_3__Bacillales;D_4__Family XI;D_5__Gemella;__	0	0	0	0	0	0	0	0	0	0	0	0	0	0	0	0	0.144106	0.225776	0	0.00141933	0	0	0	0	0	0	0	0	0	0	0	0	0
D_0__Bacteria;D_1__Firmicutes;D_2__Bacilli;D_3__Bacillales;D_4__Paenibacillaceae;D_5__Ammoniphilus;D_6__uncultured bacterium	0	0	0	0	0	0	0	0	0	0	0	0	0	0	0	0	0	0	0	0	0	0	0	0.663416	0.00961301	0	0	0	0	0	0	0	0
D_0__Bacteria;D_1__Firmicutes;D_2__Bacilli;D_3__Bacillales;D_4__Paenibacillaceae;D_5__Brevibacillus;__	0	0	0	0	0	0	0	0	0	0	0	0	0	0	0	0	0	0	0	0	0	0	0	0	0	0	12.0995	0	0	0	0	0	0
D_0__Bacteria;D_1__Firmicutes;D_2__Bacilli;D_3__Bacillales;D_4__Paenibacillaceae;D_5__Paenibacillus;__	0	0	0	0	0	0	0	0	0	0	0	0	0	0	0	0	0	0	0	0	0	0	0	0.665891	0	0	0	0	0	0	0	0	0
D_0__Bacteria;D_1__Firmicutes;D_2__Bacilli;D_3__Bacillales;D_4__Staphylococcaceae;D_5__Staphylococcus;__	0	0	0	0	0	0	0	0	0	0	0	0	0	0	0	0	0	0	0	0.0113546	0	0	0.00312683	0	0	0	0	0	0	0	0	0	0
D_0__Bacteria;D_1__Firmicutes;D_2__Bacilli;D_3__Lactobacillales;D_4__Carnobacteriaceae;D_5__Trichococcus;__	0	0	0	0	0	0	0	0	0	0	0	0	0	0	0	0	0	0	0	0	0	0	0.0128982	0	0	0	0	0	0	0	0	0	0
D_0__Bacteria;D_1__Firmicutes;D_2__Bacilli;D_3__Lactobacillales;D_4__Streptococcaceae;D_5__Streptococcus;D_6__Streptococcus anginosus subsp. anginosus	0	0	0	0	0	0	0	0	0	0	0	0	0	0	0	0	0.105678	0	0	0	0	0	0	0	0	0	0	0	0	0	0	0	0
D_0__Bacteria;D_1__Firmicutes;D_2__Bacilli;D_3__Lactobacillales;D_4__Streptococcaceae;D_5__Streptococcus;__	0	0	0.00281741	0.00262094	0	0.00113505	0	0	0	0	0.0375006	0	0	0	0	0.148093	1.29695	0.978363	0.00674315	0.0301608	0.00300061	0.00787464	0.0093805	0.0247543	0.00274657	0.00662164	0.00161564	0.00142566	0.00450113	0	0.00640236	0.0015348	0
D_0__Bacteria;D_1__Firmicutes;D_2__Bacilli;D_3__Lactobacillales;__;__;__	0	0	0	0	0	0	0	0	0	0	0	0	0	0	0	0	0.0768566	0	0	0.000709665	0.00180036	0	0.000781708	0	0	0	0	0	0	0	0	0	0
D_0__Bacteria;D_1__Firmicutes;D_2__Clostridia;D_3__Clostridiales;D_4__Clostridiaceae 1;D_5__Caloramator;__	0	0	0	0	0	0	0	0	0	0	0	0	0	0	0	0	0	0	0	0.00532249	0	0	0	0	0	0	0	0	0	0	0	0	0
D_0__Bacteria;D_1__Firmicutes;D_2__Clostridia;D_3__Clostridiales;D_4__Clostridiaceae 1;D_5__Clostridium sensu stricto 8;D_6__uncultured Firmicutes bacterium	0	0	0	0	0	0	0	0	0	0	0	0	0	0	0	0	0	0	0	0	0	0	0	0.123772	0	0	0	0	0	0	0	0	0
D_0__Bacteria;D_1__Firmicutes;D_2__Clostridia;D_3__Clostridiales;D_4__Clostridiaceae 1;D_5__Clostridium sensu stricto 8;D_6__uncultured bacterium	0	0.0070409	0	0	0	0	0	0	0	0	0	0	0	0	0	0	0	0	0	0	0	0	0	0.0396069	0	0	0	0	0	0.555437	0	0	0
D_0__Bacteria;D_1__Firmicutes;D_2__Clostridia;D_3__Clostridiales;D_4__Clostridiaceae 1;__;__	0	0	0	0	0	0	0	0	0	0	0	0	0	0	0	0	0	0	0	0.00958048	0.00180036	0	0	0	1.43646	0	0	0	0	1.75681	0	0	0
D_0__Bacteria;D_1__Firmicutes;D_2__Clostridia;D_3__Clostridiales;D_4__Clostridiaceae 2;D_5__uncultured Alkaliphilus sp.;D_6__uncultured Alkaliphilus sp.	0	0	0	0	0	0	0	0	0	0	0	0	0	0	0	0	0	0	0	0	0	0	0	0.28715	0.402373	0	0	0	0	0	0	0	0
D_0__Bacteria;D_1__Firmicutes;D_2__Clostridia;D_3__Clostridiales;D_4__Clostridiaceae 2;__;__	0	0	0	0	0	0	0	0	0	0	0	0	0	0	0	0	0	0	0	0	0	0	0	0	0.019226	0	0	0	0	0	0	0	0
D_0__Bacteria;D_1__Firmicutes;D_2__Clostridia;D_3__Clostridiales;D_4__Clostridiales vadinBB60 group;D_5__Clostridiales bacterium canine oral taxon 162;D_6__Clostridiales bacterium canine oral taxon 162	0	0	0	0	0	0	0	0	0	0	0	0	0	0	0	0	0.0960707	0.188147	0	0	0	0	0	0	0	0	0	0	0	0	0	0	0
D_0__Bacteria;D_1__Firmicutes;D_2__Clostridia;D_3__Clostridiales;D_4__Defluviitaleaceae;D_5__Defluviitalea;D_6__uncultured bacterium	0	0	0	0	0	0.00113505	0.000937633	0	0	0	0.0187503	0.00159584	0	0	0.00471076	0	0	0	0	0	0	0	0	0	0	0	0.00161564	0	0	0	0	0	0
D_0__Bacteria;D_1__Firmicutes;D_2__Clostridia;D_3__Clostridiales;D_4__Defluviitaleaceae;D_5__Defluviitaleaceae UCG-011;__	0	0.00192025	0	0	0	0	0	0	0	0	0.0187503	0	0	0.0109333	0	0.0370233	0	0	0	0	0	0	0	0	0	0	0	0	0	0	0	0	0
D_0__Bacteria;D_1__Firmicutes;D_2__Clostridia;D_3__Clostridiales;D_4__Family XII;D_5__Acidaminobacter;D_6__uncultured bacterium	0	0	0	0	0	0	0	0	0	0	0	0	0	0	0	0	0	0	0	0.0102901	0	0	0	0	0	0	0	0	0	0	0	0	0
D_0__Bacteria;D_1__Firmicutes;D_2__Clostridia;D_3__Clostridiales;D_4__Family XIII;D_5__Anaerovorax;__	0	0	0	0	0	0	0	0	0	0	0	0	0	0	0	0	0.297819	0	0	0	0	0	0	0.00495086	0	0	0.00161564	0	0	0	0	0.0010232	0
D_0__Bacteria;D_1__Firmicutes;D_2__Clostridia;D_3__Clostridiales;D_4__Family XIII;D_5__Mogibacterium;__	0	0	0	0	0	0	0	0	0	0	0	0	0	0	0	0	0.220963	0.319849	0	0	0	0	0	0	0	0	0	0	0	0	0	0	0
D_0__Bacteria;D_1__Firmicutes;D_2__Clostridia;D_3__Clostridiales;D_4__Family XIII;D_5__uncultured;D_6__uncultured bacterium	0.00623273	0	0	0	0	0	0	0	0	0	0	0	0	0	0	0.0740466	0	0	0	0	0	0	0	0	0	0	0	0	0	0	0	0	0
D_0__Bacteria;D_1__Firmicutes;D_2__Clostridia;D_3__Clostridiales;D_4__Gracilibacteraceae;D_5__Lutispora;D_6__uncultured bacterium	0	0	0	0	0	0	0	0	0	0	0	0	0	0	0	0	0	0	0	0.0259028	0	0	0	0.118821	0.00274657	0	0	0	0	0	0	0	0
D_0__Bacteria;D_1__Firmicutes;D_2__Clostridia;D_3__Clostridiales;D_4__Gracilibacteraceae;D_5__Lutispora;D_6__unidentified eubacterium clone BSV87	0	0	0	0	0	0	0	0	0	0	0	0	0	0	0	0	0	0	0	0	0	0	0	0.0965418	0	0	0	0	0	0.0425894	0	0	0
D_0__Bacteria;D_1__Firmicutes;D_2__Clostridia;D_3__Clostridiales;D_4__Heliobacteriaceae;D_5__Hydrogenispora;D_6__uncultured low G+C Gram-positive bacterium clone OPB54	0	0	0	0	0	0	0	0	0	0	0	0	0	0	0	0	0	0	0	0	0	0	0	0.00742629	0	0.158919	0	0	0	0	0	0	0
D_0__Bacteria;D_1__Firmicutes;D_2__Clostridia;D_3__Clostridiales;D_4__Heliobacteriaceae;D_5__Hydrogenispora;__	0	0	0	0	0	0	0	0	0	0	0	0	0	0	0	0	0	0	0	0	0	0	0.00390854	0	0	0	0	0	0	0	0	0	0
D_0__Bacteria;D_1__Firmicutes;D_2__Clostridia;D_3__Clostridiales;D_4__Lachnospiraceae;D_5__Butyrivibrio 2;D_6__Eubacterium sp. oral clone GI038	0	0	0	0	0	0	0	0	0	0	0	0	0	0	0	0	0.105678	0	0	0	0	0	0	0	0	0	0	0	0	0	0	0	0
D_0__Bacteria;D_1__Firmicutes;D_2__Clostridia;D_3__Clostridiales;D_4__Lachnospiraceae;D_5__Oribacterium;D_6__Oribacterium sinus	0	0	0	0	0	0	0	0	0	0	0	0	0	0	0	0	0.124892	0.263405	0	0	0	0	0	0	0	0	0	0	0	0	0	0	0
D_0__Bacteria;D_1__Firmicutes;D_2__Clostridia;D_3__Clostridiales;D_4__Lachnospiraceae;__;__	0	0	0	0	0	0	0	0	0	0	0	0	0	0.00136666	0	0	0.586031	0	0	0	0	0.00787464	0	0.017328	0	0	0.00565474	0	0	0	0	0.0010232	0
D_0__Bacteria;D_1__Firmicutes;D_2__Clostridia;D_3__Clostridiales;D_4__Peptococcaceae;D_5__Desulfosporosinus;D_6__uncultured bacterium	0	0	0	0	0	0	0	0	0	0	0	0	0	0	0	0	0.153713	0	0	0	0	0	0	0	0	0	0	0	0	0	0	0	0
D_0__Bacteria;D_1__Firmicutes;D_2__Clostridia;D_3__Clostridiales;D_4__Peptococcaceae;D_5__SCADC1-2-3;D_6__uncultured bacterium	0	0	0	0	0	0	0	0	0	0	0	0	0	0	0	0	0	0	0	0	0	0	0	0	0	0.0993246	0	0	0	0	0	0	0
D_0__Bacteria;D_1__Firmicutes;D_2__Clostridia;D_3__Clostridiales;D_4__Peptostreptococcaceae;D_5__Romboutsia;__	0	0	0	0	0	0	0	0	0	0	0	0	0	0	0	0	0	0	0	0.000709665	0	0	0.00429939	0	0	0	0	0	0	0	0	0	0
D_0__Bacteria;D_1__Firmicutes;D_2__Clostridia;D_3__Clostridiales;D_4__Ruminococcaceae;D_5__Ruminiclostridium 1;D_6__anaerobic bacterium Glu3	0	0	0	0	0	0	0	0	0	0	0	0	0	0	0	0	0	0	0	0	0	0	0	0.165854	0.019226	0	0	0	0	0	0	0	0
D_0__Bacteria;D_1__Firmicutes;D_2__Clostridia;D_3__Clostridiales;D_4__Ruminococcaceae;D_5__Ruminiclostridium 1;D_6__uncultured bacterium	0	0	0	0	0	0	0	0	0	0	0	0	0	0	0	0.296187	0	0	0	0	0	0	0	0	0	0	0	0	0	0	0	0	0
D_0__Bacteria;D_1__Firmicutes;D_2__Clostridia;D_3__Clostridiales;D_4__Ruminococcaceae;D_5__Ruminiclostridium 1;__	0.00415515	0.00256033	0	0.00196571	0	0	0	0.00253182	0	0.0684676	0	0	0.00371281	0.0191333	0.0160166	0.99963	0	0	0	0	0	0	0	0	0	0	0	0	0.168042	0.0088728	0	0	0
D_0__Bacteria;D_1__Firmicutes;D_2__Clostridia;D_3__Clostridiales;D_4__Ruminococcaceae;D_5__Ruminiclostridium;D_6__[Clostridium] clariflavum 4-2a	0.00623273	0	0.00112696	0.00196571	0	0.00170258	0	0.00189887	0	0	0	0	0	0	0.0018843	0	0	0	0	0	0	0	0	0	0	0	0.00161564	0	0	0	0	0	0
D_0__Bacteria;D_1__Firmicutes;D_2__Clostridia;D_3__Clostridiales;D_4__Ruminococcaceae;D_5__Ruminiclostridium;__	0	0	0	0	0	0	0.00140645	0	0	0	0.00937515	0.00159584	0	0	0	0	0	0	0	0	0	0	0	0	0	0	0.00242346	0	0	0	0	0	0
D_0__Bacteria;D_1__Firmicutes;D_2__Clostridia;D_3__Clostridiales;D_4__Ruminococcaceae;D_5__Ruminococcaceae NK4A214 group;D_6__metagenome	0	0	0	0	0	0	0	0	0	0	0	0	0	0	0	0	0	0	0	0	0	0	0.00898964	0	0	0	0	0	0	0	0	0	0
D_0__Bacteria;D_1__Firmicutes;D_2__Clostridia;D_3__Clostridiales;D_4__Ruminococcaceae;D_5__Ruminococcaceae UCG-014;D_6__Clostridiales bacterium oral taxon 075	0	0.00256033	0	0	0	0	0	0	0	0.0373459	0	0	0	0	0	0.120326	0.268998	0.451552	0	0	0	0	0	0	0	0	0	0	0	0	0	0	0
D_0__Bacteria;D_1__Firmicutes;D_2__Clostridia;D_3__Clostridiales;D_4__Ruminococcaceae;D_5__Ruminococcaceae UCG-014;__	0	0	0	0	0	0	0	0	0	0	0	0	0	0	0	0	0.0480354	0.28222	0	0	0	0	0	0	0	0	0	0	0	0	0	0	0
D_0__Bacteria;D_1__Firmicutes;D_2__Clostridia;D_3__Clostridiales;D_4__Ruminococcaceae;__;__	0	0	0	0	0	0	0	0	0	0	0	0	0	0	0	0	0	0	0	0.00532249	0.00240048	0	0	0	0	0	0	0	0	0	0	0	0
D_0__Bacteria;D_1__Firmicutes;D_2__Clostridia;D_3__Clostridiales;D_4__Syntrophomonadaceae;D_5__Dethiobacter;D_6__uncultured bacterium	0	0	0.00169045	0.00262094	0	0.00227011	0	0	0	0	0	0	0	0	0	0	0	0	0	0	0	0	0	0	0	0	0	0	0	0	0	0	0
D_0__Bacteria;D_1__Firmicutes;D_2__Clostridia;D_3__Clostridiales;__;__;__	0	0	0	0	0	0	0	0	0	0	0	0	0	0	0	0	0	0	0	0	0	0	0.00469025	0	0	0	0	0	0	0	0	0	0
D_0__Bacteria;D_1__Firmicutes;D_2__Clostridia;D_3__D8A-2;D_4__uncultured bacterium;D_5__uncultured bacterium;D_6__uncultured bacterium	0	0	0.0123966	0.00131047	0	0	0	0	0	0	0	0	0	0	0	0	0	0	0	0	0	0	0	0	0	0	0	0	0	0	0	0	0
D_0__Bacteria;D_1__Firmicutes;D_2__Clostridia;D_3__D8A-2;__;__;__	0	0	0.00281741	0	0	0	0	0	0	0	0	0	0	0	0	0	0	0	0	0	0	0	0	0	0	0.00827705	0	0	0	0	0	0	0
D_0__Bacteria;D_1__Firmicutes;D_2__Clostridia;D_3__Thermoanaerobacterales;D_4__Family III;D_5__Caldicellulosiruptor;__	0	0	0	0	0	0	0	0	0	0	0	0	0	0	0	0	0	0	0	0	0	0	0	0	0	0.102635	0	0	0	0	0	0	0
D_0__Bacteria;D_1__Firmicutes;D_2__Clostridia;D_3__Thermoanaerobacterales;D_4__Thermoanaerobacteraceae;D_5__Moorella;D_6__uncultured bacterium	0	0	0	0	0	0	0	0	0	0	0	0	0	0	0	0	0	0	0	0	0	0	0	0	0	0.11919	0	0	0	0	0	0	0
D_0__Bacteria;D_1__Firmicutes;D_2__Clostridia;D_3__Thermoanaerobacterales;D_4__Thermoanaerobacteraceae;D_5__uncultured bacterium;D_6__uncultured bacterium	0	0	0	0	0	0	0	0	0	0	0	0	0	0	0	0	0	0	0	0	0	0	0	0.0148526	0	0.0960138	0	0	0	0	0	0	0
D_0__Bacteria;D_1__Firmicutes;D_2__Clostridia;D_3__Thermoanaerobacterales;D_4__Thermoanaerobacteraceae;__;__	0	0	0	0	0	0	0	0	0	0	0	0	0	0	0	0	0	0	0	0	0	0	0	0.0816892	0	1.04953	0	0	0	0	0	0	0
D_0__Bacteria;D_1__Firmicutes;D_2__Clostridia;D_3__uncultured bacterium;D_4__uncultured bacterium;D_5__uncultured bacterium;D_6__uncultured bacterium	0	0	0	0	0	0	0	0	0	0	0	0	0	0	0	0	0	0	0	0	0	0	0	0	0	0	0	0	0.0465116	0	0	0	0
D_0__Bacteria;D_1__Firmicutes;D_2__Clostridia;__;__;__;__	0	0	0	0	0	0	0	0	0	0	0	0	0	0	0	0	0	0	0	0	0	0	0	0.0297052	0	0.0761489	0	0	0	0	0	0	0.0047307
D_0__Bacteria;D_1__Firmicutes;D_2__Negativicutes;D_3__Selenomonadales;D_4__Veillonellaceae;D_5__Selenomonas 3;__	0	0	0	0	0	0	0	0	0	0	0	0	0	0	0	0	0.16332	0	0	0	0	0	0	0	0	0	0	0	0	0	0	0	0
D_0__Bacteria;D_1__Firmicutes;D_2__Negativicutes;D_3__Selenomonadales;D_4__Veillonellaceae;D_5__Veillonella;__	0	0	0	0	0	0	0	0	0	0	0	0	0	0	0	0	0.374676	0.301035	0	0	0	0	0	0	0	0	0	0	0	0	0	0	0
D_0__Bacteria;D_1__Firmicutes;D_2__Negativicutes;D_3__Selenomonadales;D_4__Veillonellaceae;D_5__uncultured;D_6__uncultured bacterium	0	0	0	0	0	0	0	0	0	0	0	0	0	0	0	0	0	0	0	0.00425799	0	0	0	0	0	0	0	0	0	0	0	0	0
D_0__Bacteria;D_1__Firmicutes;__;__;__;__;__	0	0	0	0	0	0	0	0	0	0	0	0	0	0	0	0	0	0	0	0	0	0	0	0	0	0.00993246	0	0.00498981	0	0	0	0	0
D_0__Bacteria;D_1__Fusobacteria;D_2__Fusobacteriia;D_3__Fusobacteriales;D_4__Fusobacteriaceae;D_5__Fusobacterium;__	0	0.00320041	0.00169045	0	0	0	0	0	0.00390484	0	0.0562509	0	0	0	0	0.0740466	0.144106	0.169332	0	0	0	0	0	0	0	0	0.00161564	0	0	0	0	0	0
D_0__Bacteria;D_1__GAL15;D_2__uncultured bacterium;D_3__uncultured bacterium;D_4__uncultured bacterium;D_5__uncultured bacterium;D_6__uncultured bacterium	0	0	0	0.874083	0.131081	2.16852	0.964356	0.856389	1.63673	4.79273	1.31721	0.516254	0.0631178	0.192699	0.0847937	0	0	0	0	0.00319349	0.00300061	0	0	4.97067	1.55044	0.28473	0.00323128	0.115478	0	0.0106474	0	0.416954	2.19032
D_0__Bacteria;D_1__GBS-1;D_2__bacterium GBS-1;D_3__bacterium GBS-1;D_4__bacterium GBS-1;D_5__bacterium GBS-1;D_6__bacterium GBS-1	0	0	0	0	0	0	0	0	0	0	0	0	0	0	0	0	0	0	0	0	0	0	0	0.0792138	0	0.430407	0	0	0	0	0	0	0
D_0__Bacteria;D_1__Gemmatimonadetes;D_2__BD2-11 terrestrial group;D_3__uncultured bacterium;D_4__uncultured bacterium;D_5__uncultured bacterium;D_6__uncultured bacterium	0	0	0	0	0	0	0	0	0	0	0	0	0	0	0	0	0	0	0	0	0	0	0	0	0.019226	0	0	0.0114053	0	0	0	0.00920881	0.00709606
D_0__Bacteria;D_1__Gemmatimonadetes;D_2__Gemmatimonadetes;D_3__Gemmatimonadales;D_4__Gemmatimonadaceae;D_5__uncultured;D_6__metagenome	0	0	0	0	0	0	0	0	0	0	0	0	0	0	0	0	0	0	0	0.002129	0.0378076	0	0	0	0	0	0	0	0	0	0	0	0
D_0__Bacteria;D_1__Gemmatimonadetes;D_2__Gemmatimonadetes;D_3__Gemmatimonadales;D_4__Gemmatimonadaceae;D_5__uncultured;D_6__uncultured bacterium	0	0	0	0	0	0	0	0	0	0	0	0	0	0	0	0	0	0	0	0	0	0	0	0	0	0	0	0.0456211	0	0	0	0.0010232	0
D_0__Bacteria;D_1__Hydrogenedentes;D_2__Hydrogenedentia;D_3__Hydrogenedentiales;D_4__Hydrogenedensaceae;D_5__Candidatus Hydrogenedens;__	0	0	0	0	0	0	0	0	0	0	0	0	0	0	0	0	0	0	0	0	0	0	0	0	0	0.107602	0	0	0	0	0	0	0
D_0__Bacteria;D_1__Hydrogenedentes;D_2__Hydrogenedentia;D_3__Hydrogenedentiales;D_4__Hydrogenedensaceae;D_5__Candidatus Hydrogenedentes bacterium CG1_02_42_14;D_6__Candidatus Hydrogenedentes bacterium CG1_02_42_14	0	0	0	0	0	0	0	0	0	0	0	0	0	0	0	0	0	0	0	0.00319349	0.00120024	0	0	0	0	0	0	0	0	0	0	0	0
D_0__Bacteria;D_1__Hydrothermae;D_2__bacterium T2.1;D_3__bacterium T2.1;D_4__bacterium T2.1;D_5__bacterium T2.1;D_6__bacterium T2.1	0	0	0	0	0	0	0	0	0	0	0.0140627	0.0039896	0.432543	0.113433	0.285472	0.388745	0	2.8222	0	0	0	0	0.00156342	0.0123772	0.0247192	0.00331082	0.00161564	0	0	0.448964	0	0.0030696	0.10171
D_0__Bacteria;D_1__Hydrothermae;D_2__uncultured Thermotogales bacterium;D_3__uncultured Thermotogales bacterium;D_4__uncultured Thermotogales bacterium;D_5__uncultured Thermotogales bacterium;D_6__uncultured Thermotogales bacterium	0	0	0	0	0	0	0	0	0	0	0	0	0.0185641	0.0341665	0.0244959	0	0	0	0	0	0	0	0	0	0	0	0	0	0	0	0	0	0
D_0__Bacteria;D_1__Hydrothermae;__;__;__;__;__	0	0	0	0	0	0	0	0	0	0	0	0	0.0399127	0.0177666	0.0263803	0.0370233	0.0192141	1.09125	0	0	0	0	0	0	0	0	0	0	0	0	0	0	0
D_0__Bacteria;D_1__Kiritimatiellaeota;D_2__Kiritimatiellae;D_3__WCHB1-41;D_4__uncultured Chlorobi bacterium;D_5__uncultured Chlorobi bacterium;D_6__uncultured Chlorobi bacterium	0	0.00576074	0.0112696	0	0	0	0	0	0	0	0	0	0	0	0	0	0	0	0	0	0	0	0	0	0	0	0	0	0	0	0	0	0
D_0__Bacteria;D_1__Kiritimatiellaeota;D_2__Kiritimatiellae;D_3__WCHB1-41;D_4__uncultured planctomycete;D_5__uncultured planctomycete;D_6__uncultured planctomycete	0	0	0	0	0	0	0	0	0	0	0	0	0	0	0	0	0	0	0	0.00496766	0.00300061	0	0	0	0	0	0	0	0	0	0	0	0
D_0__Bacteria;D_1__Kiritimatiellaeota;D_2__Kiritimatiellae;D_3__WCHB1-41;D_4__uncultured prokaryote;D_5__uncultured prokaryote;D_6__uncultured prokaryote	0	0	0	0	0	0	0	0	0	0	0	0	0	0	0	0	0	0	0	0.00532249	0	0	0	0	0	0	0	0	0	0	0	0	0
D_0__Bacteria;D_1__Nitrospirae;D_2__4-29-1;D_3__uncultured bacterium;D_4__uncultured bacterium;D_5__uncultured bacterium;D_6__uncultured bacterium	0	0	0	0	0	0	0	0	0	0	0	0	0	0	0	0	0	0	0	0	0	0	0	0	0	0	0	0.00498981	0	0	0	0.0020464	0
D_0__Bacteria;D_1__Nitrospirae;D_2__Nitrospira;D_3__Nitrospirales;D_4__Nitrospiraceae;D_5__Nitrospira;D_6__Nitrospira enrichment culture clone GaII	0	0	0	0	0	0	0	0	0	0	0	0	0	0	0	0	0	0	0	0	0	0	0	0	0	0	0	0.0363543	0	0	0	0	0
D_0__Bacteria;D_1__Nitrospirae;D_2__Nitrospira;D_3__Nitrospirales;D_4__Nitrospiraceae;D_5__Nitrospira;__	0	0	0	0	0	0	0	0	0	0	0	0	0	0	0	0	0	0	0	0.00887082	0	0	0	0	0	0	0	0.0199592	0	0	0	0	0
D_0__Bacteria;D_1__Nitrospirae;D_2__Thermodesulfovibrionia;D_3__Thermodesulfovibrionales;D_4__Thermodesulfovibrionaceae;D_5__Thermodesulfovibrio;D_6__Thermodesulfovibrio sp. N1	0	0	0	0	0	0	0	0	0	0	0	0	0	0	0	0	0	0	0	0	0	0	0	0.00742629	0	1.17037	0	0	0	0	0	0.0465556	0
D_0__Bacteria;D_1__Nitrospirae;D_2__Thermodesulfovibrionia;D_3__Thermodesulfovibrionales;D_4__Thermodesulfovibrionaceae;D_5__Thermodesulfovibrio;D_6__uncultured Thermodesulfovibrio sp.	0	0	0	0	0	0	0	0	0	0	0	0	0	0	0	0	0	0	0	0	0	0	0	0	0	0.0513177	0	0	0	0	0	0	0
D_0__Bacteria;D_1__Nitrospirae;D_2__Thermodesulfovibrionia;D_3__Thermodesulfovibrionales;D_4__Thermodesulfovibrionaceae;D_5__Thermodesulfovibrio;D_6__unidentified Nitrospira group OPB67A	0	0	0	0	0	0	0	0	0	0	0	0	0	0	0	0	0	0	0	0	0	0	0	0.212887	0.00823972	2.51622	0	0	0	0.0248438	0	0.295194	0
D_0__Bacteria;D_1__Nitrospirae;D_2__Thermodesulfovibrionia;D_3__Thermodesulfovibrionales;D_4__Thermodesulfovibrionaceae;D_5__Thermodesulfovibrio;__	0.0186982	0.161941	0.40289	0.110079	0.0870942	0.0998848	0.149553	0.136718	0.243902	0	0	0.0183521	0	0	0	0	0	0	0	0	0	0	0	0.0544595	0	0.00331082	0	0	0	0.0088728	0	0	0
D_0__Bacteria;D_1__Nitrospirae;D_2__Thermodesulfovibrionia;D_3__uncultured;D_4__uncultured bacterium;D_5__uncultured bacterium;D_6__uncultured bacterium	0	0	0	0	0	0	0	0	0	0	0	0	0	0	0	0	0	0	0	0	0	0	0	0.017328	0	0.139054	0	0.0114053	0	0	0	0.0122784	0
D_0__Bacteria;D_1__Omnitrophicaeota;D_2__Omnitrophia;D_3__Omnitrophales;D_4__Omnitrophaceae;D_5__Candidatus Omnitrophus;D_6__uncultured bacterium	0	0	0	0	0	0	0	0	0	0	0	0	0	0	0	0	0	0	0	0	0	0	0.00977135	0	0	0	0	0	0	0	0	0	0
D_0__Bacteria;D_1__Omnitrophicaeota;D_2__Omnitrophia;D_3__Omnitrophales;D_4__Omnitrophaceae;D_5__Candidatus Omnitrophus;D_6__uncultured planctomycete	0	0	0	0	0	0	0	0	0	0	0	0	0	0	0	0	0	0	0	0	0	0	0.00859879	0	0	0	0	0	0	0	0	0	0
D_0__Bacteria;D_1__Omnitrophicaeota;D_2__Omnitrophica clone OPB2;D_3__Omnitrophica clone OPB2;D_4__Omnitrophica clone OPB2;D_5__Omnitrophica clone OPB2;D_6__Omnitrophica clone OPB2	0	0	0	0	0	0	0	0	0	0	0	0	0	0	0	0	0	0	0	0	0	0	0	0	0	0.0893921	0	0	0	0	0	0	0
D_0__Bacteria;D_1__Omnitrophicaeota;D_2__uncultured bacterium;D_3__uncultured bacterium;D_4__uncultured bacterium;D_5__uncultured bacterium;D_6__uncultured bacterium	0	0	0	0	0	0	0	0	0	0	0	0	0	0	0	0	0	0	0	0	0	0	0.00781708	0	0	0	0	0	0	0	0	0	0
D_0__Bacteria;D_1__Patescibacteria;D_2__ABY1;D_3__Candidatus Kerfeldbacteria;D_4__uncultured bacterium;D_5__uncultured bacterium;D_6__uncultured bacterium	0	0	0	0	0	0	0	0	0	0	0	0	0	0	0	0	0	0	0	0.0305156	0.00120024	0	0	0	0	0	0	0	0	0	0	0	0
D_0__Bacteria;D_1__Patescibacteria;D_2__Gracilibacteria;D_3__Absconditabacteriales (SR1);D_4__SR1 bacterium oral taxon 875;D_5__SR1 bacterium oral taxon 875;D_6__SR1 bacterium oral taxon 875	0	0	0	0	0	0	0	0	0	0	0	0	0	0	0	0	0.134499	0.0376294	0	0	0	0	0	0	0	0	0	0	0	0	0	0	0
D_0__Bacteria;D_1__Patescibacteria;D_2__Gracilibacteria;D_3__Absconditabacteriales (SR1);D_4__candidate division SR1 bacterium MGEHA;D_5__candidate division SR1 bacterium MGEHA;D_6__candidate division SR1 bacterium MGEHA	0	0	0	0	0	0	0	0	0	0	0.0187503	0	0	0.0109333	0	0	0.0288212	0.0940734	0	0	0	0	0	0	0	0	0	0	0	0	0	0	0
D_0__Bacteria;D_1__Patescibacteria;D_2__Gracilibacteria;D_3__Absconditabacteriales (SR1);D_4__metagenome;D_5__metagenome;D_6__metagenome	0	0	0	0	0	0	0	0	0	0	0	0	0	0	0	0	0	0	0	0.0624505	0.00240048	0	0	0	0	0	0	0	0	0	0	0	0
D_0__Bacteria;D_1__Patescibacteria;D_2__Gracilibacteria;D_3__Absconditabacteriales (SR1);D_4__uncultured candidate division SR1 bacterium;D_5__uncultured candidate division SR1 bacterium;D_6__uncultured candidate division SR1 bacterium	0	0	0	0	0	0	0	0	0	0	0	0	0	0	0	0	0	0	0	0.00354833	0	0	0.0050811	0	0	0	0	0	0	0	0	0	0
D_0__Bacteria;D_1__Patescibacteria;D_2__Gracilibacteria;D_3__Absconditabacteriales (SR1);__;__;__	0	0	0	0	0	0	0	0	0	0	0	0	0	0	0	0	3.8044	5.09878	0	0	0	0	0	0	0	0	0	0	0	0	0	0	0
D_0__Bacteria;D_1__Patescibacteria;D_2__Gracilibacteria;D_3__Candidatus Peregrinibacteria;D_4__uncultured bacterium;D_5__uncultured bacterium;D_6__uncultured bacterium	0	0	0	0	0	0	0	0	0	0	0	0	0	0	0	0	0	0	0	0.0354833	0	0	0	0	0	0	0	0	0	0	0	0	0
D_0__Bacteria;D_1__Patescibacteria;D_2__Gracilibacteria;__;__;__;__	0	0	0	0	0	0	0	0	0	0	0	0	0	0	0	0	0	0	0	0	0	0	0.00429939	0	0	0	0	0	0	0	0	0	0
D_0__Bacteria;D_1__Patescibacteria;D_2__Microgenomatia;D_3__Candidatus Pacebacteria;D_4__uncultured planctomycete;D_5__uncultured planctomycete;D_6__uncultured planctomycete	0	0	0	0	0	0	0	0	0	0	0	0	0	0	0	0	0	0	0	0.00283866	0.0390079	0	0	0	0	0	0	0	0	0	0	0	0
D_0__Bacteria;D_1__Patescibacteria;D_2__Parcubacteria;D_3__Candidatus Brennerbacteria;D_4__Parcubacteria group bacterium GW2011_GWA2_42_14;D_5__Parcubacteria group bacterium GW2011_GWA2_42_14;D_6__Parcubacteria group bacterium GW2011_GWA2_42_14	0	0	0	0	0	0	0	0	0	0	0	0	0	0	0	0	0	0	0	0	0	0	0	0	0	0	0	0.0691445	0	0	0	0	0
D_0__Bacteria;D_1__Patescibacteria;D_2__Parcubacteria;D_3__Candidatus Jorgensenbacteria;D_4__Candidatus Adlerbacteria bacterium GW2011_GWC1_50_9;D_5__Candidatus Adlerbacteria bacterium GW2011_GWC1_50_9;D_6__Candidatus Adlerbacteria bacterium GW2011_GWC1_50_9	0	0	0	0	0	0	0	0	0	0	0	0	0	0	0	0	0	0	0	0.0326446	0	0	0	0	0	0	0	0	0	0	0	0	0
D_0__Bacteria;D_1__Patescibacteria;D_2__Parcubacteria;D_3__Candidatus Jorgensenbacteria;__;__;__	0	0.0294438	0	0	0.0211138	0.00170258	0	0	0	0	0	0	0	0	0	0	0	0	0	0	0	0	0	0	0	0	0	0	0	0	0	0	0
D_0__Bacteria;D_1__Patescibacteria;D_2__Parcubacteria;D_3__Candidatus Nomurabacteria;D_4__uncultured Parcubacteria group bacterium;D_5__uncultured Parcubacteria group bacterium;D_6__uncultured Parcubacteria group bacterium	0	0	0	0	0	0	0	0	0	0	0	0	0	0	0	0	0	0	0	0	0	0	0.0050811	0	0	0	0	0	0	0	0	0	0
D_0__Bacteria;D_1__Patescibacteria;D_2__Parcubacteria;D_3__Candidatus Nomurabacteria;D_4__uncultured bacterium;D_5__uncultured bacterium;D_6__uncultured bacterium	0	0	0	0	0	0	0	0	0	0	0	0	0	0	0	0	0	0	0	0.0159675	0	0	0	0	0	0	0	0	0	0	0	0	0
D_0__Bacteria;D_1__Patescibacteria;D_2__Parcubacteria;D_3__Candidatus Vogelbacteria;__;__;__	0	0	0	0	0	0	0	0	0	0	0	0	0	0	0	0	0	0	0	0	0	0	0.00586281	0	0	0	0	0	0	0	0	0	0
D_0__Bacteria;D_1__Patescibacteria;D_2__Parcubacteria;D_3__Candidatus Yanofskybacteria;D_4__Parcubacteria bacterium DG_74_2;D_5__Parcubacteria bacterium DG_74_2;D_6__Parcubacteria bacterium DG_74_2	0	0	0	0	0	0	0	0	0	0	0	0	0	0	0	0	0	0	0	0	0	0	0	0.00495086	0	0.0811151	0	0	0	0	0	0	0
D_0__Bacteria;D_1__Patescibacteria;D_2__Parcubacteria;D_3__Candidatus Yonathbacteria;D_4__uncultured bacterium;D_5__uncultured bacterium;D_6__uncultured bacterium	0	0	0	0	0	0	0	0	0	0	0	0	0	0	0	0	0	0	0	0	0	0	0.00625366	0	0	0	0	0	0	0	0	0	0
D_0__Bacteria;D_1__Patescibacteria;D_2__Parcubacteria;D_3__GW2011-GWA2-46-7;D_4__uncultured Aquificales bacterium;D_5__uncultured Aquificales bacterium;D_6__uncultured Aquificales bacterium	0	0	0	0.0373484	0.0105569	0.0181609	0.0257849	0.00759547	0.0033041	0.354787	0.46407	0.362255	1.66984	0.657364	1.18052	0.22214	0	0	0.00192662	0.0010645	0	0	0	1.84915	0.219726	0.74659	0.00888602	0.00926678	0.00300075	0.0124219	0	1.02729	0.915391
D_0__Bacteria;D_1__Patescibacteria;D_2__Parcubacteria;D_3__GW2011-GWA2-46-7;D_4__uncultured Microgenomates group bacterium;D_5__uncultured Microgenomates group bacterium;D_6__uncultured Microgenomates group bacterium	0	0	0	0.178879	0.466262	0.0476723	0.189871	0.0348126	0.0318395	0.27387	0.914077	0.504285	2.5145	0.938897	2.02657	1.62903	0	0	0	0	0	0	0	0.0841647	0.0205993	0	0	0	0	0	0	0	0
D_0__Bacteria;D_1__Patescibacteria;D_2__Parcubacteria;D_3__GW2011-GWA2-46-7;D_4__uncultured bacterium;D_5__uncultured bacterium;D_6__uncultured bacterium	0	0.0435256	0.00394437	0.0648683	0.226093	0.031214	0.00515698	0.00126591	0.00360447	0.0933649	0	0.0438855	0.561563	0.396332	0.496514	1.0274	0	0	0	0.000709665	0	0	0	0.118821	0.0205993	0.0115879	0	0	0	0	0	0.0020464	0.113537
D_0__Bacteria;D_1__Patescibacteria;D_2__Parcubacteria;__;__;__;__	0	0	0	0.0242437	0	0	0	0	0	0	0	0	0	0	0	0	0	0	0	0	0	0	0.00586281	0	0	0.0297974	0	0	0	0	0	0	0
D_0__Bacteria;D_1__Patescibacteria;D_2__Saccharimonadia;D_3__Saccharimonadales;D_4__Saccharimonadaceae;D_5__Candidatus Saccharimonas;D_6__TM7 phylum sp. oral clone CW040	0	0	0	0	0	0	0	0	0	0	0	0	0	0	0	0	0.989528	0.244591	0	0	0	0	0	0	0	0	0	0	0	0	0	0	0
D_0__Bacteria;D_1__Patescibacteria;D_2__Saccharimonadia;D_3__Saccharimonadales;D_4__Saccharimonadaceae;D_5__Candidatus Saccharimonas;__	0	0	0	0	0	0	0	0	0	0	0	0	0	0	0	0	2.25766	2.42709	0	0	0	0	0	0	0	0	0	0	0	0	0	0	0
D_0__Bacteria;D_1__Patescibacteria;D_2__Saccharimonadia;D_3__Saccharimonadales;D_4__Saccharimonadaceae;D_5__uncultured Candidatus Saccharibacteria bacterium;D_6__uncultured Candidatus Saccharibacteria bacterium	0	0.00448057	0	0	0	0	0	0	0	0	0	0	0	0	0	0.148093	0	0.451552	0	0	0	0	0	0	0	0	0	0	0	0	0	0	0
D_0__Bacteria;D_1__Patescibacteria;D_2__Saccharimonadia;D_3__Saccharimonadales;D_4__Saccharimonadaceae;D_5__uncultured bacterium;D_6__uncultured bacterium	0	0	0	0	0	0	0	0	0	0	0	0	0	0	0	0	0	0.263405	0	0	0	0	0	0	0	0	0	0	0	0	0	0	0
D_0__Bacteria;D_1__Patescibacteria;D_2__Saccharimonadia;D_3__Saccharimonadales;D_4__Saccharimonadaceae;__;__	0.00623273	0	0	0.00262094	0	0	0	0	0.00270335	0.018673	0.0515633	0	0	0	0.00376861	0.129582	4.02536	3.70649	0	0.0010645	0.00240048	0.00787464	0	0.00495086	0	0	0	0	0.00900225	0	0	0.0015348	0
D_0__Bacteria;D_1__Patescibacteria;D_2__Saccharimonadia;D_3__Saccharimonadales;D_4__TM7 phylum sp. oral clone FR058;D_5__TM7 phylum sp. oral clone FR058;D_6__TM7 phylum sp. oral clone FR058	0	0	0	0	0	0	0	0	0	0	0	0	0	0	0	0	0.0192141	0.28222	0	0	0	0	0	0	0	0	0	0	0	0	0	0	0
D_0__Bacteria;D_1__Patescibacteria;D_2__Saccharimonadia;D_3__Saccharimonadales;__;__;__	0	0	0	0	0	0	0	0	0	0	0	0	0	0	0	0.175861	0	0	0	0	0	0	0	0	0	0	0	0	0	0	0	0	0
D_0__Bacteria;D_1__Patescibacteria;__;__;__;__;__	0	0	0	0	0	0	0	0	0	0	0	0	0	0	0	0	0	0	0	0	0	0	0	0	0	0.0794597	0	0	0	0	0	0	0
D_0__Bacteria;D_1__Planctomycetes;D_2__Phycisphaerae;D_3__Phycisphaerales;D_4__Phycisphaeraceae;D_5__CL500-3;D_6__uncultured bacterium	0	0	0	0	0	0	0	0	0	0	0	0	0	0	0	0	0	0	0	0	0	0	0	0	0	0	0	0	0	0.0195202	0	0	0
D_0__Bacteria;D_1__Planctomycetes;D_2__Phycisphaerae;D_3__Phycisphaerales;D_4__Phycisphaeraceae;D_5__SM1A02;D_6__metagenome	0	0	0	0	0	0	0	0	0	0	0	0	0	0	0	0	0	0	0	0.0138385	0.207642	0	0	0	0	0	0	0	0	0	0	0	0
D_0__Bacteria;D_1__Planctomycetes;D_2__Phycisphaerae;D_3__Phycisphaerales;D_4__Phycisphaeraceae;D_5__SM1A02;D_6__uncultured bacterium	0	0	0	0	0	0	0	0	0	0	0	0	0	0	0	0	0	0	0	0.00851598	0.0180036	0	0	0.00495086	0	0	0	0.029226	0	0	0	0.0040928	0
D_0__Bacteria;D_1__Planctomycetes;D_2__Phycisphaerae;D_3__Phycisphaerales;D_4__Phycisphaeraceae;D_5__SM1A02;D_6__uncultured prokaryote	0	0	0	0	0	0	0	0	0	0	0	0	0	0	0	0	0	0	0	0.0471927	0.0336068	0	0	0	0	0	0	0	0	0	0	0	0
D_0__Bacteria;D_1__Planctomycetes;D_2__Phycisphaerae;D_3__Phycisphaerales;D_4__Phycisphaeraceae;D_5__SM1A02;D_6__unidentified marine bacterioplankton	0	0	0	0	0	0	0	0	0	0	0	0	0	0	0	0	0	0	0	0.00177416	0.00360073	0	0	0	0	0	0	0.104786	0	0	0.0456168	0	0
D_0__Bacteria;D_1__Planctomycetes;D_2__Phycisphaerae;D_3__Phycisphaerales;D_4__Phycisphaeraceae;D_5__SM1A02;__	0	0	0	0	0	0	0	0	0	0	0	0	0	0	0	0	0	0	0	0.00887082	0.00300061	0	0	0	0	0	0	0	0	0	0	0	0
D_0__Bacteria;D_1__Planctomycetes;D_2__Phycisphaerae;D_3__Pla1 lineage;D_4__uncultured bacterium;D_5__uncultured bacterium;D_6__uncultured bacterium	0	0	0	0	0	0	0	0	0	0	0	0	0	0	0	0	0	0	0	0.00638699	0.00300061	0	0	0	0	0	0	0	0	0	0	0	0
D_0__Bacteria;D_1__Planctomycetes;D_2__Phycisphaerae;D_3__Tepidisphaerales;D_4__WD2101 soil group;D_5__uncultured bacterium;D_6__uncultured bacterium	0	0	0	0	0	0	0	0	0	0	0	0	0	0	0	0	0	0	0	0.10503	2.90639	0	0	0	0	0	0	0.00926678	0	0	0	0	0
D_0__Bacteria;D_1__Planctomycetes;D_2__Phycisphaerae;D_3__Tepidisphaerales;D_4__WD2101 soil group;D_5__uncultured planctomycete;D_6__uncultured planctomycete	0	0	0	0	0	0	0	0	0	0	0	0	0	0	0	0	0	0	0	0.0216448	0.0600121	0	0	0	0	0	0	0	0	0	0	0	0
D_0__Bacteria;D_1__Planctomycetes;D_2__Phycisphaerae;D_3__Tepidisphaerales;__;__;__	0	0	0	0	0	0	0	0	0	0	0	0	0	0	0	0	0	0	0	0	0.0114023	0	0	0	0	0	0	0	0	0	0	0	0
D_0__Bacteria;D_1__Planctomycetes;D_2__Planctomycetacia;D_3__Gemmatales;D_4__Gemmataceae;D_5__Fimbriiglobus;D_6__uncultured bacterium	0	0	0	0	0	0	0	0	0	0	0	0	0	0	0	0	0	0	0	0.0439992	0.153031	0	0	0	0	0	0	0.00427698	0	0	0.00400147	0	0
D_0__Bacteria;D_1__Planctomycetes;D_2__Planctomycetacia;D_3__Gemmatales;D_4__Gemmataceae;D_5__Gemmata;D_6__uncultured Gemmata sp.	0	0	0	0	0	0	0	0	0	0	0	0	0	0	0	0	0	0	0	0.00532249	0.0126025	0	0	0	0	0	0	0	0	0	0	0	0
D_0__Bacteria;D_1__Planctomycetes;D_2__Planctomycetacia;D_3__Gemmatales;D_4__Gemmataceae;D_5__Gemmata;D_6__uncultured bacterium	0.00623273	0.00768098	0.00901571	0	0	0	0	0	0	0	0	0	0	0	0	0	0	0	0	0.0251931	0.174035	0	0	0.00495086	0	0	0	0.376374	0	0	0.349729	0.0010232	0
D_0__Bacteria;D_1__Planctomycetes;D_2__Planctomycetacia;D_3__Gemmatales;D_4__Gemmataceae;D_5__Gemmata;__	0.376041	0.409012	0.285685	1.395	2.61547	1.75309	1.38348	1.1792	0.166707	0	0.239066	0.0359064	0	0	0	0	0	0	0	0.0102901	1.17264	0	0	0.136149	1.61911	2.30433	2.29663	0.279429	0	0	1.21165	3.39345	0.749817
D_0__Bacteria;D_1__Planctomycetes;D_2__Planctomycetacia;D_3__Gemmatales;D_4__Gemmataceae;D_5__Telmatocola;D_6__uncultured planctomycete	0	0	0	0	0	0	0	0	0	0	0	0	0	0	0	0	0	0	0	0.00816115	0.116424	0	0	0	0	0	0	0.0135438	0	0	0.00240088	0	0
D_0__Bacteria;D_1__Planctomycetes;D_2__Planctomycetacia;D_3__Gemmatales;D_4__Gemmataceae;D_5__uncultured;D_6__uncultured Crater Lake bacterium CL500-52	0	0	0	0	0	0	0	0	0	0	0	0	0	0	0	0	0	0	0	0	0	0	0.013289	0	0	0	0	0	0	0	0	0	0
D_0__Bacteria;D_1__Planctomycetes;D_2__Planctomycetacia;D_3__Gemmatales;D_4__Gemmataceae;D_5__uncultured;D_6__uncultured bacterium	0	0	0	0	0	0.0323491	0	0	0	0	0	0	0	0	0	0	0	0	0	0.28635	2.01701	0	0	0.294576	0.395507	0	0.0105017	0.439103	0	0.00354912	0.661844	0.0890185	2.18085
D_0__Bacteria;D_1__Planctomycetes;D_2__Planctomycetacia;D_3__Gemmatales;D_4__Gemmataceae;D_5__uncultured;D_6__uncultured planctomycete	0	0	0	0	0	0	0	0	0	0	0	0	0	0	0	0	0	0	0	0.00993531	0.0174035	0	0	0	0	0	0	0.00498981	0	0	0	0.0010232	0
D_0__Bacteria;D_1__Planctomycetes;D_2__Planctomycetacia;D_3__Gemmatales;D_4__Gemmataceae;D_5__uncultured;__	0	0	0	0	0	0	0	0	0	0	0	0	0	0	0	0.212884	0	0	0	0	0	0	0	0.00990173	0	0	0	0.0413441	0	0	0	0	0
D_0__Bacteria;D_1__Planctomycetes;D_2__Planctomycetacia;D_3__Isosphaerales;D_4__Isosphaeraceae;D_5__Aquisphaera;D_6__uncultured bacterium	0	0	0	0	0	0	0	0	0	0	0	0	0	0	0	0	0	0	0	0.00603215	0.00480097	0	0	0	0	0	0	0	0	0	0	0	0
D_0__Bacteria;D_1__Planctomycetes;D_2__Planctomycetacia;D_3__Isosphaerales;D_4__Isosphaeraceae;D_5__Isosphaera;D_6__Isosphaera pallida ATCC 43644	0.0664825	0.0518466	0.00845223	0	0	0	0.00515698	0	0	0	0	0	0	0	0	0	0	0	0	0	0	0	0	0	0	0	0	0	0	0	0	0	0
D_0__Bacteria;D_1__Planctomycetes;D_2__Planctomycetacia;D_3__Isosphaerales;D_4__Isosphaeraceae;D_5__uncultured;__	0	0	0	0	0	0	0	0	0	0	0	0	0	0	0	0	0	0	0	0.0408058	0.106822	0	0	0	0	0	0	0.0135438	0	0	0	0	0
D_0__Bacteria;D_1__Planctomycetes;D_2__Planctomycetacia;D_3__Pirellulales;D_4__Pirellulaceae;D_5__Pir3 lineage;D_6__uncultured bacterium	0	0	0.094665	0	0	0	0	0	0	0	0	0	0	0	0	0	0	0	0	0	0	0	0	0	0	0	0	0	0	0	0	0	0
D_0__Bacteria;D_1__Planctomycetes;D_2__Planctomycetacia;D_3__Pirellulales;D_4__Pirellulaceae;D_5__Pir4 lineage;D_6__uncultured Pirellula sp.	0	0	0	0	0	0	0	0	0	0	0	0	0	0	0	0	0	0	0	0	0	0	0.00469025	0	0	0	0	0	0	0	0	0	0
D_0__Bacteria;D_1__Planctomycetes;D_2__Planctomycetacia;D_3__Pirellulales;D_4__Pirellulaceae;D_5__Pir4 lineage;__	0	0	0	0	0	0	0	0	0	0	0	0	0	0	0	0	0	0	0	0	0	0	0	0	0	0	0	0.00997961	0	0	0	0	0
D_0__Bacteria;D_1__Planctomycetes;D_2__Planctomycetacia;D_3__Pirellulales;D_4__Pirellulaceae;D_5__Pirellula;D_6__uncultured Pasteuria sp.	0	0	0	0	0	0	0	0	0	0	0	0	0	0	0	0	0	0	0	0	0	0	0	0	0.00411986	0.0215203	0	0.0106924	0	0	0.0440162	0.0818561	0
D_0__Bacteria;D_1__Planctomycetes;D_2__Planctomycetacia;D_3__Pirellulales;D_4__Pirellulaceae;D_5__Pirellula;__	0	0	0	0	0	0	0	0	0	0	0	0	0	0	0	0	0	0	0	0.00425799	0.059412	0	0	0	0	0	0	0.00142566	0	0	0	0.0189292	0
D_0__Bacteria;D_1__Planctomycetes;D_2__Planctomycetacia;D_3__Pirellulales;D_4__Pirellulaceae;D_5__Thermogutta;D_6__Thermogutta terrifontis	0	0	0	0	0	0	0	0	0	0	0	0	0	0	0	0	0	0	0	0	0	0	0	0	0	0.134088	0	0	0	0	0	0	0
D_0__Bacteria;D_1__Planctomycetes;D_2__Planctomycetacia;D_3__Pirellulales;D_4__Pirellulaceae;D_5__Thermogutta;D_6__uncultured bacterium	0	0	0.0360628	0.993991	0.210258	0.558447	0.543827	0.463956	0.908927	0	0.0515633	0.00877711	0	0	0	0	0	0	0	0	0	0	0	0	0	0	0	0	0	0	0	0	0
D_0__Bacteria;D_1__Planctomycetes;D_2__Planctomycetacia;D_3__Pirellulales;D_4__Pirellulaceae;D_5__uncultured;D_6__metagenome	0	0	0	0	0	0	0	0	0	0	0	0	0	0	0	0	0	0	0	0	0.00720145	0	0	0	0	0	0	0	0	0	0	0	0
D_0__Bacteria;D_1__Planctomycetes;D_2__Planctomycetacia;D_3__Pirellulales;D_4__Pirellulaceae;D_5__uncultured;D_6__uncultured sludge bacterium A8	0	0	0	0	0	0	0	0	0	0	0	0	0	0	0	0	0	0	0	0.0443541	0.130226	0	0	0	0	0	0	0.033503	0	0	0	0	0
D_0__Bacteria;D_1__Planctomycetes;D_2__Planctomycetacia;D_3__Pirellulales;D_4__Pirellulaceae;D_5__uncultured;__	0	0	0	0	0	0	0	0	0	0	0	0	0	0	0	0	0	0	0	0	0	0	0	0	0	0	0	0.0363543	0	0	0	0.00716241	0
D_0__Bacteria;D_1__Planctomycetes;D_2__Planctomycetacia;D_3__Planctomycetales;D_4__Rubinisphaeraceae;D_5__SH-PL14;D_6__uncultured bacterium	0	0	0	0	0	0	0	0	0	0	0	0	0	0	0	0	0	0	0	0	0	0	0	0	0	0	0	0.0613033	0	0	0	0.0010232	0
D_0__Bacteria;D_1__Planctomycetes;D_2__Planctomycetacia;D_3__Planctomycetales;D_4__Schlesneriaceae;D_5__Planctopirus;D_6__uncultured planctomycete	0	0	0	0	0	0	0	0	0	0	0	0	0	0	0	0	0	0	0	0.00851598	0.0102021	0	0	0.00495086	0.00549315	0	0	0.00784112	0	0	0	0.00665081	0
D_0__Bacteria;D_1__Planctomycetes;D_2__Planctomycetacia;D_3__Planctomycetales;D_4__uncultured;D_5__uncultured planctomycete;D_6__uncultured planctomycete	0	0	0	0	0	0	0	0	0	0	0	0	0	0	0	0	0	0	0	0.00674182	0.00600121	0	0	0	0	0	0	0	0	0	0	0	0
D_0__Bacteria;D_1__Planctomycetes;D_2__Planctomycetacia;D_3__uncultured;D_4__uncultured planctomycete;D_5__uncultured planctomycete;D_6__uncultured planctomycete	0	0	0	0	0	0	0	0	0	0	0	0	0	0	0	0	0	0	0	0.00141933	0.0900182	0	0	0	0	0	0	0	0	0	0	0	0
D_0__Bacteria;D_1__Planctomycetes;D_2__Planctomycetacia;__;__;__;__	0	0.00896115	0.00112696	0	0	0	0.0056258	0	0	0	0	0	0	0	0	0	0	0	0	0	0	0	0	0	0	0	0	0	0	0	0	0	0
D_0__Bacteria;D_1__Planctomycetes;D_2__vadinHA49;D_3__uncultured soil bacterium;D_4__uncultured soil bacterium;D_5__uncultured soil bacterium;D_6__uncultured soil bacterium	0	0	0	0	0	0	0	0	0	0	0	0	0	0	0	0	0	0	0	0.00567732	0.00240048	0	0	0	0	0	0	0.0220977	0	0	0	0	0
D_0__Bacteria;D_1__Planctomycetes;D_2__vadinHA49;__;__;__;__	0	0	0	0	0	0	0	0	0	0	0	0	0	0	0	0	0	0	0	0.00319349	0	0	0	0	0	0	0	0.0114053	0	0	0	0	0
D_0__Bacteria;D_1__Planctomycetes;__;__;__;__;__	0	0	0	0	0	0	0	0	0	0	0	0	0	0	0	0	0	0	0	0.0177416	0.0492099	0	0	0	0	0	0	0	0	0	0	0	0
D_0__Bacteria;D_1__Proteobacteria;D_2__Alphaproteobacteria;D_3__Acetobacterales;D_4__Acetobacteraceae;D_5__Acidiphilium;D_6__uncultured bacterium	0	0	0	0	0	0	0	0	0	0	0	0	0	0	0	0	0	0	0	0	0	0	0.0113348	0	0	0	0	0	0	0	0	0	0
D_0__Bacteria;D_1__Proteobacteria;D_2__Alphaproteobacteria;D_3__Acetobacterales;D_4__Acetobacteraceae;D_5__Acidiphilium;__	0	0	0	0	0	0	0	0	0	0	0	0	0	0	0	0	0	0	0	0	0	0	0.00429939	0	0	0	0	0	0	0	0	0	0
D_0__Bacteria;D_1__Proteobacteria;D_2__Alphaproteobacteria;D_3__Acetobacterales;D_4__Acetobacteraceae;D_5__Acidocella;__	0	0	0	0	0	0	0	0	0	0	0	0	0	0	0	0	0	0	0	0	0	0	0.00625366	0	0	0	0	0	0	0	0	0	0
D_0__Bacteria;D_1__Proteobacteria;D_2__Alphaproteobacteria;D_3__Acetobacterales;D_4__Acetobacteraceae;D_5__Rhodovarius;D_6__uncultured bacterium	0.0124655	0.00192025	0	0	0	0	0.00140645	0.00253182	0	0	0	0	0	0	0	0	0	0	0	0.0549991	0.194439	0	0	0	0	0.104291	0.0468535	0.813338	0	0	1.14202	0.736705	0
D_0__Bacteria;D_1__Proteobacteria;D_2__Alphaproteobacteria;D_3__Acetobacterales;D_4__Acetobacteraceae;D_5__Roseomonas;D_6__Roseomonas genomospecies 4	0	0	0	0	0	0	0	0	0.00210261	0.018673	0	0	0	0	0.0018843	0	0	0	0	0	0	0	0	0	0	0	0	0	0	0	0	0	0
D_0__Bacteria;D_1__Proteobacteria;D_2__Alphaproteobacteria;D_3__Acetobacterales;D_4__Acetobacteraceae;D_5__Roseomonas;D_6__metagenome	0	0	0	0	0	0	0	0	0	0	0	0	0	0	0	0	0	0	0	1.20785	0.00180036	0	0	0	0	0	0	0	0	0	0	0	0
D_0__Bacteria;D_1__Proteobacteria;D_2__Alphaproteobacteria;D_3__Acetobacterales;D_4__Acetobacteraceae;D_5__Roseomonas;D_6__uncultured bacterium	0	0	0	0	0	0	0	0	0	0	0	0	0	0	0	0	0	0	0	0	0.854573	0	0	0	0	0	0	0.00142566	0	0	0	0	0
D_0__Bacteria;D_1__Proteobacteria;D_2__Alphaproteobacteria;D_3__Acetobacterales;D_4__Acetobacteraceae;D_5__Roseomonas;__	0	0	0	0	0	0	0	0	0	0	0	0	0	0	0	0	0	0	0	3.33756	0.29886	0	0	0	0	0	0	0.0106924	0	0	0	0	0
D_0__Bacteria;D_1__Proteobacteria;D_2__Alphaproteobacteria;D_3__Acetobacterales;D_4__Acetobacteraceae;D_5__Rubritepida;D_6__uncultured bacterium	0	0	0	0	0	0	0	0	0	0	0	0	0	0	0	0	0	0	0	0.0248383	0.0528107	0	0	0.00495086	0	0	0	0.0384928	0	0	0.00560206	0	0
D_0__Bacteria;D_1__Proteobacteria;D_2__Alphaproteobacteria;D_3__Acetobacterales;D_4__Acetobacteraceae;D_5__uncultured;D_6__uncultured alpha proteobacterium	0	0	0	0	0	0	0	0	0	0	0	0	0	0	0	0	0	0	0	0	0	0	0	0	0	0	0	0	0	0.0230693	0	0.0010232	0
D_0__Bacteria;D_1__Proteobacteria;D_2__Alphaproteobacteria;D_3__Acetobacterales;D_4__Acetobacteraceae;D_5__uncultured;__	0	0	0	0	0	0	0	0	0	0	0	0	0	0	0	0	0	0	0	0.00958048	0.015003	0	0	0	0	0	0	0	0	0	0	0	0
D_0__Bacteria;D_1__Proteobacteria;D_2__Alphaproteobacteria;D_3__Acetobacterales;D_4__Elioraeaceae;D_5__Elioraea;D_6__Elioraea tepidiphila DSM 17972	0	0.00384049	0.015214	0	0	0	0	0	0	0	0	0	0	0	0	0	0	0	0	0.0439992	1.32147	0	0	0.00742629	0	0	0	0.174643	0	0	0.0112041	0	0
D_0__Bacteria;D_1__Proteobacteria;D_2__Alphaproteobacteria;D_3__Acetobacterales;D_4__Elioraeaceae;D_5__Elioraea;__	0.170361	0.142738	0.104244	0	0	0	0.0028129	0	0	0	0	0	0	0	0	0	0	0	0	0	0	0	0	0	0	0	0	0.139715	0	0	0.0768283	0.0010232	0
D_0__Bacteria;D_1__Proteobacteria;D_2__Alphaproteobacteria;D_3__Acetobacterales;__;__;__	0.0270085	0.0473661	0.0512768	0	0.0043987	0	0.000468817	0	0	0	0	0	0	0	0	0	0	0	0	0	0	0	0	0	0	0	0	0	0	0	0	0	0
D_0__Bacteria;D_1__Proteobacteria;D_2__Alphaproteobacteria;D_3__Azospirillales;D_4__Azospirillaceae;D_5__Azospirillum sp. MIMtkN9;D_6__Azospirillum sp. MIMtkN9	0	0	0	0	0	0	0	0	0.00240298	0.0124486	0	0	0.00185641	0	0	0	0	0	0	0	0	0	0	0	0	0	0	0	0	0	0	0	0
D_0__Bacteria;D_1__Proteobacteria;D_2__Alphaproteobacteria;D_3__Azospirillales;D_4__Azospirillaceae;D_5__Azospirillum;__	0	0.00576074	0.00394437	0	0	0.00340516	0.00468817	0.00632955	0.00841043	0.0497946	0	0	0.00556922	0.00819997	0.00282646	0	0	0	0	0.02129	0	0	0	0	0.00549315	0	0	0	0	0	0	0.0010232	0.00709606
D_0__Bacteria;D_1__Proteobacteria;D_2__Alphaproteobacteria;D_3__Azospirillales;D_4__Azospirillaceae;D_5__Rhodocista sp. SCSIO 13435;D_6__Rhodocista sp. SCSIO 13435	0	0.00128016	0	0.00196571	0	0	0	0	0	0	0	0	0.00464102	0	0.00282646	0	0	0.0376294	0	0.000709665	0.00120024	0	0	0	0.00411986	0	0.00161564	0	0	0	0	0	0
D_0__Bacteria;D_1__Proteobacteria;D_2__Alphaproteobacteria;D_3__Caulobacterales;D_4__Caulobacteraceae;D_5__Asticcacaulis;D_6__uncultured bacterium	0	0	0	0	0	0	0	0	0	0	0	0	0	0	0	0	0	0	0	0	0	0	0.0050811	0	0	0	0	0	0	0	0	0	0
D_0__Bacteria;D_1__Proteobacteria;D_2__Alphaproteobacteria;D_3__Caulobacterales;D_4__Caulobacteraceae;D_5__Brevundimonas;__	0	0.00768098	0.00112696	0.00393141	0.00175948	0.00454022	0.00187527	0.00506364	0.00720894	0.0560189	0	0	0.0232051	0.0505665	0.0263803	0	0	0.112888	0	0	0.00360073	0	0.00977135	0.00742629	0	0.00331082	0	0	0	0	0.00160059	0	0.0047307
D_0__Bacteria;D_1__Proteobacteria;D_2__Alphaproteobacteria;D_3__Caulobacterales;D_4__Caulobacteraceae;D_5__Caulobacter;__	0	0	0	0	0	0	0	0	0	0	0	0	0	0	0	0	0	0	0.00385323	0	0	0	0.0781708	0	0	0	0	0	0	0	0	0	0
D_0__Bacteria;D_1__Proteobacteria;D_2__Alphaproteobacteria;D_3__Caulobacterales;D_4__Caulobacteraceae;D_5__PMMR1;D_6__uncultured bacterium	0	0	0	0	0	0.00113505	0.00187527	0	0.000600745	0.0124486	0	0	0.00278461	0	0	0	0	0	0	0	0	0	0	0	0	0	0	0	0	0	0.00160059	0	0.00709606
D_0__Bacteria;D_1__Proteobacteria;D_2__Alphaproteobacteria;D_3__Caulobacterales;D_4__Caulobacteraceae;D_5__Phenylobacterium;D_6__Phenylobacterium sp. HKS-05	0	0	0	0	0	0	0.000937633	0	0	0	0	0	0	0.00683331	0.00659506	0	0	0	0	0	0	0	0	0	0	0	0	0	0	0	0	0	0
D_0__Bacteria;D_1__Proteobacteria;D_2__Alphaproteobacteria;D_3__Caulobacterales;D_4__Caulobacteraceae;D_5__Phenylobacterium;__	0	0	0	0	0	0	0	0	0	0.0124486	0	0	0	0	0.0103637	0	0	0	0	0	0	0	0	0	0	0	0	0	0	0	0	0	0
D_0__Bacteria;D_1__Proteobacteria;D_2__Alphaproteobacteria;D_3__Caulobacterales;D_4__Caulobacteraceae;D_5__uncultured;__	0	0	0	0	0	0	0	0	0	0	0	0	0	0	0	0.120326	0.0768566	0	0	0	0	0	0	0	0	0	0	0	0	0	0	0	0
D_0__Bacteria;D_1__Proteobacteria;D_2__Alphaproteobacteria;D_3__Caulobacterales;D_4__Caulobacteraceae;__;__	0.00623273	0.00384049	0.00112696	0	0.00175948	0.00113505	0.00234408	0.00632955	0.0033041	0.0124486	0	0	0.0185641	0	0.00847937	0	0.0192141	0	0	0.0138385	0	0	0	0	0.00686643	0	0	0	0	0	0	0	0.0047307
D_0__Bacteria;D_1__Proteobacteria;D_2__Alphaproteobacteria;D_3__Caulobacterales;D_4__Hyphomonadaceae;D_5__Hyphomonas;__	0	0	0	0	0	0	0	0	0	0	0	0	0	0	0	0	0	0	0	0.14832	0.0600121	0	0	0	0	0	0	0	0	0	0	0.0010232	0
D_0__Bacteria;D_1__Proteobacteria;D_2__Alphaproteobacteria;D_3__Caulobacterales;D_4__Hyphomonadaceae;D_5__SWB02;D_6__metagenome	0	0	0	0	0	0	0	0	0	0	0	0	0	0	0	0	0	0	0	0.000354833	0.14703	0	0	0	0	0	0	0	0	0	0	0	0
D_0__Bacteria;D_1__Proteobacteria;D_2__Alphaproteobacteria;D_3__Caulobacterales;D_4__Hyphomonadaceae;__;__	0	0	0	0	0	0	0	0	0	0	0	0	0	0	0	0	0	0	0	0.00603215	0.0726147	0	0	0	0	0	0	0	0	0	0	0	0
D_0__Bacteria;D_1__Proteobacteria;D_2__Alphaproteobacteria;D_3__Caulobacterales;D_4__Parvularculaceae;D_5__Amphiplicatus;D_6__uncultured bacterium	0	0	0	0	0	0	0	0	0	0	0	0	0	0	0	0	0	0	0	0.00887082	0.0168034	0	0	0	0	0	0	0	0	0	0	0	0
D_0__Bacteria;D_1__Proteobacteria;D_2__Alphaproteobacteria;D_3__Dongiales;D_4__Dongiaceae;D_5__Dongia;__	0	0	0	0	0	0	0	0	0	0	0	0	0	0	0	0	0	0	0	0	0	0	0.00898964	0	0	0	0	0	0	0	0	0	0
D_0__Bacteria;D_1__Proteobacteria;D_2__Alphaproteobacteria;D_3__Elsterales;D_4__uncultured;__;__	0	0	0	0	0	0	0	0	0	0	0	0	0	0	0	0	0	0	0	0	0	0	0	0	0	0	0	0	0.0255064	0	0	0	0
D_0__Bacteria;D_1__Proteobacteria;D_2__Alphaproteobacteria;D_3__Holosporales;D_4__Holosporaceae;D_5__uncultured;D_6__uncultured bacterium	0	0	0	0	0	0	0	0	0	0	0	0	0	0	0	0	0	0	0	0	0	0	0.00664452	0	0	0	0	0	0	0	0	0	0
D_0__Bacteria;D_1__Proteobacteria;D_2__Alphaproteobacteria;D_3__Micropepsales;D_4__Micropepsaceae;D_5__uncultured;D_6__metagenome	0	0	0	0	0	0	0	0	0	0	0	0	0	0	0.0103637	0	0	0	0	0	0	0	0.00429939	0	0	0	0	0	0	0	0	0	0
D_0__Bacteria;D_1__Proteobacteria;D_2__Alphaproteobacteria;D_3__Paracaedibacterales;D_4__Paracaedibacteraceae;D_5__Candidatus Paracaedibacter;D_6__uncultured alpha proteobacterium	0	0	0	0	0	0	0	0	0	0	0	0	0	0	0	0	0	0	0	0.0180965	0	0	0	0	0	0	0	0	0	0	0	0	0
D_0__Bacteria;D_1__Proteobacteria;D_2__Alphaproteobacteria;D_3__Paracaedibacterales;D_4__Paracaedibacteraceae;D_5__Candidatus Paracaedibacter;D_6__uncultured bacterium	0	0	0	0	0	0	0	0	0	0	0	0	0	0	0	0	0	0	0	0.181319	0.00240048	0	0	0	0	0	0	0	0	0	0	0.0010232	0
D_0__Bacteria;D_1__Proteobacteria;D_2__Alphaproteobacteria;D_3__Paracaedibacterales;D_4__Paracaedibacteraceae;D_5__uncultured;D_6__uncultured bacterium	0	0	0	0	0	0	0	0	0	0	0	0	0	0	0	0	0	0	0	0	0	0	0.00859879	0	0	0	0	0	0	0	0	0	0
D_0__Bacteria;D_1__Proteobacteria;D_2__Alphaproteobacteria;D_3__Parvibaculales;D_4__Parvibaculaceae;D_5__Parvibaculum;__	0	0	0	0	0	0	0	0	0	0	0	0	0	0	0	0	0	0	0	0.0738052	0	0	0	0	0	0	0	0	0	0	0	0	0
D_0__Bacteria;D_1__Proteobacteria;D_2__Alphaproteobacteria;D_3__Rhizobiales;D_4__A0839;__;__	0	0	0	0	0	0	0	0	0	0	0	0	0	0	0	0	0	0	0	0	0	0	0.0105531	0	0	0	0	0	0	0	0	0	0
D_0__Bacteria;D_1__Proteobacteria;D_2__Alphaproteobacteria;D_3__Rhizobiales;D_4__Beijerinckiaceae;D_5__FukuN57;D_6__uncultured bacterium	0	0	0	0	0	0	0	0	0	0	0	0	0	0	0	0	0	0	0	0.00425799	0.0540109	0	0	0	0	0	0	0	0	0	0	0	0
D_0__Bacteria;D_1__Proteobacteria;D_2__Alphaproteobacteria;D_3__Rhizobiales;D_4__Beijerinckiaceae;D_5__Methylobacterium;__	0	0	0	0	0	0	0	0	0	0	0	0	0	0	0	0	0	0	0	0.00567732	0.00120024	0	0	0	0	0.028142	0.0040391	0	0	0	0	0	0.0047307
D_0__Bacteria;D_1__Proteobacteria;D_2__Alphaproteobacteria;D_3__Rhizobiales;D_4__Beijerinckiaceae;D_5__Methylosinus;D_6__Methylosinus trichosporium	0	0	0	0	0	0	0	0	0	0	0	0	0	0	0	0	0	0	0	0	0	0	0.00390854	0	0	0	0	0	0	0	0	0	0
D_0__Bacteria;D_1__Proteobacteria;D_2__Alphaproteobacteria;D_3__Rhizobiales;D_4__Beijerinckiaceae;__;__	0	0	0	0	0	0	0	0	0	0	0	0	0	0	0	0	0	0	0	0	0	0	0.00898964	0	0	0	0	0	0	0	0	0	0
D_0__Bacteria;D_1__Proteobacteria;D_2__Alphaproteobacteria;D_3__Rhizobiales;D_4__D05-2;__;__	0	0	0	0	0	0	0	0	0	0	0	0	0	0	0	0	0	0	0	0.000709665	0.0366074	0	0	0	0	0	0	0	0	0	0	0	0
D_0__Bacteria;D_1__Proteobacteria;D_2__Alphaproteobacteria;D_3__Rhizobiales;D_4__Hyphomicrobiaceae;D_5__Hyphomicrobium;D_6__uncultured Hyphomicrobiaceae bacterium	0	0	0	0	0	0	0	0	0	0	0	0	0	0	0	0	0	0	0	0	0	0	0.00898964	0	0	0	0	0	0	0	0	0	0
D_0__Bacteria;D_1__Proteobacteria;D_2__Alphaproteobacteria;D_3__Rhizobiales;D_4__Hyphomicrobiaceae;D_5__Pedomicrobium;D_6__uncultured bacterium	0	0	0	0	0	0	0	0	0	0	0	0	0	0	0	0	0	0	0	0.00425799	0.00780158	0	0	0	0	0	0	0	0	0	0	0	0
D_0__Bacteria;D_1__Proteobacteria;D_2__Alphaproteobacteria;D_3__Rhizobiales;D_4__Methyloligellaceae;D_5__uncultured;D_6__metagenome	0	0	0	0	0	0	0	0	0	0	0	0	0	0	0	0	0	0	0	0.0010645	0.00180036	0	0	0	0	0	0	0.00570264	0	0	0	0	0
D_0__Bacteria;D_1__Proteobacteria;D_2__Alphaproteobacteria;D_3__Rhizobiales;D_4__Pleomorphomonadaceae;D_5__Chthonobacter;__	0.00415515	0	0	0	0.00263922	0.0062428	0.00421935	0	0.00420521	0.0311216	0	0	0.00556922	0.0286999	0.00565291	0	0	0	0	0	0	0	0	0	0	0	0	0	0	0	0	0	0
D_0__Bacteria;D_1__Proteobacteria;D_2__Alphaproteobacteria;D_3__Rhizobiales;D_4__Rhizobiaceae;D_5__Allorhizobium-Neorhizobium-Pararhizobium-Rhizobium;__	0.014543	0.00448057	0.00112696	0.00131047	0.00263922	0.00283764	0.00187527	0.00379773	0.00690857	0.018673	0	0	0.00928203	0.0204999	0.0226116	0	0	0	0	0	0.00600121	0	0	0	0	0	0	0	0	0	0.00160059	0	0.0141921
D_0__Bacteria;D_1__Proteobacteria;D_2__Alphaproteobacteria;D_3__Rhizobiales;D_4__Rhizobiales Incertae Sedis;D_5__Phreatobacter;D_6__uncultured Rhizobiales bacterium	0	0	0	0	0	0	0	0	0	0	0	0	0	0	0	0	0	0	0	0	0	0	0.0113348	0	0	0	0	0	0	0	0	0	0
D_0__Bacteria;D_1__Proteobacteria;D_2__Alphaproteobacteria;D_3__Rhizobiales;D_4__Rhizobiales Incertae Sedis;D_5__Phreatobacter;D_6__uncultured Rhodomicrobium sp.	0	0	0	0	0	0	0	0	0	0	0	0	0	0	0	0	0	0	0	0.0010645	0.00360073	0	0	0	0	0	0	0.00142566	0	0	0	0	0
D_0__Bacteria;D_1__Proteobacteria;D_2__Alphaproteobacteria;D_3__Rhizobiales;D_4__Rhizobiales Incertae Sedis;D_5__Phreatobacter;D_6__uncultured bacterium	0	0	0	0	0	0	0	0	0	0	0	0	0	0	0	0	0	0	0	0.00177416	0.116424	0	0	0	0	0	0	0	0	0	0	0	0
D_0__Bacteria;D_1__Proteobacteria;D_2__Alphaproteobacteria;D_3__Rhizobiales;D_4__Rhodomicrobiaceae;D_5__Rhodomicrobium;D_6__uncultured bacterium	0.0415515	0.0134417	0.00169045	0	0	0	0	0	0	0	0	0	0	0	0	0	0	0	0	0	0	0	0	0	0	0	0	0	0	0	0	0	0
D_0__Bacteria;D_1__Proteobacteria;D_2__Alphaproteobacteria;D_3__Rhizobiales;D_4__Xanthobacteraceae;D_5__Bradyrhizobium;__	0	0	0	0	0	0	0	0	0	0	0	0	0	0	0	0	0	0	0	0.0010645	0	0	0	0	0	0.0115879	0	0	0	0	0.00160059	0.0015348	0.0047307
D_0__Bacteria;D_1__Proteobacteria;D_2__Alphaproteobacteria;D_3__Rhizobiales;D_4__Xanthobacteraceae;D_5__Pseudolabrys;__	0	0	0	0	0	0	0	0	0	0	0	0	0	0.0245999	0	0	0	0	0	0	0	0	0	0	0	0	0	0	0	0	0	0	0
D_0__Bacteria;D_1__Proteobacteria;D_2__Alphaproteobacteria;D_3__Rhizobiales;D_4__Xanthobacteraceae;D_5__Pseudorhodoplanes;__	0	0	0	0	0	0	0	0	0	0	0	0	0	0	0	0	0	0	0	0.000709665	0.00720145	0	0	0	0	0	0	0	0	0	0	0	0
D_0__Bacteria;D_1__Proteobacteria;D_2__Alphaproteobacteria;D_3__Rhizobiales;D_4__Xanthobacteraceae;D_5__uncultured;__	0	0	0	0	0	0	0	0	0	0	0	0	0	0	0	0.148093	0	0	0	0	0	0	0.00664452	0	0	0	0	0	0	0	0	0	0
D_0__Bacteria;D_1__Proteobacteria;D_2__Alphaproteobacteria;D_3__Rhizobiales;D_4__Xanthobacteraceae;__;__	0.0103879	0	0	0	0	0	0	0	0.00180223	0	0	0	0	0	0.00282646	0	0	0	0	0	0	0	0.013289	0	0	0	0	0	0	0	0	0	0
D_0__Bacteria;D_1__Proteobacteria;D_2__Alphaproteobacteria;D_3__Rhizobiales;__;__;__	0	0	0	0	0	0	0	0	0	0	0	0	0	0	0	0	0	0	0	0	0	0	0.00469025	0	0	0	0	0	0	0	0	0	0
D_0__Bacteria;D_1__Proteobacteria;D_2__Alphaproteobacteria;D_3__Rhodobacterales;D_4__Rhodobacteraceae;D_5__Amaricoccus;__	0	0	0	0	0	0	0	0	0	0	0	0	0	0	0	0	0	0	0	0	0	0	0.00390854	0	0	0	0	0	0	0	0	0	0
D_0__Bacteria;D_1__Proteobacteria;D_2__Alphaproteobacteria;D_3__Rhodobacterales;D_4__Rhodobacteraceae;D_5__Rhodobacter;D_6__Rhodobacter sp. 7B-409	0	0	0	0	0	0	0	0	0	0	0	0	0	0	0	0	0	0	0	0	0	0	0.0050811	0	0	0	0	0	0	0	0	0	0
D_0__Bacteria;D_1__Proteobacteria;D_2__Alphaproteobacteria;D_3__Rhodobacterales;D_4__Rhodobacteraceae;D_5__Rhodobacter;D_6__uncultured alpha proteobacterium	0	0	0	0	0	0	0	0	0	0	0	0	0	0	0	0	0	0	0	0	0	0	0.121556	0	0	0	0	0	0	0	0	0	0
D_0__Bacteria;D_1__Proteobacteria;D_2__Alphaproteobacteria;D_3__Rhodobacterales;D_4__Rhodobacteraceae;D_5__Rhodobacter;__	0	0	0	0	0	0	0	0	0	0	0	0	0	0	0	0	0	0	0	0	0.0600121	0	0.0574555	0	0	0	0	0.00356415	0	0	0	0	0
D_0__Bacteria;D_1__Proteobacteria;D_2__Alphaproteobacteria;D_3__Rhodobacterales;D_4__Rhodobacteraceae;__;__	0	0	0	0	0	0	0	0	0	0	0	0	0	0	0	0	0	0	0	8.30202	0.130226	0	0.037522	0	0.178527	0	0	0.0213849	0	0.028393	0.00160059	0	0
D_0__Bacteria;D_1__Proteobacteria;D_2__Alphaproteobacteria;D_3__Rhodospirillales;D_4__Rhodopirillaceae;D_5__Defluviicoccus;D_6__uncultured bacterium	0	0	0	0	0	0	0	0	0	0	0	0	0	0	0	0	0	0	0	0.0596119	0.177036	0	0	0	0	0	0	0	0	0	0	0	0
D_0__Bacteria;D_1__Proteobacteria;D_2__Alphaproteobacteria;D_3__Rhodospirillales;D_4__Rhodopirillaceae;D_5__Defluviicoccus;__	0	0	0	0	0	0	0	0	0	0	0	0	0	0	0	0	0	0	0	0.0411606	0.176436	0	0	0	0	0	0	0	0	0	0	0	0
D_0__Bacteria;D_1__Proteobacteria;D_2__Alphaproteobacteria;D_3__Rhodospirillales;D_4__Rhodospirillaceae;D_5__Roseospirillum;D_6__uncultured bacterium	0	0	0	0	0	0	0	0	0	0	0	0	0	0	0	0	0	0	0	0.010645	0.00540109	0	0	0	0	0	0	0	0	0	0	0	0
D_0__Bacteria;D_1__Proteobacteria;D_2__Alphaproteobacteria;D_3__Rhodospirillales;D_4__Rhodospirillaceae;D_5__uncultured;D_6__uncultured bacterium	0	0	0	0	0	0	0	0	0	0	0	0	0	0	0	0	0	0	0	0.0010645	0.0294059	0	0	0	0	0	0	0	0	0	0	0	0
D_0__Bacteria;D_1__Proteobacteria;D_2__Alphaproteobacteria;D_3__Rhodospirillales;D_4__uncultured;D_5__metagenome;D_6__metagenome	0	0	0	0	0	0	0	0	0	0	0	0	0	0	0	0	0	0	0	0.0209351	0.00240048	0	0	0	0	0	0	0.00285132	0	0	0	0	0
D_0__Bacteria;D_1__Proteobacteria;D_2__Alphaproteobacteria;D_3__Rhodospirillales;D_4__uncultured;D_5__uncultured bacterium;D_6__uncultured bacterium	0	0	0	0	0	0	0	0	0	0	0	0	0	0	0	0	0	0	0	0.00425799	0	0	0	0	0	0	0	0	0	0	0	0	0
D_0__Bacteria;D_1__Proteobacteria;D_2__Alphaproteobacteria;D_3__Rhodospirillales;D_4__uncultured;D_5__unidentified marine bacterioplankton;D_6__unidentified marine bacterioplankton	0	0	0	0	0	0	0	0	0	0	0	0	0	0	0	0	0	0	0	0.00141933	0.0144029	0	0	0	0	0	0	0	0	0	0	0	0
D_0__Bacteria;D_1__Proteobacteria;D_2__Alphaproteobacteria;D_3__Rickettsiales;D_4__Mitochondria;D_5__metagenome;D_6__metagenome	0	0	0	0	0	0	0	0	0	0	0	0	0	0	0	0	0	0	0	0	0	0	0.00547196	0	0	0	0	0	0	0	0	0	0
D_0__Bacteria;D_1__Proteobacteria;D_2__Alphaproteobacteria;D_3__Rickettsiales;D_4__Mitochondria;D_5__uncultured bacterium;D_6__uncultured bacterium	0	0	0	0	0	0	0	0	0	0	0	0	0	0	0	0	0	0	0	0.00354833	0	0	0	0	0	0	0	0	0	0	0	0	0
D_0__Bacteria;D_1__Proteobacteria;D_2__Alphaproteobacteria;D_3__Rickettsiales;D_4__Mitochondria;__;__	0.0186982	0	0	0	0	0.00170258	0	0	0.00120149	0	0.403131	0.0430876	0.00185641	0.0191333	0	0.462792	0	0	0	0.727052	0.00300061	0	0	0	0	0	0	0	0.0225056	0	0	0	0
D_0__Bacteria;D_1__Proteobacteria;D_2__Alphaproteobacteria;D_3__Rickettsiales;D_4__Rickettsiaceae;D_5__uncultured;D_6__uncultured bacterium	0	0	0	0	0	0	0	0	0	0	0	0	0	0	0	0	0	0	0	0	0	0	0.00390854	0	0	0	0	0	0	0	0	0	0
D_0__Bacteria;D_1__Proteobacteria;D_2__Alphaproteobacteria;D_3__Rickettsiales;D_4__SM2D12;D_5__metagenome;D_6__metagenome	0	0	0	0	0	0	0	0	0	0	0	0	0	0	0	0	0	0	0	0	0	0	0.0093805	0	0	0	0	0	0	0	0	0	0
D_0__Bacteria;D_1__Proteobacteria;D_2__Alphaproteobacteria;D_3__Rickettsiales;D_4__SM2D12;D_5__uncultured organism;D_6__uncultured organism	0	0	0	0	0	0	0	0	0	0	0	0	0	0	0	0	0	0	0	0.123127	0.0324065	0	0	0	0	0	0	0	0	0	0	0	0
D_0__Bacteria;D_1__Proteobacteria;D_2__Alphaproteobacteria;D_3__Rickettsiales;__;__;__	0	0	0	0	0	0	0	0	0	0	0	0	0	0	0	0	0	0	0	0.00141933	0	0	0	0.00990173	0	0	0	0.0071283	0	0	0	0	0
D_0__Bacteria;D_1__Proteobacteria;D_2__Alphaproteobacteria;D_3__Sphingomonadales;D_4__Sphingomonadaceae;D_5__Altererythrobacter;D_6__alpha proteobacterium USH5	0	0	0	0	0	0	0	0	0	0	0	0	0	0	0	0	0	0	0	0	0	0	0.0109439	0	0	0	0	0	0	0	0	0	0
D_0__Bacteria;D_1__Proteobacteria;D_2__Alphaproteobacteria;D_3__Sphingomonadales;D_4__Sphingomonadaceae;D_5__Novosphingobium;__	0	0	0	0	0	0	0	0	0	0	0	0	0	0	0	0	0	0	0	0.684472	0.00300061	0	0	0	0	0	0	0	0	0	0	0	0
D_0__Bacteria;D_1__Proteobacteria;D_2__Alphaproteobacteria;D_3__Sphingomonadales;D_4__Sphingomonadaceae;D_5__Porphyrobacter;D_6__uncultured bacterium	0	0	0	0	0	0	0	0	0	0	0	0	0	0	0	0	0	0	0	1.20714	0.00120024	0	0	0	0	0	0	0	0	0	0	0	0
D_0__Bacteria;D_1__Proteobacteria;D_2__Alphaproteobacteria;D_3__Sphingomonadales;D_4__Sphingomonadaceae;D_5__Porphyrobacter;__	0	0	0	0	0	0	0	0	0	0	0	0	0	0	0	0	0	0	0	1.51726	0.0504102	0	0	0	0	0	0	0.0805497	0	0	0	0	0
D_0__Bacteria;D_1__Proteobacteria;D_2__Alphaproteobacteria;D_3__Sphingomonadales;D_4__Sphingomonadaceae;D_5__Sandaracinobacter;D_6__uncultured bacterium	0.0124655	0.0108814	0.00507134	0	0	0	0.000937633	0	0	0	0	0	0	0	0	0	0	0	0	0	0	0	0	0	0	0	0	0	0	0	0	0	0
D_0__Bacteria;D_1__Proteobacteria;D_2__Alphaproteobacteria;D_3__Sphingomonadales;D_4__Sphingomonadaceae;D_5__Sandaracinobacter;__	0	0	0	0	0	0	0	0	0	0	0	0	0	0	0	0	0	0	0	0.000709665	0.164433	0	0	0	0	0	0	0	0	0	0	0	0
D_0__Bacteria;D_1__Proteobacteria;D_2__Alphaproteobacteria;D_3__Sphingomonadales;D_4__Sphingomonadaceae;D_5__Sandarakinorhabdus;D_6__Sandarakinorhabdus sp. IMCC25606	0	0	0	0	0	0	0	0	0	0	0	0	0	0	0	0	0	0	0.00385323	0	0	0	0.0465116	0	0	0	0	0	0	0	0	0	0
D_0__Bacteria;D_1__Proteobacteria;D_2__Alphaproteobacteria;D_3__Sphingomonadales;D_4__Sphingomonadaceae;D_5__Sphingoaurantiacus;__	0	0	0	0	0	0	0	0.00126591	0	0	0	0	0	0	0.012248	0	0	0	0	0	0	0	0	0	0	0	0	0	0	0	0	0	0
D_0__Bacteria;D_1__Proteobacteria;D_2__Alphaproteobacteria;D_3__Sphingomonadales;D_4__Sphingomonadaceae;D_5__Sphingobium;__	0	0	0	0	0	0	0	0	0	0	0	0	0	0	0	0	0	0	0	0	0	0	0.00469025	0	0	0	0	0	0	0	0	0	0
D_0__Bacteria;D_1__Proteobacteria;D_2__Alphaproteobacteria;D_3__Sphingomonadales;D_4__Sphingomonadaceae;D_5__Sphingomonas;__	0	0	0	0	0	0	0	0	0	0	0.131252	0.0143625	0	0	0	0	0	0	0	0	0	0	0	0	0	0	0	0	0	0	0	0	0
D_0__Bacteria;D_1__Proteobacteria;D_2__Alphaproteobacteria;D_3__Sphingomonadales;D_4__Sphingomonadaceae;D_5__Sphingopyxis;__	0	0	0	0	0	0	0	0	0	0	0	0	0	0	0	0	0	0	0	0.00958048	0.0306062	0	0	0	0	0	0	0	0	0	0	0	0
D_0__Bacteria;D_1__Proteobacteria;D_2__Alphaproteobacteria;D_3__Sphingomonadales;D_4__Sphingomonadaceae;D_5__Sphingorhabdus;D_6__uncultured bacterium	0	0	0	0	0	0	0	0	0	0	0	0	0	0	0	0	0	0	0	0	0	0	0.147743	0	0	0	0	0	0	0	0	0	0
D_0__Bacteria;D_1__Proteobacteria;D_2__Alphaproteobacteria;D_3__Sphingomonadales;D_4__Sphingomonadaceae;D_5__Sphingorhabdus;__	0	0	0	0	0	0	0	0	0	0	0	0	0	0	0	0	0	0	0	0	0	0	0.0449482	0	0	0	0	0	0	0	0	0	0
D_0__Bacteria;D_1__Proteobacteria;D_2__Alphaproteobacteria;D_3__Sphingomonadales;D_4__Sphingomonadaceae;__;__	0	0	0	0	0	0	0	0	0	0	0	0	0	0	0	0	0	0	0	0.00319349	0.525106	0	0.0105531	0	0	0	0	0.00356415	0	0	0.00560206	0	0
D_0__Bacteria;D_1__Proteobacteria;D_2__Alphaproteobacteria;D_3__Tistrellales;D_4__Geminicoccaceae;D_5__Candidatus Alysiosphaera;D_6__uncultured alpha proteobacterium	0	0	0.000563482	0.125805	0.0413478	0.415997	0.117204	0.0417751	0.025832	0	0	0	0	0	0	0	0	0	0	0.0241286	0.161433	0	0	0	0	0	0	0.136863	0.00900225	0.00709824	0.00400147	0.0020464	0.0047307
D_0__Bacteria;D_1__Proteobacteria;D_2__Alphaproteobacteria;D_3__Tistrellales;D_4__Geminicoccaceae;D_5__Candidatus Alysiosphaera;D_6__uncultured bacterium	0	0	0	0	0	0	0	0	0	0	0	0	0	0	0	0	0	0	0	0.000709665	0	0	0.00390854	0.205461	2.67242	1.67693	0.00646256	0.00641547	0	0.00354912	0	0.0695777	0.785297
D_0__Bacteria;D_1__Proteobacteria;D_2__Alphaproteobacteria;D_3__Tistrellales;D_4__Geminicoccaceae;D_5__Candidatus Alysiosphaera;__	0.00415515	0.0179223	0.0546577	0	0.0281517	0	0	0.00126591	0	0	0	0	0	0	0	0	0	0	0	0.00390316	0.00180036	0	0	0	0.241698	0.609191	1.07682	1.41924	0	0	0.286505	4.63459	0
D_0__Bacteria;D_1__Proteobacteria;D_2__Alphaproteobacteria;D_3__uncultured;__;__;__	0	0	0	0	0	0	0	0	0	0	0	0	0	0	0	0	0	0	0	0.002129	0.00660133	0	0	0.0272297	0	0	0	0	0	0	0	0	0
D_0__Bacteria;D_1__Proteobacteria;D_2__Alphaproteobacteria;__;__;__;__	0	0	0	0	0	0	0	0	0	0	0	0	0	0	0	0.249907	0	0	0	0.0777083	0.115823	0	0.0050811	0	0	0	0	0	0	0	0	0	0
D_0__Bacteria;D_1__Proteobacteria;D_2__Deltaproteobacteria;D_3__Bdellovibrionales;D_4__Bacteriovoracaceae;D_5__Bacteriovorax;D_6__uncultured bacterium	0	0	0	0	0	0	0	0	0	0	0	0	0	0	0	0	0	0	0	0	0	0	0.0156342	0	0	0	0	0	0	0	0	0	0
D_0__Bacteria;D_1__Proteobacteria;D_2__Deltaproteobacteria;D_3__Bdellovibrionales;D_4__Bacteriovoracaceae;D_5__Peredibacter;D_6__metagenome	0	0	0	0	0	0	0	0	0	0	0	0	0	0	0	0	0	0	0	0.0592571	0.00480097	0	0	0	0	0	0	0.00997961	0	0.00354912	0	0	0
D_0__Bacteria;D_1__Proteobacteria;D_2__Deltaproteobacteria;D_3__Bdellovibrionales;D_4__Bacteriovoracaceae;D_5__Peredibacter;__	0	0.00128016	0	0	0	0	0	0	0.0033041	0	0	0	0.00185641	0	0.00376861	0	0	0	0	0	0	0	0.00390854	0	0	0	0	0	0	0	0	0	0.0047307
D_0__Bacteria;D_1__Proteobacteria;D_2__Deltaproteobacteria;D_3__Bdellovibrionales;D_4__Bdellovibrionaceae;D_5__Bdellovibrio;D_6__metagenome	0	0	0	0	0	0	0	0	0	0	0	0	0	0	0	0	0	0	0	0.012774	0.00660133	0	0	0	0	0	0	0	0	0	0	0	0
D_0__Bacteria;D_1__Proteobacteria;D_2__Deltaproteobacteria;D_3__Bdellovibrionales;D_4__Bdellovibrionaceae;D_5__Bdellovibrio;D_6__uncultured bacterium	0	0	0	0	0	0	0	0	0	0	0	0	0	0	0	0	0	0	0	0.0447089	0.0276056	0	0	0	0	0	0	0	0	0	0	0	0
D_0__Bacteria;D_1__Proteobacteria;D_2__Deltaproteobacteria;D_3__Bdellovibrionales;D_4__Bdellovibrionaceae;D_5__Bdellovibrio;D_6__uncultured prokaryote	0	0	0	0	0	0	0	0	0	0	0	0	0	0	0	0	0	0	0	0	0	0	0	0	0	0	0	0.00926678	0	0	0.0728268	0	0
D_0__Bacteria;D_1__Proteobacteria;D_2__Deltaproteobacteria;D_3__Deltaproteobacteria Incertae Sedis;D_4__Unknown Family;D_5__Deferrisoma;D_6__uncultured bacterium	0	0	0	0	0	0	0	0	0	0	0	0	0	0	0	0	0	0	0	0.012774	0.00900182	0	0	0	0	0	0	0	0	0	0	0	0
D_0__Bacteria;D_1__Proteobacteria;D_2__Deltaproteobacteria;D_3__Desulfarculales;D_4__Desulfarculaceae;D_5__uncultured;D_6__unidentified delta proteobacterium OPB55	0	0	0.0383168	0.0904224	0.0123164	0.0953446	0.0529763	0.042408	0.0414514	0	0	0	0	0	0	0	0	0	0	0	0	0	0	0.0123772	0	0.0463515	0	0	0	0	0	0	0
D_0__Bacteria;D_1__Proteobacteria;D_2__Deltaproteobacteria;D_3__Desulfobacterales;D_4__Desulfobacteraceae;D_5__Sva0081 sediment group;D_6__uncultured bacterium	0	0	0	0	0	0	0	0	0	0	0	0	0	0	0	0	0	0	0	0.0674182	0.0618125	0	0	0	0	0	0	0	0	0	0	0	0
D_0__Bacteria;D_1__Proteobacteria;D_2__Deltaproteobacteria;D_3__Desulfobacterales;D_4__Desulfobacteraceae;D_5__Sva0081 sediment group;__	0	0	0	0	0	0	0	0	0	0	0	0	0	0	0	0	0	0	0	0.0145481	0.0114023	0	0	0	0	0	0	0	0	0	0	0	0
D_0__Bacteria;D_1__Proteobacteria;D_2__Deltaproteobacteria;D_3__Desulfobacterales;D_4__Desulfobulbaceae;D_5__Desulfobulbus;D_6__Desulfobulbus sp. Dsb1	0	0	0	0	0.0167151	0	0	0	0.000901117	0	0	0	0.0111384	0	0	0.360977	0	0	0	0	0.00120024	0	0	0	0	0	0.00242346	0	0	0	0.00240088	0	0
D_0__Bacteria;D_1__Proteobacteria;D_2__Deltaproteobacteria;D_3__Desulfobacterales;D_4__Desulfobulbaceae;D_5__Desulfobulbus;__	0	0	0	0	0	0	0	0	0	0	0	0	0	0	0	0	0	0	0	0	0	0	0.00742623	0	0	0	0	0	0	0	0	0	0
D_0__Bacteria;D_1__Proteobacteria;D_2__Deltaproteobacteria;D_3__Desulfovibrionales;D_4__Desulfomicrobiaceae;D_5__Desulfomicrobium;D_6__uncultured delta proteobacterium	0	0	0	0	0	0	0	0	0	0	0	0	0	0	0	0	0	0	0	0.00461282	0	0	0	0	0	0	0	0	0	0	0	0	0
D_0__Bacteria;D_1__Proteobacteria;D_2__Deltaproteobacteria;D_3__Desulfovibrionales;D_4__Desulfovibrionaceae;__;__	0	0	0	0	0	0	0	0	0	0	0	0	0	0	0	0	0	0	0	0.0131288	0.00480097	0	0	0	0	0	0	0	0	0	0	0	0
D_0__Bacteria;D_1__Proteobacteria;D_2__Deltaproteobacteria;D_3__MBNT15;D_4__uncultured bacterium;D_5__uncultured bacterium;D_6__uncultured bacterium	0	0	0	0.00458665	0.00351896	0.0561852	0.0435999	0.00253182	0.00150186	0	0	0	0	0	0	0	0	0	0	0.0301608	0.0174035	0	0	0.00495086	0.0425719	0	0	0.0106924	0	0	0.0480177	0.108459	0
D_0__Bacteria;D_1__Proteobacteria;D_2__Deltaproteobacteria;D_3__MBNT15;__;__;__	0	0	0	0	0	0	0	0	0	0	0	0	0	0	0	0	0	0	0	0.0145481	0.139228	0	0	0	0	0	0	0	0	0	0	0	0
D_0__Bacteria;D_1__Proteobacteria;D_2__Deltaproteobacteria;D_3__Myxococcales;D_4__BIrii41;D_5__uncultured proteobacterium;D_6__uncultured proteobacterium	0	0	0	0	0	0	0	0	0	0	0	0	0	0	0	0	0	0	0	0	0	0	0.0125073	0	0	0	0	0	0	0	0	0	0
D_0__Bacteria;D_1__Proteobacteria;D_2__Deltaproteobacteria;D_3__Myxococcales;D_4__Haliangiaceae;D_5__Haliangium;D_6__uncultured bacterium	0	0	0	0	0	0	0	0	0	0	0	0	0	0	0	0	0	0	0	0.0010645	0.0168034	0	0	0	0	0	0	0.0149694	0	0	0	0	0
D_0__Bacteria;D_1__Proteobacteria;D_2__Deltaproteobacteria;D_3__Myxococcales;D_4__Haliangiaceae;D_5__Haliangium;__	0	0	0	0	0	0	0	0	0	0	0	0	0	0	0	0	0	0	0	0	0.00240048	0	0	0	0	0	0	0.0470467	0	0	0	0	0
D_0__Bacteria;D_1__Proteobacteria;D_2__Deltaproteobacteria;D_3__Myxococcales;D_4__Nannocystaceae;D_5__Nannocystis;D_6__Nannocystis sp.	0	0	0	0	0	0	0	0	0	0	0	0	0	0	0	0	0	0	0	0.0244835	0.0204041	0	0	0	0	0	0	0.00498981	0	0	0	0	0
D_0__Bacteria;D_1__Proteobacteria;D_2__Deltaproteobacteria;D_3__Myxococcales;D_4__P3OB-42;D_5__metagenome;D_6__metagenome	0	0	0	0	0	0	0	0	0	0	0	0	0	0	0	0	0	0	0	0.00496766	0.00180036	0	0	0	0	0	0	0.00213849	0	0	0	0	0
D_0__Bacteria;D_1__Proteobacteria;D_2__Deltaproteobacteria;D_3__Myxococcales;D_4__Phaselicystidaceae;D_5__Phaselicystis;D_6__uncultured bacterium	0	0	0	0	0	0	0	0	0	0	0	0	0	0	0	0	0	0	0	0.00141933	0.00360073	0	0	0	0	0	0	0	0	0	0	0	0
D_0__Bacteria;D_1__Proteobacteria;D_2__Deltaproteobacteria;D_3__Myxococcales;D_4__Polyangiaceae;D_5__Pajaroellobacter;D_6__uncultured Polyangiaceae bacterium	0	0	0	0	0	0	0	0	0	0	0	0	0	0	0	0	0	0	0	0	0.0708143	0	0	0	0	0	0	0.00285132	0	0	0	0	0
D_0__Bacteria;D_1__Proteobacteria;D_2__Deltaproteobacteria;D_3__Myxococcales;D_4__Polyangiaceae;D_5__Pajaroellobacter;__	0	0	0	0	0	0	0	0	0	0	0	0	0	0	0	0	0	0	0	0.000709665	0.00600121	0	0	0	0	0	0	0	0	0	0	0	0
D_0__Bacteria;D_1__Proteobacteria;D_2__Deltaproteobacteria;D_3__Myxococcales;D_4__Polyangiaceae;D_5__uncultured;D_6__uncultured bacterium	0	0	0	0	0	0	0	0	0	0	0	0	0	0	0	0	0	0	0	0.00674182	0.0210042	0	0	0	0	0	0	0	0	0	0	0	0
D_0__Bacteria;D_1__Proteobacteria;D_2__Deltaproteobacteria;D_3__Myxococcales;D_4__Sandaracinaceae;D_5__Sandaracinus;D_6__Sorangiineae bacterium HB-1	0	0	0	0	0	0	0	0	0	0	0	0	0	0	0	0	0	0	0	0.000354833	0.0774156	0	0	0	0	0	0	0	0	0	0	0	0
D_0__Bacteria;D_1__Proteobacteria;D_2__Deltaproteobacteria;D_3__Myxococcales;D_4__Sandaracinaceae;D_5__Sandaracinus;D_6__uncultured bacterium	0	0	0	0	0.0123164	0.00908044	0	0	0	0	0	0	0	0	0	0	0	0	0	0.000709665	0.00780158	0	0	0	0	0	0	0	0	0	0	0	0
D_0__Bacteria;D_1__Proteobacteria;D_2__Deltaproteobacteria;D_3__Myxococcales;D_4__Sandaracinaceae;D_5__Sandaracinus;__	0	0	0	0	0	0	0	0	0	0	0	0	0	0	0	0	0	0	0	0.00638699	0	0	0	0	0	0	0	0	0	0	0	0	0
D_0__Bacteria;D_1__Proteobacteria;D_2__Deltaproteobacteria;D_3__Myxococcales;D_4__Sandaracinaceae;D_5__uncultured;D_6__uncultured bacterium	0	0	0	0	0	0	0	0	0	0	0	0	0	0	0	0	0	0	0	0.00390316	0.117024	0	0	0	0	0	0	0.0719958	0	0	0.0320118	0	0
D_0__Bacteria;D_1__Proteobacteria;D_2__Deltaproteobacteria;D_3__Myxococcales;D_4__Sandaracinaceae;D_5__uncultured;__	0	0	0	0	0	0	0	0	0	0	0	0	0	0	0	0	0	0	0	0	0	0	0.00664452	0	0	0	0	0	0	0	0	0	0
D_0__Bacteria;D_1__Proteobacteria;D_2__Deltaproteobacteria;D_3__Myxococcales;D_4__bacteriap25;D_5__Deltaproteobacteria bacterium GWA2_45_12;D_6__Deltaproteobacteria bacterium GWA2_45_12	0	0	0	0	0	0	0	0	0	0	0	0	0	0	0	0	0	0	0	0	0	0	0.00742623	0	0	0	0	0	0	0	0	0	0
D_0__Bacteria;D_1__Proteobacteria;D_2__Deltaproteobacteria;D_3__Myxococcales;D_4__bacteriap25;D_5__unidentified;D_6__unidentified	0	0	0	0	0	0	0	0	0	0	0	0	0	0	0	0	0	0	0	0	0	0	0	0	0	0	0	0.0470467	0	0	0	0	0
D_0__Bacteria;D_1__Proteobacteria;D_2__Deltaproteobacteria;D_3__Myxococcales;D_4__bacteriap25;__;__	0	0	0	0	0	0	0	0	0	0	0	0	0	0	0	0	0	0	0	0	0	0	0.0128982	0	0	0	0	0	0	0	0	0	0
D_0__Bacteria;D_1__Proteobacteria;D_2__Deltaproteobacteria;D_3__NB1-j;D_4__uncultured Desulfuromonadales bacterium;D_5__uncultured Desulfuromonadales bacterium;D_6__uncultured Desulfuromonadales bacterium	0	0	0	0	0	0	0	0	0	0	0	0	0	0	0	0	0	0	0	0.00248383	0.00420085	0	0	0	0	0	0	0	0	0	0	0	0
D_0__Bacteria;D_1__Proteobacteria;D_2__Deltaproteobacteria;D_3__NB1-j;D_4__uncultured delta proteobacterium;D_5__uncultured delta proteobacterium;D_6__uncultured delta proteobacterium	0	0	0	0	0	0	0	0	0	0	0	0	0	0	0	0	0	0	0	0.002129	0.0222045	0	0	0	0	0	0	0	0	0	0	0	0
D_0__Bacteria;D_1__Proteobacteria;D_2__Deltaproteobacteria;D_3__NB1-j;__;__;__	0	0	0	0	0	0	0	0	0	0	0	0	0	0	0	0	0	0	0	0.000709665	0.0276056	0	0	0	0	0	0	0	0	0	0	0	0
D_0__Bacteria;D_1__Proteobacteria;D_2__Deltaproteobacteria;D_3__Oligoflexales;D_4__0319-6G20;D_5__metagenome;D_6__metagenome	0	0	0	0	0	0	0	0	0	0	0	0	0	0	0	0	0	0	0	0.00958048	0.0228046	0	0	0	0	0	0	0	0	0	0	0	0
D_0__Bacteria;D_1__Proteobacteria;D_2__Deltaproteobacteria;D_3__Oligoflexales;D_4__0319-6G20;D_5__uncultured Syntrophobacteraceae bacterium;D_6__uncultured Syntrophobacteraceae bacterium	0	0	0	0	0	0	0	0	0	0	0	0	0	0	0	0.138837	0	0	0	0	0	0	0	0	0	0	0	0	0	0	0	0	0
D_0__Bacteria;D_1__Proteobacteria;D_2__Deltaproteobacteria;D_3__Oligoflexales;D_4__0319-6G20;D_5__uncultured proteobacterium;D_6__uncultured proteobacterium	0	0	0	0	0	0	0	0	0	0	0	0	0	0	0	0	0	0	0	0	0.00600121	0	0	0	0	0	0	0	0	0	0	0	0
D_0__Bacteria;D_1__Proteobacteria;D_2__Deltaproteobacteria;D_3__Oligoflexales;D_4__0319-6G20;__;__	0	0	0	0	0	0	0	0	0	0	0	0	0	0	0	0	0	0	0	0.00851598	0.0210042	0	0.00117256	0	0	0	0	0	0	0	0	0	0
D_0__Bacteria;D_1__Proteobacteria;D_2__Deltaproteobacteria;D_3__Oligoflexales;D_4__Oligoflexaceae;D_5__Oligoflexus;__	0	0	0	0	0	0	0	0	0	0	0	0	0	0	0	0	0	0	0	0	0	0	0.00898964	0	0	0	0	0	0	0	0	0	0
D_0__Bacteria;D_1__Proteobacteria;D_2__Deltaproteobacteria;D_3__Oligoflexales;D_4__Oligoflexaceae;D_5__Silvanigrella;__	0	0	0	0	0	0	0	0	0	0	0	0	0	0	0	0	0	0	0	0.00567732	0	0	0	0	0	0	0	0	0	0	0	0	0
D_0__Bacteria;D_1__Proteobacteria;D_2__Deltaproteobacteria;D_3__SAR324 clade(Marine group B);D_4__uncultured bacterium;D_5__uncultured bacterium;D_6__uncultured bacterium	0.0644049	0.07809	0.104244	0.137599	0.267441	0.0317815	0.240034	0.0727899	0.0360447	0.796714	2.05784	1.05804	0	0	0.00565291	0	0	0	0	0.00532249	0.0522105	0	0	0	0	0	0	0	0	0	0	0	0
D_0__Bacteria;D_1__Proteobacteria;D_2__Deltaproteobacteria;D_3__Sva0485;D_4__uncultured delta proteobacterium;D_5__uncultured delta proteobacterium;D_6__uncultured delta proteobacterium	0	0	0	0	0	0	0	0	0	0	0	0	0	0	0	0	0	0	0	0.00319349	0.00120024	0	0	0	0	0	0	0	0	0	0	0	0
D_0__Bacteria;D_1__Proteobacteria;D_2__Deltaproteobacteria;D_3__Sva0485;__;__;__	0	0	0	0	0	0	0	0	0	0	0	0	0	0	0	0	0	0	0	0.00319349	0.00180036	0	0	0	0	0	0	0	0	0	0	0	0
D_0__Bacteria;D_1__Proteobacteria;D_2__Deltaproteobacteria;D_3__Syntrophobacterales;D_4__Syntrophaceae;D_5__Desulfobacca;__	0	0	0	0	0	0	0	0	0	0	0	0	0	0	0	0	0	0	0	0.00958048	0.00120024	0	0	0	0	0	0	0	0	0	0	0	0
D_0__Bacteria;D_1__Proteobacteria;D_2__Deltaproteobacteria;D_3__Syntrophobacterales;D_4__Syntrophaceae;D_5__uncultured;__	0	0	0	0	0	0	0	0	0	0	0	0	0	0	0	0	0	0	0	0.00745149	0.00540109	0	0	0	0	0	0	0	0	0	0	0	0
D_0__Bacteria;D_1__Proteobacteria;D_2__Deltaproteobacteria;D_3__Syntrophobacterales;D_4__Syntrophobacteraceae;D_5__Syntrophobacter;D_6__uncultured delta proteobacterium	0	0	0	0	0	0	0	0	0	0	0	0	0	0	0	0	0	0	0	0.00390316	0.00360073	0	0	0	0	0	0	0	0	0	0	0	0
D_0__Bacteria;D_1__Proteobacteria;D_2__Deltaproteobacteria;D_3__Syntrophobacterales;D_4__Syntrophobacteraceae;D_5__Syntrophobacter;__	0	0	0	0	0	0	0	0	0	0	0	0	0	0	0	0	0	0	0	0.00532249	0.00240048	0	0	0	0	0	0	0	0	0	0	0	0
D_0__Bacteria;D_1__Proteobacteria;D_2__Deltaproteobacteria;D_3__Thermodesulfobacteriales;D_4__Thermodesulfobacteriaceae;D_5__Caldimicrobium;D_6__Caldimicrobium thiodismutans	0	0	0	0	0	0	0	0	0	0	0	0	0	0	0	0	0	0	0	0	0	0	0	0	0	0.177129	0	0	0	0	0	0	0
D_0__Bacteria;D_1__Proteobacteria;D_2__Deltaproteobacteria;D_3__Thermodesulfobacteriales;D_4__Thermodesulfobacteriaceae;__;__	0	0	0.00112696	0.0576607	0.130201	0.0402944	0.0107828	0.00696251	0.0381473	0.205403	0	0.0175542	0	0	0	0	0	0	0	0	0	0	0.00742623	0.160903	0	0.0513177	0	0	0	0.0212947	0	0	0
D_0__Bacteria;D_1__Proteobacteria;D_2__Deltaproteobacteria;__;__;__;__	0	0	0	0	0	0	0	0	0	0	0	0	0	0	0	0	0	0	0	0	0.0672136	0	0	0	0	0	0	0	0	0	0	0	0
D_0__Bacteria;D_1__Proteobacteria;D_2__Gammaproteobacteria;D_3__Aeromonadales;D_4__Aeromonadaceae;D_5__Aeromonas;__	0	0	0.231028	0	0	0	0	0	0	0	0	0	0	0	0	0	0	0	0	0.00851598	0	0	0	0	0	0	0	0	0.00900225	0	0.00400147	0.0015348	0
D_0__Bacteria;D_1__Proteobacteria;D_2__Gammaproteobacteria;D_3__Betaproteobacteriales;D_4__B1-7BS;D_5__uncultured beta proteobacterium;D_6__uncultured beta proteobacterium	0	0	0	0	0	0	0	0	0	0	0	0	0	0	0	0	0	0	0	0.0205803	0.0306062	0	0	0	0	0	0	0	0	0	0	0	0
D_0__Bacteria;D_1__Proteobacteria;D_2__Gammaproteobacteria;D_3__Betaproteobacteriales;D_4__B1-7BS;__;__	0	0	0	0	0	0	0	0	0	0	0	0	0	0	0	0	0	0	0	0.0010645	0.0570115	0	0	0	0	0	0	0	0	0	0	0	0
D_0__Bacteria;D_1__Proteobacteria;D_2__Gammaproteobacteria;D_3__Betaproteobacteriales;D_4__Burkholderiaceae;D_5__AAP99;D_6__uncultured beta proteobacterium	0	0	0	0	0	0	0	0	0	0	0	0	0	0	0	0	0	0	0	0.117804	0.094219	0	0	0	0	0	0	0.0456211	0	0.0088728	0	0	0
D_0__Bacteria;D_1__Proteobacteria;D_2__Gammaproteobacteria;D_3__Betaproteobacteriales;D_4__Burkholderiaceae;D_5__AAP99;__	0	0	0	0	0	0	0	0	0	0	0	0	0	0	0	0.101814	0	0	0	0	0	0	0	0	0	0	0	0	0	0	0	0	0
D_0__Bacteria;D_1__Proteobacteria;D_2__Gammaproteobacteria;D_3__Betaproteobacteriales;D_4__Burkholderiaceae;D_5__Acidovorax;__	0.00831031	0.0070409	0.00225393	0.00655235	0.0043987	0.00340516	0.00421935	0.00253182	0.00690857	0.0622432	0.098439	0.0039896	0.0213487	0.00683331	0.0160166	0	29.9548	30.0094	0	0	0.000600121	0.00984329	0	0.0222789	0	0.00331082	0.0040391	0	0.0105026	0	0.00320118	0.0046044	0.0047307
D_0__Bacteria;D_1__Proteobacteria;D_2__Gammaproteobacteria;D_3__Betaproteobacteriales;D_4__Burkholderiaceae;D_5__Aquabacterium;D_6__Aquabacterium citratiphilum	0	0	0.00169045	0.00327618	0.0043987	0.00227011	0.00140645	0	0.00720894	0.168057	0.0187503	0	0.0148513	0.0191333	0.0226116	0	0	0	0	0	0	0	0	0	0	0.00331082	0	0	0	0	0.00240088	0	0.00946141
D_0__Bacteria;D_1__Proteobacteria;D_2__Gammaproteobacteria;D_3__Betaproteobacteriales;D_4__Burkholderiaceae;D_5__Burkholderia-Caballeronia-Paraburkholderia;__	0	0	0	0	0	0	0	0	0	0	0	0.00319168	0.00649742	0	0	0.0277675	0	0	0	0	0	0	0	0	0	0.00331082	0	0	0.0345086	0	0	0	0
D_0__Bacteria;D_1__Proteobacteria;D_2__Gammaproteobacteria;D_3__Betaproteobacteriales;D_4__Burkholderiaceae;D_5__Collimonas;__	0.00415515	0	0	0	0	0	0	0	0	0	0	0	0	0	0	0.0740466	0	0	0	0	0	0	0	0	0	0	0	0	0	0	0	0	0
D_0__Bacteria;D_1__Proteobacteria;D_2__Gammaproteobacteria;D_3__Betaproteobacteriales;D_4__Burkholderiaceae;D_5__Duganella;__	0	0	0	0	0	0	0	0	0	0	0	0	0	0	0	0	0	0	0	0	0	0	0.0105531	0	0	0	0	0	0	0	0	0	0
D_0__Bacteria;D_1__Proteobacteria;D_2__Gammaproteobacteria;D_3__Betaproteobacteriales;D_4__Burkholderiaceae;D_5__GKS98 freshwater group;__	0	0	0	0	0	0	0	0	0	0	0	0	0	0	0	0	0	0	0.00385323	0	0	0	0.0633184	0	0	0	0	0	0	0	0	0	0
D_0__Bacteria;D_1__Proteobacteria;D_2__Gammaproteobacteria;D_3__Betaproteobacteriales;D_4__Burkholderiaceae;D_5__Herbaspirillum;D_6__Herbaspirillum huttiense subsp. huttiense	0	0	0	0	0	0	0	0	0	0	0.0375006	0	0	0	0	0	0	0	0	0	0	0	0	0	0	0	0	0	0	0	0.00160059	0.0010232	0
D_0__Bacteria;D_1__Proteobacteria;D_2__Gammaproteobacteria;D_3__Betaproteobacteriales;D_4__Burkholderiaceae;D_5__Hydrogenophaga;__	0	0	0	0	0	0	0	0	0	0	0	0	0	0	0	0	0	0	0	0	0	0	0.0203244	0	0	0	0	0	0	0	0	0	0
D_0__Bacteria;D_1__Proteobacteria;D_2__Gammaproteobacteria;D_3__Betaproteobacteriales;D_4__Burkholderiaceae;D_5__Ideonella;__	0	0	0	0	0	0	0	0	0	0	0	0	0	0	0	0	0	0	0	0.000354833	0.115223	0	0	0	0	0	0	0.0206721	0	0	0	0	0
D_0__Bacteria;D_1__Proteobacteria;D_2__Gammaproteobacteria;D_3__Betaproteobacteriales;D_4__Burkholderiaceae;D_5__Inhella;D_6__uncultured bacterium	0	0	0	0	0	0	0	0	0	0	0	0	0	0	0	0	0	0	0	0.00638699	0.00240048	0	0	0.0198035	0.00411986	0	0	0.0192464	0.0150038	0	0	0	0
D_0__Bacteria;D_1__Proteobacteria;D_2__Gammaproteobacteria;D_3__Betaproteobacteriales;D_4__Burkholderiaceae;D_5__Lautropia;D_6__metagenome	0	0	0	0	0	0	0	0	0	0	0	0	0	0	0	0	0	0	0	0	0	0	0.00429939	0	0	0	0	0	0	0	0	0	0
D_0__Bacteria;D_1__Proteobacteria;D_2__Gammaproteobacteria;D_3__Betaproteobacteriales;D_4__Burkholderiaceae;D_5__Lautropia;D_6__uncultured beta proteobacterium	0	0	0	0	0	0	0	0	0	0	0	0	0	0	0	0	0	0	0	0.00461282	0.0168034	0	0	0	0	0	0	0	0	0	0	0	0
D_0__Bacteria;D_1__Proteobacteria;D_2__Gammaproteobacteria;D_3__Betaproteobacteriales;D_4__Burkholderiaceae;D_5__Limnohabitans;D_6__uncultured beta proteobacterium	0	0	0	0	0	0	0	0	0	0	0	0	0	0	0	0	0	0	0	0	0	0	0.00859879	0	0	0	0	0	0	0	0	0	0
D_0__Bacteria;D_1__Proteobacteria;D_2__Gammaproteobacteria;D_3__Betaproteobacteriales;D_4__Burkholderiaceae;D_5__Limnohabitans;__	0	0	0	0	0	0	0	0	0	0	0	0	0	0	0	0	0	0	0.000963308	0	0	0	0.0570647	0	0	0	0	0	0	0	0	0	0
D_0__Bacteria;D_1__Proteobacteria;D_2__Gammaproteobacteria;D_3__Betaproteobacteriales;D_4__Burkholderiaceae;D_5__Massilia;__	0.00831031	0.00640082	0.00225393	0.00327618	0	0.00113505	0.000937633	0	0.00360447	0.0622432	0	0	0.0129948	0.0341665	0.0141323	0	0	0.131703	0.00963308	0.0010645	0.00300061	0	0.0641001	0	0.00274657	0	0	0	0	0.00532368	0	0.002558	0.00709606
D_0__Bacteria;D_1__Proteobacteria;D_2__Gammaproteobacteria;D_3__Betaproteobacteriales;D_4__Burkholderiaceae;D_5__Noviherbaspirillum;__	0.0103879	0.0108814	0.00394437	0.00458665	0.0043987	0.00397269	0.0056258	0.0126591	0.0207257	0.0622432	0.032813	0.0103729	0.045482	0.0724331	0.0518184	0	0.0192141	0.319849	0	0.159675	0.0102021	0	0	0	0.00961301	0.00496623	0	0	0	0	0.00160059	0.0030696	0.0212882
D_0__Bacteria;D_1__Proteobacteria;D_2__Gammaproteobacteria;D_3__Betaproteobacteriales;D_4__Burkholderiaceae;D_5__Polaromonas;__	0	0	0	0	0	0	0	0	0	0	0	0	0	0	0	0	0	0	0.0154129	0	0	0	0.0758257	0	0	0	0	0	0	0	0	0	0
D_0__Bacteria;D_1__Proteobacteria;D_2__Gammaproteobacteria;D_3__Betaproteobacteriales;D_4__Burkholderiaceae;D_5__Polynucleobacter;D_6__Polynucleobacter cosmopolitanus	0	0	0	0	0	0	0	0	0	0	0	0	0	0	0	0	0	0	0	0	0	0	0.0171976	0	0	0	0	0	0	0	0	0	0
D_0__Bacteria;D_1__Proteobacteria;D_2__Gammaproteobacteria;D_3__Betaproteobacteriales;D_4__Burkholderiaceae;D_5__Polynucleobacter;__	0	0	0	0	0	0	0	0	0	0	0	0	0	0	0	0	0	0	0.00577985	0	0	0	0.164159	0	0	0	0	0	0	0	0	0	0
D_0__Bacteria;D_1__Proteobacteria;D_2__Gammaproteobacteria;D_3__Betaproteobacteriales;D_4__Burkholderiaceae;D_5__Ralstonia;__	0	0	0	0	0	0	0	0	0	0	0	0	0	0	0	0	0.105678	0.0188147	0	0	0	0	0	0.00990173	0	0.0165541	0.00565474	0	0	0	0	0	0
D_0__Bacteria;D_1__Proteobacteria;D_2__Gammaproteobacteria;D_3__Betaproteobacteriales;D_4__Burkholderiaceae;D_5__Rhodoferax;__	0	0	0	0	0	0	0	0	0	0	0	0	0	0	0	0	0	0	0.0115597	0	0	0	0.186047	0	0	0	0	0	0	0	0	0	0
D_0__Bacteria;D_1__Proteobacteria;D_2__Gammaproteobacteria;D_3__Betaproteobacteriales;D_4__Burkholderiaceae;D_5__Tepidimonas;__	0.0207758	0.0377648	0.00845223	0	0	0	0.000937633	0	0	0	0	0	0	0	0.0018843	0	0	0	0	19.656	0.0936189	0	0.00742623	0.00495086	0.590513	0	0	0.267311	0.0150038	0	0.0376138	0.00920881	0
D_0__Bacteria;D_1__Proteobacteria;D_2__Gammaproteobacteria;D_3__Betaproteobacteriales;D_4__Burkholderiaceae;D_5__Thiomonas;__	0	0	0	0	0	0	0	0	0	0	0	0	0	0	0	0	0	0	0	0	0	0	0.00781708	0	0	0	0	0	0	0	0	0	0
D_0__Bacteria;D_1__Proteobacteria;D_2__Gammaproteobacteria;D_3__Betaproteobacteriales;D_4__Burkholderiaceae;D_5__Undibacterium;__	0	0	0	0	0	0	0	0	0	0	0	0	0	0	0	0	0	0	0	0	0	0	0.00664452	0	0	0	0	0	0	0	0	0	0
D_0__Bacteria;D_1__Proteobacteria;D_2__Gammaproteobacteria;D_3__Betaproteobacteriales;D_4__Burkholderiaceae;D_5__uncultured;D_6__iron-reducing bacterium enrichment culture clone HN67	0	0	0	0	0	0	0	0	0	0	0	0	0	0	0	0	0	0	0	0	0	0	0.00390854	0	0	0	0	0	0	0	0	0	0
D_0__Bacteria;D_1__Proteobacteria;D_2__Gammaproteobacteria;D_3__Betaproteobacteriales;D_4__Burkholderiaceae;D_5__uncultured;__	0	0	0	0	0	0	0	0	0	0	0	0	0	0	0	0	0	0	0	0.224964	0.674536	0	0	0.00495086	0.00686643	0.0115879	0	0.161099	0	0.00709824	1.3605	0.181618	0
D_0__Bacteria;D_1__Proteobacteria;D_2__Gammaproteobacteria;D_3__Betaproteobacteriales;D_4__Burkholderiaceae;__;__	0.0103879	0.00640082	0.0061983	0.00720759	0.0043987	0.00340516	0.0201591	0.00696251	0.0219272	0.124486	0.168753	0.00638335	0.040841	0.0833664	0.0518184	0.11107	0	0	0.0520186	1.29088	0.369675	0	0.975962	0	0.00411986	0.0115879	0	0.0741343	0.0150038	0	0.00480177	0.0010232	0.0165575
D_0__Bacteria;D_1__Proteobacteria;D_2__Gammaproteobacteria;D_3__Betaproteobacteriales;D_4__Chromobacteriaceae;D_5__Chromobacterium;__	0	0	0	0	0	0	0	0	0	0	0	0	0	0	0	0	0	0	0.0327525	0	0	0	0	0	0	0	0	0	0	0	0	0	0
D_0__Bacteria;D_1__Proteobacteria;D_2__Gammaproteobacteria;D_3__Betaproteobacteriales;D_4__Chromobacteriaceae;D_5__Vogesella;D_6__uncultured bacterium	0.00415515	0	0	0	0	0	0	0.00126591	0	0	0	0	0	0	0	0	0	0.0752587	0	0.00709665	0.00120024	0	0	0	0	0	0	0	0	0	0.0104038	0.002558	0
D_0__Bacteria;D_1__Proteobacteria;D_2__Gammaproteobacteria;D_3__Betaproteobacteriales;D_4__Hydrogenophilaceae;D_5__Hydrogenophilus;D_6__uncultured bacterium	0	0	0.00450785	0	0.0281517	0.010783	0	0	0	0	0	0	0	0	0	0	0	0	0	0	0	0	0	0	0	0	0	0	0	0	0	0	0
D_0__Bacteria;D_1__Proteobacteria;D_2__Gammaproteobacteria;D_3__Betaproteobacteriales;D_4__Hydrogenophilaceae;D_5__Thiobacillus;__	0	0	0	0	0	0	0	0	0	0	0	0	0	0	0	0	0	0	0	0.00354833	0	0	0	0	0	0	0	0	0	0	0	0	0
D_0__Bacteria;D_1__Proteobacteria;D_2__Gammaproteobacteria;D_3__Betaproteobacteriales;D_4__Hydrogenophilaceae;D_5__uncultured;D_6__nitrifying bacterium enrichment culture	0	0	0.00281741	0	0	0	0	0	0	0	0	0	0	0	0	0	0	0	0	0	0	0	0	0	0	0	0	0.00855395	0	0	0	0	0
D_0__Bacteria;D_1__Proteobacteria;D_2__Gammaproteobacteria;D_3__Betaproteobacteriales;D_4__Hydrogenophilaceae;D_5__uncultured;D_6__uncultured Burkholderiales bacterium	0	0	0	0	0	0	0	0	0	0	0	0	0	0	0	0	0	0	0	0.0298059	0.0216044	0	0	0	0	0	0	0	0	0.00709824	0	0	0
D_0__Bacteria;D_1__Proteobacteria;D_2__Gammaproteobacteria;D_3__Betaproteobacteriales;D_4__Hydrogenophilaceae;D_5__uncultured;__	0	0	0	0	0	0	0	0	0	0	0	0	0	0	0	0	0	0	0	0.167126	0.0570115	0	0	0	0.00274657	0.0115879	0	0.0206721	0	0.0141965	0.0128047	0.0122784	0
D_0__Bacteria;D_1__Proteobacteria;D_2__Gammaproteobacteria;D_3__Betaproteobacteriales;D_4__Leeiaceae;D_5__uncultured;D_6__uncultured bacterium	0	0	0	0	0	0	0	0	0	0	0	0	0	0	0	0	0	0	0	0	0	0	0.00625366	0	0	0	0	0	0	0	0	0	0
D_0__Bacteria;D_1__Proteobacteria;D_2__Gammaproteobacteria;D_3__Betaproteobacteriales;D_4__Methylophilaceae;D_5__Methylotenera;__	0	0	0	0	0	0	0	0	0	0	0	0	0	0	0	0	0	0	0.0221561	0	0	0	0.390072	0	0	0	0	0	0	0	0	0	0
D_0__Bacteria;D_1__Proteobacteria;D_2__Gammaproteobacteria;D_3__Betaproteobacteriales;D_4__Methylophilaceae;D_5__uncultured;__	0	0	0	0	0	0	0	0	0	0	0	0	0	0	0	0	0	0	0.00385323	0	0	0	0.048075	0	0	0	0	0	0	0	0	0	0
D_0__Bacteria;D_1__Proteobacteria;D_2__Gammaproteobacteria;D_3__Betaproteobacteriales;D_4__Neisseriaceae;D_5__Eikenella;D_6__uncultured bacterium	0	0	0	0	0	0	0	0	0	0	0	0	0	0	0	0	0.0768566	0.150517	0	0	0	0	0	0	0	0	0	0	0	0	0	0	0
D_0__Bacteria;D_1__Proteobacteria;D_2__Gammaproteobacteria;D_3__Betaproteobacteriales;D_4__Neisseriaceae;D_5__Neisseria;__	0	0	0	0.00196571	0	0	0	0	0	0	0	0	0	0	0	0	0.144106	0.131703	0	0.0102901	0	0	0	0.00742629	0	0.00331082	0	0	0	0	0	0	0
D_0__Bacteria;D_1__Proteobacteria;D_2__Gammaproteobacteria;D_3__Betaproteobacteriales;D_4__Nitrosomonadaceae;D_5__DSSD61;D_6__uncultured bacterium	0	0	0	0	0	0	0	0	0	0	0	0	0	0	0	0	0	0	0	0.0259028	0.454892	0	0	0	0	0	0	0	0	0	0	0	0
D_0__Bacteria;D_1__Proteobacteria;D_2__Gammaproteobacteria;D_3__Betaproteobacteriales;D_4__Nitrosomonadaceae;D_5__IS-44;D_6__uncultured bacterium	0	0	0	0	0	0	0	0	0	0	0	0	0	0	0	0	0	0	0	0	0	0	0.0121165	0	0	0	0	0	0	0	0	0	0
D_0__Bacteria;D_1__Proteobacteria;D_2__Gammaproteobacteria;D_3__Betaproteobacteriales;D_4__Nitrosomonadaceae;D_5__MND1;D_6__uncultured Burkholderiales bacterium	0	0	0	0	0	0	0	0	0	0	0	0	0	0	0	0.11107	0	0	0	0	0	0	0	0	0	0	0	0	0	0	0	0	0
D_0__Bacteria;D_1__Proteobacteria;D_2__Gammaproteobacteria;D_3__Betaproteobacteriales;D_4__Nitrosomonadaceae;D_5__MND1;D_6__uncultured bacterium	0	0	0	0	0	0	0	0	0	0	0	0	0	0	0	0	0	0	0	0.000709665	0	0	0	0	0	0	0	0.00641547	0	0.00354912	0	0	0
D_0__Bacteria;D_1__Proteobacteria;D_2__Gammaproteobacteria;D_3__Betaproteobacteriales;D_4__Nitrosomonadaceae;D_5__oc32;D_6__uncultured bacterium	0	0	0	0	0	0	0	0	0	0	0	0	0	0	0	0	0	0	0	0.0010645	0	0	0	0	0	0	0	0.00926678	0	0	0	0.0010232	0
D_0__Bacteria;D_1__Proteobacteria;D_2__Gammaproteobacteria;D_3__Betaproteobacteriales;D_4__Rhodocyclaceae;D_5__Azoarcus;__	0	0	0	0	0	0	0	0	0	0	0	0	0	0	0	0	0	0	0	0	0	0	0	0	0	0	0	0.0071283	0	0	0	0	0
D_0__Bacteria;D_1__Proteobacteria;D_2__Gammaproteobacteria;D_3__Betaproteobacteriales;D_4__Rhodocyclaceae;D_5__Azovibrio;D_6__uncultured Rhodocyclaceae bacterium	0	0	0	0	0	0	0	0	0	0	0	0	0	0	0	0	0	0	0	0.00532249	0	0	0	0	0	0	0	0	0	0	0	0	0
D_0__Bacteria;D_1__Proteobacteria;D_2__Gammaproteobacteria;D_3__Betaproteobacteriales;D_4__Rhodocyclaceae;D_5__Dechloromonas;__	0	0	0	0	0	0	0	0	0	0	0	0	0	0	0	0	0	0	0	0	0	0	0.00898964	0	0	0	0	0	0	0	0	0	0
D_0__Bacteria;D_1__Proteobacteria;D_2__Gammaproteobacteria;D_3__Betaproteobacteriales;D_4__Rhodocyclaceae;D_5__Denitratisoma;__	0	0	0	0	0	0	0	0	0	0	0	0	0	0	0	0	0	0	0	0.00354833	0	0	0	0	0	0	0	0	0	0	0	0	0
D_0__Bacteria;D_1__Proteobacteria;D_2__Gammaproteobacteria;D_3__Betaproteobacteriales;D_4__Rhodocyclaceae;D_5__Uliginosibacterium;D_6__metagenome	0	0	0	0	0	0	0	0	0	0	0.0187503	0	0	0	0	0	0	0	0	0	0	0	0.00625366	0	0	0	0	0	0	0	0	0	0
D_0__Bacteria;D_1__Proteobacteria;D_2__Gammaproteobacteria;D_3__Betaproteobacteriales;D_4__Rhodocyclaceae;D_5__Z-35;D_6__uncultured bacterium	0	0	0	0	0	0	0	0	0	0	0	0	0	0	0	0	0	0	0	0.00709665	0	0	0	0	0	0	0	0	0	0	0	0	0
D_0__Bacteria;D_1__Proteobacteria;D_2__Gammaproteobacteria;D_3__Betaproteobacteriales;D_4__Rhodocyclaceae;__;__	0	0	0	0	0	0	0	0	0	0	0	0	0	0	0	0	0	0	0	0.0372574	0.00360073	0	0.0226695	0	0	0	0	0	0	0	0	0	0
D_0__Bacteria;D_1__Proteobacteria;D_2__Gammaproteobacteria;D_3__Betaproteobacteriales;D_4__SC-I-84;D_5__metagenome;D_6__metagenome	0	0	0	0	0	0	0	0	0	0.0124486	0	0	0	0	0	0	0	0	0	0	0	0	0.00547196	0	0	0	0	0	0	0	0	0	0
D_0__Bacteria;D_1__Proteobacteria;D_2__Gammaproteobacteria;D_3__Betaproteobacteriales;D_4__SC-I-84;__;__	0	0	0	0	0	0	0	0	0	0	0	0	0	0	0	0	0	0	0	0	0	0	0.00703537	0	0	0	0	0	0	0	0	0	0
D_0__Bacteria;D_1__Proteobacteria;D_2__Gammaproteobacteria;D_3__Betaproteobacteriales;D_4__TRA3-20;D_5__metagenome;D_6__metagenome	0	0	0	0	0	0	0	0	0	0	0	0	0	0	0	0	0	0	0	0	0	0	0.00742623	0	0	0	0	0	0	0	0	0	0
D_0__Bacteria;D_1__Proteobacteria;D_2__Gammaproteobacteria;D_3__Betaproteobacteriales;D_4__TRA3-20;__;__	0	0	0	0	0	0	0	0	0	0	0	0	0	0	0	0	0	0	0	0.0010645	0.00420085	0	0	0	0	0	0	0	0	0	0	0	0
D_0__Bacteria;D_1__Proteobacteria;D_2__Gammaproteobacteria;D_3__Betaproteobacteriales;__;__;__	0	0	0	0	0	0	0	0	0	0	0	0	0	0	0	0	0	0	0	0.00461282	0	0	0.0156342	0	0	0	0	0	0	0	0	0	0
D_0__Bacteria;D_1__Proteobacteria;D_2__Gammaproteobacteria;D_3__Cardiobacteriales;D_4__Wohlfahrtiimonadaceae;D_5__Ignatzschineria;D_6__swine effluent bacterium CHNDP41	0	0	0	0	0	0	0	0	0	0	0	0	0	0	0	0	0	0	0	0	0	0	0.00742623	0	0	0	0	0	0	0	0	0	0
D_0__Bacteria;D_1__Proteobacteria;D_2__Gammaproteobacteria;D_3__Cellvibrionales;D_4__Cellvibrionaceae;D_5__Cellvibrio;D_6__uncultured Cellvibrio sp.	0	0	0	0	0	0	0	0	0	0	0	0	0	0	0	0	0	0	0	0	0	0	0.00625366	0	0	0	0	0	0	0	0	0	0
D_0__Bacteria;D_1__Proteobacteria;D_2__Gammaproteobacteria;D_3__Cellvibrionales;D_4__Cellvibrionaceae;D_5__Cellvibrio;__	0	0	0	0	0	0	0	0	0	0	0	0	0	0	0	0	0	0	0	0	0	0	0.0140707	0	0	0	0	0	0	0	0	0	0
D_0__Bacteria;D_1__Proteobacteria;D_2__Gammaproteobacteria;D_3__Cellvibrionales;D_4__Spongiibacteraceae;D_5__BD1-7 clade;D_6__uncultured gamma proteobacterium	0	0	0	0	0	0	0	0	0	0	0	0	0	0	0	0	0	0	0	0	0	0	0.00469025	0	0	0	0	0	0	0	0	0	0
D_0__Bacteria;D_1__Proteobacteria;D_2__Gammaproteobacteria;D_3__Coxiellales;D_4__Coxiellaceae;D_5__Coxiella;D_6__uncultured bacterium	0	0	0	0	0	0	0	0	0	0	0	0	0	0	0	0	0	0	0	0	0	0	0.00469025	0	0	0	0	0	0	0	0	0	0
D_0__Bacteria;D_1__Proteobacteria;D_2__Gammaproteobacteria;D_3__Diplorickettsiales;D_4__Diplorickettsiaceae;D_5__Aquicella;__	0	0	0	0	0	0	0	0	0	0	0	0	0	0	0	0.11107	0	0	0	0	0	0	0.0105531	0	0	0	0	0	0	0	0	0	0
D_0__Bacteria;D_1__Proteobacteria;D_2__Gammaproteobacteria;D_3__Diplorickettsiales;D_4__Diplorickettsiaceae;D_5__Rickettsiella;D_6__Candidatus Rickettsiella viridis	0	0	0	0	0	0	0	0	0	0	0	0	0	0	0	0	0	0	0	0	0	0	0.00742623	0	0	0	0	0	0	0	0	0	0
D_0__Bacteria;D_1__Proteobacteria;D_2__Gammaproteobacteria;D_3__Diplorickettsiales;D_4__Diplorickettsiaceae;D_5__Rickettsiella;__	0	0	0	0	0	0	0	0	0	0	0	0	0	0	0	0	0	0	0	0	0	0	0.0179793	0	0	0	0	0	0	0	0	0	0
D_0__Bacteria;D_1__Proteobacteria;D_2__Gammaproteobacteria;D_3__Diplorickettsiales;D_4__Diplorickettsiaceae;D_5__uncultured;D_6__uncultured bacterium	0	0	0	0	0	0	0	0	0	0	0	0	0	0	0	0.138837	0	0	0	0	0	0	0	0	0	0	0	0	0	0	0	0	0
D_0__Bacteria;D_1__Proteobacteria;D_2__Gammaproteobacteria;D_3__Enterobacteriales;D_4__Enterobacteriaceae;D_5__Escherichia-Shigella;__	0.151663	0.0601677	0.0101427	0.0301408	0.0043987	0.020431	0.0295354	0.0550671	0.0144179	0.0684676	0.539071	0.029523	0.0204205	0.159899	0.0480497	9.13551	0	0	0	0	0	0	0	0	0	0	0	0	0.244561	0.0408149	0	0	0
D_0__Bacteria;D_1__Proteobacteria;D_2__Gammaproteobacteria;D_3__Enterobacteriales;D_4__Enterobacteriaceae;__;__	0	0	0	0	0	0	0	0	0.000600745	0	0	0.00638335	0	0	0	0.0185117	0	0	0.00288992	0	0	0	0.00390854	0	0	0	0	0	0.0150038	0	0	0	0
D_0__Bacteria;D_1__Proteobacteria;D_2__Gammaproteobacteria;D_3__Ga0077536;D_4__uncultured sulfur-oxidizing symbiont bacterium;D_5__uncultured sulfur-oxidizing symbiont bacterium;D_6__uncultured sulfur-oxidizing symbiont bacterium	0	0	0	0	0	0	0	0	0	0	0	0	0	0	0	0	0	0	0	0.00496766	0.00420085	0	0	0	0	0	0	0	0	0	0	0	0
D_0__Bacteria;D_1__Proteobacteria;D_2__Gammaproteobacteria;D_3__Gammaproteobacteria Incertae Sedis;D_4__Unknown Family;D_5__Acidibacter;D_6__uncultured bacterium	0	0	0	0	0	0	0	0.00126591	0	0	0.0187503	0	0	0.00683331	0	0	0	0	0	0	0	0	0	0	0	0	0	0	0	0	0	0	0
D_0__Bacteria;D_1__Proteobacteria;D_2__Gammaproteobacteria;D_3__Gammaproteobacteria Incertae Sedis;D_4__Unknown Family;D_5__Acidibacter;__	0	0	0	0	0	0	0	0	0	0	0	0	0	0	0	0	0	0	0	0.0138385	0.109222	0	0	0.00495086	0	0	0	0.00285132	0	0	0	0	0
D_0__Bacteria;D_1__Proteobacteria;D_2__Gammaproteobacteria;D_3__Legionellales;D_4__Legionellaceae;D_5__Legionella;D_6__Legionella pneumophila	0	0	0	0	0	0	0	0	0	0	0	0	0	0	0	0	0	0	0	0.002129	0.00240048	0	0	0	0	0	0	0	0	0	0	0	0
D_0__Bacteria;D_1__Proteobacteria;D_2__Gammaproteobacteria;D_3__Legionellales;D_4__Legionellaceae;D_5__Legionella;D_6__uncultured bacterium	0	0	0	0	0	0	0	0	0	0	0	0	0	0	0	0	0	0	0	0.00425799	0	0	0.0125073	0.00495086	0	0	0	0	0	0	0	0	0
D_0__Bacteria;D_1__Proteobacteria;D_2__Gammaproteobacteria;D_3__Methylococcales;D_4__Methylococcaceae;D_5__Methylocaldum;D_6__uncultured bacterium	0	0	0	0	0	0	0	0	0	0	0	0	0	0	0	0	0	0	0	0.00532249	0	0	0	0	0	0	0	0	0	0	0	0	0
D_0__Bacteria;D_1__Proteobacteria;D_2__Gammaproteobacteria;D_3__Methylococcales;D_4__Methylococcaceae;__;__	0	0	0	0	0	0	0	0	0	0	0	0	0	0	0	0	0	0	0	0.00425799	0.00120024	0	0	0	0	0	0	0	0	0	0	0	0
D_0__Bacteria;D_1__Proteobacteria;D_2__Gammaproteobacteria;D_3__Methylococcales;D_4__Methylomonaceae;D_5__Methylobacter;D_6__uncultured bacterium	0	0	0	0	0	0	0	0	0	0	0	0	0	0	0	0	0	0	0	0	0	0	0.00547196	0	0	0	0	0	0	0	0	0	0
D_0__Bacteria;D_1__Proteobacteria;D_2__Gammaproteobacteria;D_3__Oceanospirillales;D_4__SS1-B-06-26;D_5__uncultured proteobacterium;D_6__uncultured proteobacterium	0	0	0	0	0	0	0	0	0	0	0	0	0	0	0	0	0	0	0	0.0397413	0.0114023	0	0	0	0	0	0	0	0	0	0	0	0
D_0__Bacteria;D_1__Proteobacteria;D_2__Gammaproteobacteria;D_3__Pasteurellales;D_4__Pasteurellaceae;D_5__Actinobacillus;__	0	0	0	0	0	0	0	0	0	0	0	0	0	0	0	0	0.0576424	0	0	0.00425799	0	0.00984329	0	0.00495086	0	0	0	0	0	0	0	0	0
D_0__Bacteria;D_1__Proteobacteria;D_2__Gammaproteobacteria;D_3__Pasteurellales;D_4__Pasteurellaceae;D_5__Aggregatibacter;D_6__uncultured bacterium	0	0	0	0	0	0	0	0	0	0	0	0	0	0	0	0	0	0.188147	0	0	0	0	0	0	0	0	0	0	0	0	0	0	0
D_0__Bacteria;D_1__Proteobacteria;D_2__Gammaproteobacteria;D_3__Pasteurellales;D_4__Pasteurellaceae;D_5__Haemophilus;__	0	0	0	0	0	0	0	0	0	0	0	0	0	0	0	0	0.211356	0.188147	0	0.0113546	0.00120024	0.011812	0	0	0	0	0.00242346	0	0	0	0.00240088	0	0
D_0__Bacteria;D_1__Proteobacteria;D_2__Gammaproteobacteria;D_3__Pseudomonadales;D_4__Moraxellaceae;D_5__Acinetobacter;__	0	0	0	0	0	0	0	0	0	0	0	0	0	0	0	0	0	0	0	0.00248383	0	0	0	0	0	0	0	0	0.00750188	0	0	0	0
D_0__Bacteria;D_1__Proteobacteria;D_2__Gammaproteobacteria;D_3__Pseudomonadales;D_4__Moraxellaceae;D_5__Enhydrobacter;__	0	0.00192025	0	0	0	0	0	0	0	0	0	0	0	0	0	0	0	0	0	0.0102901	0	0	0	0	0	0	0	0	0	0	0	0	0
D_0__Bacteria;D_1__Proteobacteria;D_2__Gammaproteobacteria;D_3__Pseudomonadales;D_4__Moraxellaceae;__;__	0	0	0	0	0	0	0	0	0	0	0	0	0	0	0	0	0	0	0	0.00425799	0	0	0	0	0	0	0	0	0	0	0	0	0
D_0__Bacteria;D_1__Proteobacteria;D_2__Gammaproteobacteria;D_3__Pseudomonadales;D_4__Pseudomonadaceae;D_5__Pseudomonas;__	0	0	0	0	0	0	0	0	0	0	0	0	0	0	0.0018843	0.286931	0.797387	0.376294	0	0.00141933	0	0.011812	0.0105531	0.0297052	0	0	0.00727038	0	0.024006	0	0	0.0015348	0
D_0__Bacteria;D_1__Proteobacteria;D_2__Gammaproteobacteria;D_3__R7C24;D_4__metagenome;D_5__metagenome;D_6__metagenome	0	0	0	0	0	0	0	0	0	0	0	0	0	0	0	0	0	0	0	0	0	0	0.00820793	0	0	0	0	0	0	0	0	0	0
D_0__Bacteria;D_1__Proteobacteria;D_2__Gammaproteobacteria;D_3__R7C24;__;__;__	0	0	0	0	0	0	0	0	0	0	0	0	0	0	0	0	0	0	0	0	0	0	0.00625366	0	0	0	0	0	0	0	0	0	0
D_0__Bacteria;D_1__Proteobacteria;D_2__Gammaproteobacteria;D_3__SZB30;D_4__uncultured bacterium;D_5__uncultured bacterium;D_6__uncultured bacterium	0	0	0	0	0	0	0	0	0	0	0	0	0	0	0	0	0	0	0	0.00496766	0.00120024	0	0	0	0	0	0	0	0	0	0	0	0
D_0__Bacteria;D_1__Proteobacteria;D_2__Gammaproteobacteria;D_3__Steroidobacterales;D_4__Steroidobacteraceae;D_5__Steroidobacter;__	0	0	0	0	0	0	0	0	0	0	0	0	0	0	0	0.194372	0	0	0	0	0	0	0	0	0	0	0	0	0	0	0	0	0
D_0__Bacteria;D_1__Proteobacteria;D_2__Gammaproteobacteria;D_3__Steroidobacterales;D_4__Steroidobacteraceae;D_5__uncultured;D_6__Hypsibius dujardini	0	0	0	0	0	0	0	0	0	0	0	0	0	0	0	0	0	0	0	0	0.153631	0	0	0	0	0	0	0	0	0	0	0	0
D_0__Bacteria;D_1__Proteobacteria;D_2__Gammaproteobacteria;D_3__Xanthomonadales;D_4__Rhodanobacteraceae;D_5__uncultured;D_6__uncultured Metallibacterium sp.	0	0	0	0	0	0	0	0	0	0	0	0	0	0	0	0	0	0	0	0	0	0	0	0	0	0	0	0.168941	0	0	0.0432159	0	0
D_0__Bacteria;D_1__Proteobacteria;D_2__Gammaproteobacteria;D_3__Xanthomonadales;D_4__Rhodanobacteraceae;D_5__uncultured;D_6__uncultured bacterium	0	0	0	0	0	0	0	0	0	0	0	0	0	0	0	0	0	0	0	0.0709665	1.4913	0	0	0	0.0453185	0	0.819129	2.73655	0	0	0.609024	0.648198	0.0047307
D_0__Bacteria;D_1__Proteobacteria;D_2__Gammaproteobacteria;D_3__Xanthomonadales;D_4__Rhodanobacteraceae;D_5__uncultured;__	0	0	0	0	0	0	0	0	0	0	0	0	0	0	0	0	0	0	0	0.0709665	0.625926	0	0	0	0	0	0	0	0	0	0	0	0
D_0__Bacteria;D_1__Proteobacteria;D_2__Gammaproteobacteria;D_3__Xanthomonadales;D_4__Xanthomonadaceae;D_5__Lysobacter;__	0	0.00448057	0	0	0	0	0	0	0.00210261	0.0373459	0	0	0.00371281	0	0.00565291	0	0	0	0	0	0	0	0	0	0	0.00331082	0	0	0	0	0	0	0
D_0__Bacteria;D_1__Proteobacteria;D_2__Gammaproteobacteria;D_3__Xanthomonadales;D_4__Xanthomonadaceae;D_5__Silanimonas;D_6__uncultured bacterium	0	0	0	0	0	0	0	0	0	0	0	0	0	0	0	0	0	0	0	0.406993	0.0984199	0	0	0.017328	0.00274657	0	0	0.134725	0	0.00354912	0.00240088	0	0
D_0__Bacteria;D_1__Proteobacteria;D_2__Gammaproteobacteria;D_3__Xanthomonadales;D_4__Xanthomonadaceae;D_5__Stenotrophomonas;__	0	0	0	0	0	0	0	0	0	0	0	0	0	0	0	0	0.0960707	0	0	0	0	0	0	0	0	0	0	0	0	0	0	0	0
D_0__Bacteria;D_1__Proteobacteria;D_2__Gammaproteobacteria;D_3__uncultured;D_4__uncultured bacterium;D_5__uncultured bacterium;D_6__uncultured bacterium	0	0	0	0	0	0	0	0	0	0	0	0	0	0	0	0	0	0	0	0.00567732	0	0	0	0	0	0	0	0	0	0	0	0	0
D_0__Bacteria;D_1__Proteobacteria;D_2__Gammaproteobacteria;D_3__uncultured;D_4__uncultured gamma proteobacterium;D_5__uncultured gamma proteobacterium;D_6__uncultured gamma proteobacterium	0	0	0	0	0	0	0	0	0	0	0	0	0	0	0	0	0	0	0	0	0.00420085	0	0	0	0	0	0	0	0	0.00532368	0	0	0
D_0__Bacteria;D_1__Proteobacteria;D_2__Gammaproteobacteria;D_3__uncultured;__;__;__	0	0	0	0	0	0	0	0	0	0	0	0	0	0	0	0	0	0	0	0.00532249	0.00180036	0	0	0	0	0	0	0	0	0	0	0	0
D_0__Bacteria;D_1__Proteobacteria;D_2__Gammaproteobacteria;__;__;__;__	0	0	0	0	0	0	0	0	0	0	0	0	0	0	0	0	0	0	0	0	0	0	0.00859879	0	0	0	0	0	0	0	0	0	0
D_0__Bacteria;D_1__Proteobacteria;__;__;__;__;__	0	0	0	0	0	0	0	0	0	0	0	0	0	0	0	0	0	0	0	0.00496766	0.0132027	0	0	0	0	0	0	0	0	0	0	0.00562761	0
D_0__Bacteria;D_1__Rokubacteria;D_2__NC10;D_3__Methylomirabilales;D_4__Methylomirabilaceae;D_5__Candidatus Methylomirabilis;D_6__uncultured Firmicutes bacterium	0	0	0	0	0	0	0	0	0	0	0	0	0	0	0	0	0	0	0	0	0	0	0.00429939	0	0	0	0	0	0	0	0	0	0
D_0__Bacteria;D_1__Rokubacteria;D_2__NC10;D_3__Rokubacteriales;D_4__uncultured bacterium;D_5__uncultured bacterium;D_6__uncultured bacterium	0	0	0	0	0	0	0	0	0	0	0	0	0	0	0	0	0	0	0	0	0	0	0	0	0	0.028142	0	0.10835	0	0	0	0.0404164	0.0047307
D_0__Bacteria;D_1__Spirochaetes;D_2__Leptospirae;D_3__Leptospirales;D_4__Leptospiraceae;D_5__Leptonema;__	0.270085	0.479421	0.329637	0.455388	0.488255	0.695221	0.667126	0.534847	1.35468	0.765592	1.16252	0.484337	0	0	0	0.11107	0	0	0	0	0	0	0	0	0.0411986	0.00993246	0.0169642	0.00498981	0	0	0.0304112	0.0552529	0
D_0__Bacteria;D_1__Spirochaetes;D_2__Leptospirae;D_3__Leptospirales;D_4__Leptospiraceae;D_5__Leptospira;D_6__uncultured bacterium	0.0290861	0.115855	0.0817049	0	0.00175948	0	0	0.00189887	0	0	0	0	0	0	0	0	0	0	0	0	0	0	0	0	0	0	0	0	0	0	0	0	0
D_0__Bacteria;D_1__Spirochaetes;D_2__Leptospirae;D_3__Leptospirales;D_4__Leptospiraceae;D_5__Turneriella;D_6__Turneriella parva DSM 21527	0	0	0	0	0	0	0	0	0	0	0	0	0	0	0	0	0	0	0	0.00177416	0.0264053	0	0	0	0	0	0	0.0484724	0	0	0	0	0
D_0__Bacteria;D_1__Spirochaetes;D_2__Leptospirae;D_3__Leptospirales;D_4__Leptospiraceae;D_5__Turneriella;D_6__metagenome	0	0	0	0	0	0	0	0	0	0	0	0	0	0	0	0	0	0	0	0.00674182	0.0084017	0	0	0	0	0	0	0	0	0	0	0	0
D_0__Bacteria;D_1__Spirochaetes;D_2__Leptospirae;D_3__Leptospirales;D_4__Leptospiraceae;D_5__Turneriella;__	0	0.00768098	0.00450785	0	0	0	0	0	0	0	0	0	0	0	0	0	0	0	0	0	0	0	0	0	0	0	0	0	0	0	0	0	0
D_0__Bacteria;D_1__Spirochaetes;D_2__Leptospirae;D_3__Leptospirales;D_4__Leptospiraceae;D_5__uncultured;D_6__uncultured bacterium	0	0.00448057	0.00169045	0	0	0	0	0	0	0	0	0	0	0	0	0	0	0	0	0	0	0	0	0	0	0	0	0	0	0	0	0	0
D_0__Bacteria;D_1__Spirochaetes;D_2__MVP-15;D_3__metagenome;D_4__metagenome;D_5__metagenome;D_6__metagenome	0	0	0	0	0	0	0	0	0	0	0	0	0	0	0	0	0	0	0	0.0266124	0.00360073	0	0	0	0	0	0	0	0	0	0	0	0
D_0__Bacteria;D_1__Spirochaetes;D_2__MVP-15;D_3__uncultured bacterium;D_4__uncultured bacterium;D_5__uncultured bacterium;D_6__uncultured bacterium	0	0	0	0	0	0	0	0	0	0	0	0	0	0	0	0	0	0	0	0.0230641	0.00240048	0	0	0	0	0	0	0	0	0	0	0	0
D_0__Bacteria;D_1__Spirochaetes;D_2__Spirochaetia;D_3__Brevinematales;D_4__Brevinemataceae;D_5__Brevinema;D_6__candidate division OP4 clone OPB40	0.0228533	0.0537669	0.0495864	0.113356	0.0290314	0.730975	0.0679784	0.0689921	0.0684849	0	0	0	0	0	0	0	0	0	0	0	0	0	0	0	0	0	0	0	0	0	0	0	0
D_0__Bacteria;D_1__Spirochaetes;D_2__Spirochaetia;D_3__Spirochaetales;D_4__Spirochaetaceae;D_5__Spirochaeta 2;D_6__uncultured bacterium	0.438369	0.652243	0.486848	0.0543845	0.0211138	0.0601579	0.0196903	0.00316478	0	0	0	0	0	0	0	0	0	0	0	0	0	0	0	0	0	0	0	0	0	0	0	0	0
D_0__Bacteria;D_1__Spirochaetes;D_2__Spirochaetia;D_3__Spirochaetales;D_4__Spirochaetaceae;D_5__Treponema 2;D_6__Treponema medium	0	0	0	0	0	0	0	0	0	0	0	0	0	0	0	0.185117	0	0	0	0	0	0	0	0	0	0	0	0	0	0	0	0	0
D_0__Bacteria;D_1__Spirochaetes;D_2__Spirochaetia;D_3__Spirochaetales;D_4__Spirochaetaceae;D_5__Treponema 2;D_6__Treponema sp. oral taxon 271	0	0	0	0	0	0	0	0	0	0	0	0	0	0	0	0.101814	0	0	0	0	0	0	0	0	0	0	0	0	0	0	0	0	0
D_0__Bacteria;D_1__Synergistetes;D_2__Synergistia;D_3__Synergistales;D_4__Synergistaceae;D_5__uncultured;D_6__uncultured Firmicutes bacterium	0	0	0	0	0	0	0	0	0	0	0	0	0	0	0	0	0	0	0	0	0	0	0	0.00495086	0	0.0976692	0	0	0	0.0212947	0	0.00972041	0
D_0__Bacteria;D_1__TA06;D_2__uncultured bacterium;D_3__uncultured bacterium;D_4__uncultured bacterium;D_5__uncultured bacterium;D_6__uncultured bacterium	0	0	0	0	0	0	0	0	0	0	0	0	0	0	0	0	0	0	0	0	0	0	0	0	0	0.0397298	0	0	0	0	0	0	0
D_0__Bacteria;D_1__Tenericutes;D_2__Mollicutes;D_3__Mycoplasmatales;D_4__Mycoplasmataceae;D_5__Mycoplasma;__	0	0	0	0	0	0	0	0	0	0	0	0	0	0	0	0	0.16332	0	0	0	0	0	0	0	0	0	0	0	0	0	0	0	0
D_0__Bacteria;D_1__Thermotogae;D_2__Thermotogae;D_3__Thermotogales;D_4__Fervidobacteriaceae;D_5__Fervidobacterium;D_6__Fervidobacterium pennivorans	0	0	0	0	0	0	0	0	0.000901117	0	0	0	0	0	0	0	0	0	0	0.00425799	0	0	0.00117256	0	0	0	0	0	0	0	0	0	0
D_0__Bacteria;D_1__Thermotogae;D_2__Thermotogae;D_3__Thermotogales;D_4__Fervidobacteriaceae;D_5__Fervidobacterium;D_6__Fervidobacterium riparium	0	0	0	0	0	0	0	0	0	0	0	0	0	0	0	0	0	0	0	0.0390316	0.00120024	0	0	0	0.0878904	2.04609	0	0	0	0.00532368	0	0	0
D_0__Bacteria;D_1__Thermotogae;D_2__Thermotogae;D_3__Thermotogales;D_4__Fervidobacteriaceae;D_5__Fervidobacterium;__	0	0	0.0061983	0	0.00351896	0	0.0923569	0.130389	0.123753	0	0	0	0	0	0	0	0	0	0	0	0	0	0	0	0	0	0	0	0	0	0	0	0
D_0__Bacteria;D_1__Thermotogae;D_2__Thermotogae;D_3__Thermotogales;D_4__Thermotogaceae;D_5__Pseudothermotoga;D_6__uncultured bacterium	0	0.245791	0.351049	2.48662	1.59409	1.81722	1.48943	2.26345	3.32302	0	0.103127	0.0758023	0	0	0	0	0	0	0	0	0	0	0	0.00990173	0	3.83724	0	0	0	0	0	0	0
D_0__Bacteria;D_1__Thermotogae;D_2__Thermotogae;D_3__Thermotogales;D_4__Thermotogaceae;D_5__Pseudothermotoga;__	0	0	0	0	0	0	0	0	0	0	0	0	0	0	0	0	0	0	0	0	0	0	0	0.00742629	0	1.45179	0	0	0	0	0	0	0
D_0__Bacteria;D_1__Thermotogae;D_2__Thermotogae;D_3__Thermotogales;D_4__Thermotogaceae;D_5__Thermotoga;__	0	0	0	0	0	0	0	0	0	0	0	0	0.0315589	0.0218666	0.0207273	0	0	0	0	0	0	0	0	0	0	0	0	0	0	0	0	0	0
D_0__Bacteria;D_1__Verrucomicrobia;D_2__Verrucomicrobiae;D_3__Chthoniobacterales;D_4__Chthoniobacteraceae;D_5__LD29;D_6__uncultured bacterium	0	0	0	0	0	0	0	0	0	0	0	0	0	0	0	0	0	0	0	0.113192	0.0522105	0	0	0	0	0	0	0	0	0.0088728	0	0.002558	0
D_0__Bacteria;D_1__Verrucomicrobia;D_2__Verrucomicrobiae;D_3__Chthoniobacterales;D_4__Chthoniobacteraceae;D_5__uncultured Verrucomicrobia bacterium;D_6__uncultured Verrucomicrobia bacterium	0	0	0	0	0	0	0	0	0	0	0	0	0	0	0	0	0	0	0	0.00603215	0.00120024	0	0	0	0	0	0	0	0	0	0	0	0
D_0__Bacteria;D_1__Verrucomicrobia;D_2__Verrucomicrobiae;D_3__Chthoniobacterales;__;__;__	0	0	0	0	0	0	0	0	0	0	0	0	0	0	0	0	0	0	0	0.00283866	0.00120024	0	0	0	0	0	0	0.00784112	0	0	0	0	0
D_0__Bacteria;D_1__Verrucomicrobia;D_2__Verrucomicrobiae;D_3__Methylacidiphilales;D_4__Methylacidiphilaceae;D_5__uncultured;D_6__metagenome	0	0.00832107	0.00450785	0.151359	0.290314	0.0306465	0.159398	0.0405091	0	0	0	0	0	0	0	0	0	0	0	0	0	0	0	0	0	0	0	0	0	0	0	0	0
D_0__Bacteria;D_1__Verrucomicrobia;D_2__Verrucomicrobiae;D_3__Methylacidiphilales;D_4__Methylacidiphilaceae;D_5__uncultured;D_6__uncultured bacterium	0	0	0	0	0	0	0	0	0	0	0	0	0	0	0	0	0	0	0	0	0	0	0.00977135	0	0	0	0	0.0171079	0	0	0	0	0
D_0__Bacteria;D_1__Verrucomicrobia;D_2__Verrucomicrobiae;D_3__Methylacidiphilales;D_4__Methylacidiphilaceae;D_5__uncultured;__	0.00623273	0.0134417	0.00281741	0	0	0	0	0	0	0	0	0	0	0	0	0	0	0	0	0	0	0	0	0	0	0	0	0	0	0	0	0	0
D_0__Bacteria;D_1__Verrucomicrobia;D_2__Verrucomicrobiae;D_3__Methylacidiphilales;D_4__Methylacidiphilaceae;__;__	0.0436291	0.15874	0.0997363	0	0	0.00283764	0	0	0	0	0	0	0	0	0	0	0	0	0	0	0	0	0	0	0	0	0	0	0	0	0	0	0
D_0__Bacteria;D_1__Verrucomicrobia;D_2__Verrucomicrobiae;D_3__Opitutales;D_4__Opitutaceae;D_5__Lacunisphaera;D_6__metagenome	0	0	0	0	0	0	0	0	0	0	0	0	0	0	0	0	0	0	0	0	0	0	0.00898964	0	0	0	0	0	0	0	0	0	0
D_0__Bacteria;D_1__Verrucomicrobia;D_2__Verrucomicrobiae;D_3__Opitutales;D_4__Opitutaceae;D_5__Lacunisphaera;D_6__uncultured Opitutus sp.	0	0	0	0	0	0	0	0	0	0	0	0	0	0	0	0	0	0	0	0.00461282	0	0	0	0	0	0	0	0	0	0	0	0	0
D_0__Bacteria;D_1__Verrucomicrobia;D_2__Verrucomicrobiae;D_3__Opitutales;D_4__Opitutaceae;__;__	0	0	0	0	0	0	0	0	0	0	0	0	0	0	0	0	0	0	0	0.00709665	0	0	0	0	0	0	0	0	0	0	0	0	0
D_0__Bacteria;D_1__Verrucomicrobia;D_2__Verrucomicrobiae;D_3__Pedosphaerales;D_4__Pedosphaeraceae;D_5__Limisphaera;D_6__uncultured bacterium	0	0	0.0524038	1.09359	0.278877	0.7917	0.528356	0.61903	0.219272	0	0	0	0	0	0	0	0	0	0	0	0	0	0	0.00742629	1.58752	0.245001	0.00161564	0.00641547	0	0	0.0288106	0.579643	0
D_0__Bacteria;D_1__Verrucomicrobia;D_2__Verrucomicrobiae;D_3__Pedosphaerales;D_4__Pedosphaeraceae;D_5__bacterium enrichment culture clone auto67_4W;D_6__bacterium enrichment culture clone auto67_4W	0	0	0	0	0	0	0	0	0	0	0	0	0	0	0	0	0	0	0	0	0	0	0	0	0	0	0	0	0.0375094	0	0	0	0
D_0__Bacteria;D_1__Verrucomicrobia;D_2__Verrucomicrobiae;D_3__Pedosphaerales;D_4__Pedosphaeraceae;D_5__uncultured bacterium;D_6__uncultured bacterium	0	0	0	0	0	0	0	0	0	0	0	0	0	0	0	0	0	0	0	0.00993531	0.00240048	0	0	0	0	0	0	0.0434826	0	0	0.0472174	0.0040928	0
D_0__Bacteria;D_1__Verrucomicrobia;D_2__Verrucomicrobiae;D_3__Pedosphaerales;D_4__Pedosphaeraceae;__;__	0	0	0	0	0	0	0	0	0	0	0	0	0	0	0	0	0	0	0	0.0628054	0.0276056	0	0	0	0	0	0	0.0121181	0	0	0	0	0
D_0__Bacteria;D_1__Verrucomicrobia;D_2__Verrucomicrobiae;D_3__S-BQ2-57 soil group;D_4__uncultured Verrucomicrobia bacterium;D_5__uncultured Verrucomicrobia bacterium;D_6__uncultured Verrucomicrobia bacterium	0	0	0	0	0	0	0	0	0	0	0	0	0	0	0	0	0	0	0	0	0	0	0	0	0	0	0	0.0199592	0	0	0	0	0
D_0__Bacteria;D_1__Verrucomicrobia;D_2__Verrucomicrobiae;D_3__S-BQ2-57 soil group;D_4__uncultured bacterium;D_5__uncultured bacterium;D_6__uncultured bacterium	0	0	0	0	0	0	0	0	0	0	0	0	0	0	0	0	0	0	0	0.00283866	0.00300061	0	0	0	0	0	0	0	0	0	0	0	0
D_0__Bacteria;D_1__Verrucomicrobia;D_2__Verrucomicrobiae;D_3__Verrucomicrobiales;D_4__Rubritaleaceae;D_5__Luteolibacter;__	0	0	0	0	0	0	0	0	0	0	0	0	0	0	0	0	0	0	0	0	0	0	0.00859879	0	0	0	0	0	0	0	0	0	0
D_0__Bacteria;D_1__Verrucomicrobia;D_2__Verrucomicrobiae;D_3__Verrucomicrobiales;D_4__Verrucomicrobiaceae;D_5__Brevifollis;D_6__uncultured bacterium	0	0	0	0	0	0	0	0	0	0	0	0	0	0	0	0	0	0	0	0.0145481	0.00960194	0	0	0	0	0	0	0.00213849	0	0	0	0	0
D_0__Bacteria;D_1__Verrucomicrobia;D_2__Verrucomicrobiae;D_3__Verrucomicrobiales;D_4__Verrucomicrobiaceae;D_5__Prosthecobacter;D_6__uncultured bacterium	0	0	0	0	0	0	0	0	0	0	0	0	0	0	0	0	0	0	0	0	0	0	0.00703537	0	0	0	0	0	0	0	0	0	0
D_0__Bacteria;D_1__Verrucomicrobia;D_2__Verrucomicrobiae;D_3__Verrucomicrobiales;D_4__Verrucomicrobiaceae;D_5__uncultured;D_6__uncultured Verrucomicrobia bacterium	0	0	0	0	0	0	0	0	0	0	0	0	0	0	0	0	0	0	0	0	0	0	0.00547196	0	0	0	0	0	0	0	0	0	0
D_0__Bacteria;D_1__Verrucomicrobia;D_2__Verrucomicrobiae;D_3__Verrucomicrobiales;D_4__Verrucomicrobiaceae;D_5__uncultured;__	0	0	0	0	0	0	0	0	0	0	0	0	0	0	0	0	0	0	0	0	0	0	0.00781708	0	0	0	0	0	0	0	0	0	0
D_0__Bacteria;D_1__Verrucomicrobia;D_2__Verrucomicrobiae;D_3__uncultured;D_4__uncultured Opitutae bacterium;D_5__uncultured Opitutae bacterium;D_6__uncultured Opitutae bacterium	0	0	0	0	0	0	0	0	0	0	0	0	0	0	0	0	0	0	0	0	0	0	0.00469025	0	0	0	0	0	0	0	0	0	0
D_0__Bacteria;D_1__Verrucomicrobia;D_2__Verrucomicrobiae;D_3__uncultured;__;__;__	0	0	0	0	0	0	0	0	0	0	0	0	0	0	0	0	0	0	0.00288992	0	0	0	0.013289	0	0	0	0	0	0	0	0	0	0
D_0__Bacteria;D_1__WPS-2;D_2__metagenome;D_3__metagenome;D_4__metagenome;D_5__metagenome;D_6__metagenome	0	0	0	0	0	0	0	0	0	0	0	0	0	0	0	0	0	0	0	0.063515	0.0954193	0	0	0	0	0	0	0.00855395	0	0.00354912	0	0	0
D_0__Bacteria;__;__;__;__;__;__	0.585877	1.06574	1.33883	2.50365	1.73133	2.1986	2.16406	2.24256	1.39193	1.76771	0.496883	0.377416	0.438112	0.191333	0.364613	0.212884	0.0864636	0	0.00192662	0.0706117	0.0306062	0	0	1.42832	5.06331	0.763144	0.542047	0.325763	0	0.24134	1.23325	1.69186	1.90647
