# Supplementary material for: Comparative Analysis of Microbial Diversity Across Temperature Gradients in Hot Springs From Yellowstone and Iceland
Source: Front Microbiol. 2020 Jul 14;11:1625. doi: 10.3389/fmicb.2020.01625 (PMC7372906; doi:10.3389/fmicb.2020.01625)
Supplement: Supplementary file 9 [file Table_4.XLSX]

## Sheet: ASVs_location
Supplementary Table 2. Distribution of individual ASVs (number of sequences) between Mirror Pool (YNP) and the Icelandic hot springs and their taxonomic classification
ASV+A14ID	YNP	Iceland	Taxon	Confidence
7d1e01bf9362fff2b7e85d9ed540660c	0	16	D_0__Archaea	0.999842
6221f4cfc9617066c28cb2aba33ec68b	0	24	D_0__Archaea;D_1__Crenarchaeota	0.99803
eb3b0dc1554339ea18714dd61edba99f	0	66	D_0__Archaea;D_1__Crenarchaeota;D_2__Bathyarchaeia	1
e463ef0ae0a0220326cf24c3ff9a811a	0	10	D_0__Archaea;D_1__Crenarchaeota;D_2__Bathyarchaeia;D_3__archaeon RBG_16_50_20;D_4__archaeon RBG_16_50_20;D_5__archaeon RBG_16_50_20;D_6__archaeon RBG_16_50_20	0.883505
7b9344050377a09ef245f853fdb1e6bd	0	132	D_0__Archaea;D_1__Crenarchaeota;D_2__Bathyarchaeia;D_3__uncultured archaeon;D_4__uncultured archaeon;D_5__uncultured archaeon;D_6__uncultured archaeon	0.787902
e6c9f77d8149d5efd8a7318c83eb116f	0	32	D_0__Archaea;D_1__Crenarchaeota;D_2__Bathyarchaeia;D_3__uncultured Thermoprotei archaeon;D_4__uncultured Thermoprotei archaeon;D_5__uncultured Thermoprotei archaeon;D_6__uncultured Thermoprotei archaeon	0.993137
663a81f190fe6cafa25fc42958698f33	0	35	D_0__Archaea;D_1__Crenarchaeota;D_2__Bathyarchaeia;D_3__uncultured Thermoprotei archaeon;D_4__uncultured Thermoprotei archaeon;D_5__uncultured Thermoprotei archaeon;D_6__uncultured Thermoprotei archaeon	0.819156
11cc6470450a157531da5f17231602ad	0	64	D_0__Archaea;D_1__Crenarchaeota;D_2__Bathyarchaeia;D_3__uncultured Thermoprotei archaeon;D_4__uncultured Thermoprotei archaeon;D_5__uncultured Thermoprotei archaeon;D_6__uncultured Thermoprotei archaeon	0.733882
ac4be851e8ce44f9fbf35daa86d38dbb	2540	0	D_0__Archaea;D_1__Crenarchaeota;D_2__Crenarchaeota Incertae Sedis;D_3__Aigarchaeales;D_4__Caldiarchaeaceae;D_5__Candidatus Caldiarchaeum	1
4c6c0c8d94b24d37cd86f6a24ce779f1	54025	0	D_0__Archaea;D_1__Crenarchaeota;D_2__Crenarchaeota Incertae Sedis;D_3__Aigarchaeales;D_4__Caldiarchaeaceae;D_5__Candidatus Caldiarchaeum	1
590856a013c3a7442e59da507489ae36	82	0	D_0__Archaea;D_1__Crenarchaeota;D_2__Crenarchaeota Incertae Sedis;D_3__Aigarchaeales;D_4__Caldiarchaeaceae;D_5__Candidatus Caldiarchaeum;D_6__Aigarchaeota archaeon SCGC AAA471-B22	0.933896
89a4f944cac87211bb1768c8b5a61348	0	204	D_0__Archaea;D_1__Crenarchaeota;D_2__Crenarchaeota Incertae Sedis;D_3__Aigarchaeales;D_4__Caldiarchaeaceae;D_5__Candidatus Caldiarchaeum;D_6__Aigarchaeota archaeon SCGC AAA471-B22	0.936358
ce36d7fcfee91b2280376e4a1fa55207	1205	0	D_0__Archaea;D_1__Crenarchaeota;D_2__Crenarchaeota Incertae Sedis;D_3__Aigarchaeales;D_4__Caldiarchaeaceae;D_5__Candidatus Caldiarchaeum;D_6__Aigarchaeota archaeon SCGC AAA471-B22	0.930185
e88bf74b4d6ad5cf636ebce6d74371a2	20086	1524	D_0__Archaea;D_1__Crenarchaeota;D_2__Crenarchaeota Incertae Sedis;D_3__Aigarchaeales;D_4__Caldiarchaeaceae;D_5__Candidatus Caldiarchaeum;D_6__Aigarchaeota archaeon SCGC AAA471-B22	0.888434
80d26f1f00a5f54e71f4852dfb88b01f	0	32	D_0__Archaea;D_1__Crenarchaeota;D_2__Crenarchaeota Incertae Sedis;D_3__Aigarchaeales;D_4__Caldiarchaeaceae;D_5__Candidatus Caldiarchaeum;D_6__Aigarchaeota archaeon SCGC AAA471-E14	0.758972
7564add54dbb8dde80a177c1ac991ee5	113	0	D_0__Archaea;D_1__Crenarchaeota;D_2__Crenarchaeota Incertae Sedis;D_3__Aigarchaeales;D_4__Caldiarchaeaceae;D_5__Candidatus Caldiarchaeum;D_6__Aigarchaeota archaeon SCGC AAA471-E14	0.927865
d090a4a1cde49afc1cd3d04506284aff	1005	0	D_0__Archaea;D_1__Crenarchaeota;D_2__Crenarchaeota Incertae Sedis;D_3__Aigarchaeales;D_4__Caldiarchaeaceae;D_5__Candidatus Caldiarchaeum;D_6__Aigarchaeota archaeon SCGC AAA471-E14	0.840811
ac3c5e4b076587f79c3cfc6343c1ffb7	3439	0	D_0__Archaea;D_1__Crenarchaeota;D_2__Crenarchaeota Incertae Sedis;D_3__Aigarchaeales;D_4__Caldiarchaeaceae;D_5__Candidatus Caldiarchaeum;D_6__Aigarchaeota archaeon SCGC AAA471-E14	0.776695
e99d2e67af6ce4d84349fd8eb4354a37	3763	0	D_0__Archaea;D_1__Crenarchaeota;D_2__Crenarchaeota Incertae Sedis;D_3__Aigarchaeales;D_4__Caldiarchaeaceae;D_5__Candidatus Caldiarchaeum;D_6__Aigarchaeota archaeon SCGC AAA471-E14	0.988793
62f2f55d14f904beb242910bfa73fcee	0	16256	D_0__Archaea;D_1__Crenarchaeota;D_2__Crenarchaeota Incertae Sedis;D_3__Aigarchaeales;D_4__Caldiarchaeaceae;D_5__Candidatus Caldiarchaeum;D_6__Candidatus Caldiarchaeum subterraneum	0.996102
cb1d282dff8d4cce17a9aa6cc6cb9097	0	32	D_0__Archaea;D_1__Crenarchaeota;D_2__Crenarchaeota Incertae Sedis;D_3__Aigarchaeales;D_4__Caldiarchaeaceae;D_5__Candidatus Caldiarchaeum;D_6__uncultured archaeon	0.960785
bc34e8446fd29a970e2e0dda892666f6	0	29	D_0__Archaea;D_1__Crenarchaeota;D_2__Crenarchaeota Incertae Sedis;D_3__Aigarchaeales;D_4__Geothermarchaeaceae;D_5__uncultured archaeon;D_6__uncultured archaeon	0.9811
7732a72ac8ecb8a6d7b2c44384dd41c9	0	34	D_0__Archaea;D_1__Crenarchaeota;D_2__Crenarchaeota Incertae Sedis;D_3__Aigarchaeales;D_4__Terrestrial Hot Spring Gp(THSCG);D_5__uncultured crenarchaeote;D_6__uncultured crenarchaeote	0.999998
37c1d46cf66f98b47e4c1b96edea8b86	4449	0	D_0__Archaea;D_1__Crenarchaeota;D_2__Crenarchaeota Incertae Sedis;D_3__Aigarchaeales;D_4__Terrestrial Hot Spring Gp(THSCG);D_5__uncultured crenarchaeote;D_6__uncultured crenarchaeote	0.992465
dc092d2fbea02cbd4abecb8a562c404f	0	15	D_0__Archaea;D_1__Crenarchaeota;D_2__Thermoprotei	1
2e6976853bc6d3a6d01f949268d0a019	0	96	D_0__Archaea;D_1__Crenarchaeota;D_2__Thermoprotei;D_3__Desulfurococcales	0.987504
c4e30e4b08ae883c0eb8d00ebfcc0e6a	0	121	D_0__Archaea;D_1__Crenarchaeota;D_2__Thermoprotei;D_3__Desulfurococcales	0.980313
5307752162a91d897b5e00ece9613460	0	1053	D_0__Archaea;D_1__Crenarchaeota;D_2__Thermoprotei;D_3__Desulfurococcales	0.995298
278eee21ad619db28ee94a5347844310	0	1720	D_0__Archaea;D_1__Crenarchaeota;D_2__Thermoprotei;D_3__Desulfurococcales	0.980576
ff8ecd49fe1a08b4bc1b043733cee523	0	3600	D_0__Archaea;D_1__Crenarchaeota;D_2__Thermoprotei;D_3__Desulfurococcales	0.980525
402fff327d230e9425b0ad869aff1fbb	0	30	D_0__Archaea;D_1__Crenarchaeota;D_2__Thermoprotei;D_3__Desulfurococcales;D_4__Acidilobaceae;D_5__Aeropyrum;D_6__uncultured archaeon	0.75704
5909803f78266b1af933b8942ecfd47f	0	216	D_0__Archaea;D_1__Crenarchaeota;D_2__Thermoprotei;D_3__Desulfurococcales;D_4__Acidilobaceae;D_5__Aeropyrum;D_6__uncultured archaeon	0.766463
fa2ef95ec00e654dbf63ef5928df1e8f	16	0	D_0__Archaea;D_1__Crenarchaeota;D_2__Thermoprotei;D_3__Desulfurococcales;D_4__Acidilobaceae;D_5__Aeropyrum;D_6__uncultured Desulfurococcales archaeon	0.773309
8a12d40c92a24a236104451ccb7da057	103	0	D_0__Archaea;D_1__Crenarchaeota;D_2__Thermoprotei;D_3__Desulfurococcales;D_4__Acidilobaceae;D_5__Aeropyrum;D_6__uncultured Desulfurococcales archaeon	0.999295
8b3f2cd76caefb8f868f1ba9bf032d98	334	0	D_0__Archaea;D_1__Crenarchaeota;D_2__Thermoprotei;D_3__Desulfurococcales;D_4__Acidilobaceae;D_5__Aeropyrum;D_6__uncultured Desulfurococcales archaeon	0.997298
9d5affbad349f3eda89aab239f4cfaf1	0	22	D_0__Archaea;D_1__Crenarchaeota;D_2__Thermoprotei;D_3__Desulfurococcales;D_4__Desulfurococcaceae;D_5__Desulfurococcus;D_6__Desulfurococcus mucosus DSM 2162	0.969735
6aecb75a6b5c45d0163a3b7ecd47f7dd	0	30	D_0__Archaea;D_1__Crenarchaeota;D_2__Thermoprotei;D_3__Desulfurococcales;D_4__Desulfurococcaceae;D_5__Desulfurococcus;D_6__Desulfurococcus mucosus DSM 2162	0.970819
e440ba3f4ec8c251906d97652328c714	8	6	D_0__Archaea;D_1__Crenarchaeota;D_2__Thermoprotei;D_3__Desulfurococcales;D_4__Desulfurococcaceae;D_5__Sulfophobococcus;D_6__Sulfophobococcus zilligii	0.999979
b1961a3fd829cc040c489ee51b5c2736	0	77	D_0__Archaea;D_1__Crenarchaeota;D_2__Thermoprotei;D_3__Desulfurococcales;D_4__Ignisphaeraceae;D_5__Ignisphaera	0.985775
f55fb23026e878b71a5468f9d05cbef6	0	165	D_0__Archaea;D_1__Crenarchaeota;D_2__Thermoprotei;D_3__Desulfurococcales;D_4__Ignisphaeraceae;D_5__Ignisphaera	0.998068
0f67f468d07dd32c0e92ef1072894a28	0	2042	D_0__Archaea;D_1__Crenarchaeota;D_2__Thermoprotei;D_3__Desulfurococcales;D_4__Ignisphaeraceae;D_5__Ignisphaera	0.997986
cdcce8232a8627bd477b3f765b3f7877	0	24	D_0__Archaea;D_1__Crenarchaeota;D_2__Thermoprotei;D_3__Desulfurococcales;D_4__Ignisphaeraceae;D_5__Ignisphaera;D_6__uncultured archaeon	0.847363
f0e93cf74c93b75ea989aea23d6b7aa1	0	30	D_0__Archaea;D_1__Crenarchaeota;D_2__Thermoprotei;D_3__Desulfurococcales;D_4__Ignisphaeraceae;D_5__Ignisphaera;D_6__uncultured archaeon	0.809424
f5671002a2a06aafae703e1a966e14ab	0	37	D_0__Archaea;D_1__Crenarchaeota;D_2__Thermoprotei;D_3__Desulfurococcales;D_4__Ignisphaeraceae;D_5__Ignisphaera;D_6__uncultured archaeon	0.949228
2fd550fdcaff0f72a1085cf46740c348	7	12438	D_0__Archaea;D_1__Crenarchaeota;D_2__Thermoprotei;D_3__Desulfurococcales;D_4__Ignisphaeraceae;D_5__Ignisphaera;D_6__uncultured archaeon	0.816576
767d192b7ca1fb8a2aafafeff309ba4d	10	14778	D_0__Archaea;D_1__Crenarchaeota;D_2__Thermoprotei;D_3__Desulfurococcales;D_4__Ignisphaeraceae;D_5__Ignisphaera;D_6__uncultured archaeon	0.982432
49a1ed85eeae447b204f94db7506a89f	18	84156	D_0__Archaea;D_1__Crenarchaeota;D_2__Thermoprotei;D_3__Desulfurococcales;D_4__Ignisphaeraceae;D_5__Ignisphaera;D_6__uncultured archaeon	0.796226
1b8cf0bccf164867a7372c46a475c6af	0	185	D_0__Archaea;D_1__Crenarchaeota;D_2__Thermoprotei;D_3__Desulfurococcales;D_4__Ignisphaeraceae;D_5__Ignisphaera;D_6__unidentified	0.902592
bc35dce144b876ae4fd44ca52507bd46	0	41	D_0__Archaea;D_1__Crenarchaeota;D_2__Thermoprotei;D_3__Fervidicoccales;D_4__Fervidicoccaceae;D_5__uncultured crenarchaeote;D_6__uncultured crenarchaeote	0.992294
f86b9000759804bc3481ae6f5a697d3b	24	0	D_0__Archaea;D_1__Crenarchaeota;D_2__Thermoprotei;D_3__Geoarchaeales;D_4__Crenarchaeota archaeon SCGC AAA471-B05;D_5__Crenarchaeota archaeon SCGC AAA471-B05;D_6__Crenarchaeota archaeon SCGC AAA471-B05	1
878460697ed492beaa93d49976a2591a	0	770	D_0__Archaea;D_1__Crenarchaeota;D_2__Thermoprotei;D_3__Geoarchaeales;D_4__Crenarchaeota archaeon SCGC AAA471-B05;D_5__Crenarchaeota archaeon SCGC AAA471-B05;D_6__Crenarchaeota archaeon SCGC AAA471-B05	1
4c21b3abdc8858ea1dbe0dd2a020645c	23926	0	D_0__Archaea;D_1__Crenarchaeota;D_2__Thermoprotei;D_3__Geoarchaeales;D_4__Crenarchaeota archaeon SCGC AAA471-B05;D_5__Crenarchaeota archaeon SCGC AAA471-B05;D_6__Crenarchaeota archaeon SCGC AAA471-B05	1
1b020619c0c329d1f878c4d5e860910b	0	30	D_0__Archaea;D_1__Crenarchaeota;D_2__Thermoprotei;D_3__Thermoproteales	0.741318
4777df18e0839ff753ff8a4501d72297	0	99	D_0__Archaea;D_1__Crenarchaeota;D_2__Thermoprotei;D_3__Thermoproteales	0.778094
95be81750e976e98f6208c3a41f50a40	0	128	D_0__Archaea;D_1__Crenarchaeota;D_2__Thermoprotei;D_3__Thermoproteales	0.825039
f921ac0cb256820902fe52d7ae9f4a8d	0	23	D_0__Archaea;D_1__Crenarchaeota;D_2__Thermoprotei;D_3__Thermoproteales;D_4__Thermofilaceae;D_5__Thermofilum	0.999999
c2771431c1313a7a15cf800e431ff73c	0	28	D_0__Archaea;D_1__Crenarchaeota;D_2__Thermoprotei;D_3__Thermoproteales;D_4__Thermofilaceae;D_5__Thermofilum;D_6__uncultured Thermoproteales archaeon	0.975519
6cd7930e45488a9749748d2bd6000c2c	0	419	D_0__Archaea;D_1__Crenarchaeota;D_2__Thermoprotei;D_3__Thermoproteales;D_4__Thermofilaceae;D_5__Thermofilum;D_6__uncultured Thermoproteales archaeon	0.98214
673fcf119b44f2055e28663eca545557	0	243	D_0__Archaea;D_1__Crenarchaeota;D_2__Thermoprotei;D_3__Thermoproteales;D_4__Thermoproteaceae	0.999999
00b9030b12357761a98747c6e0038312	0	22	D_0__Archaea;D_1__Crenarchaeota;D_2__Thermoprotei;D_3__Thermoproteales;D_4__Thermoproteaceae;D_5__Pyrobaculum	0.85477
8040616864809a8ad7b6e8e77cabeab3	0	25	D_0__Archaea;D_1__Crenarchaeota;D_2__Thermoprotei;D_3__Thermoproteales;D_4__Thermoproteaceae;D_5__Pyrobaculum	0.721431
e86c81ea42b1fe5d0ee3436231138143	39	0	D_0__Archaea;D_1__Crenarchaeota;D_2__Thermoprotei;D_3__Thermoproteales;D_4__Thermoproteaceae;D_5__Pyrobaculum	0.999727
d0fd03665b69f892496de2598cabe8f6	68	0	D_0__Archaea;D_1__Crenarchaeota;D_2__Thermoprotei;D_3__Thermoproteales;D_4__Thermoproteaceae;D_5__Pyrobaculum	0.999793
00aca7240151adbeb3eca967b76959f3	135	0	D_0__Archaea;D_1__Crenarchaeota;D_2__Thermoprotei;D_3__Thermoproteales;D_4__Thermoproteaceae;D_5__Pyrobaculum	0.999798
5df06e241fb91411acdc9eaa9e236c00	0	23439	D_0__Archaea;D_1__Crenarchaeota;D_2__Thermoprotei;D_3__Thermoproteales;D_4__Thermoproteaceae;D_5__Pyrobaculum	0.990616
4d19c6a80ebfcaf85cc16c81c652581b	19	280166	D_0__Archaea;D_1__Crenarchaeota;D_2__Thermoprotei;D_3__Thermoproteales;D_4__Thermoproteaceae;D_5__Pyrobaculum	0.771566
f8f24b8007cca8ad3c2e8ffb5e680e99	128	0	D_0__Archaea;D_1__Crenarchaeota;D_2__Thermoprotei;D_3__Thermoproteales;D_4__Thermoproteaceae;D_5__uncultured Thermoproteales archaeon;D_6__uncultured Thermoproteales archaeon	0.954852
51249913a40b7a893c7b523ef228e5d7	0	10	D_0__Archaea;D_1__Crenarchaeota;D_2__Verstraetearchaeia;D_3__Methanomethyliales;D_4__Methanomethyliaceae;D_5__Candidatus Methanomethylicus;D_6__uncultured archaeon	0.826654
0eee5c537e1bf2f1566e16629c48e2a8	22	0	D_0__Archaea;D_1__Crenarchaeota;D_2__Verstraetearchaeia;D_3__Methanomethyliales;D_4__Methanomethyliaceae;D_5__Candidatus Methanomethylicus;D_6__uncultured archaeon	0.883338
fc801d5dcde2cd419a26d80e98232891	293	0	D_0__Archaea;D_1__Diapherotrites;D_2__Micrarchaeia;D_3__uncultured Thermoproteales archaeon;D_4__uncultured Thermoproteales archaeon;D_5__uncultured Thermoproteales archaeon;D_6__uncultured Thermoproteales archaeon	1
91ea6d1ad02e1a1da976d3b4df02bdfd	13	0	D_0__Archaea;D_1__Euryarchaeota;D_2__Methanobacteria;D_3__Methanobacteriales;D_4__Methanobacteriaceae;D_5__Methanobacterium;D_6__uncultured archaeon	0.947723
ba6a05b39e4dba637ef3c10c03d1929b	0	72	D_0__Archaea;D_1__Hadesarchaeaeota	1
837fb052c1cebb377062920e78845005	0	69	D_0__Archaea;D_1__Hadesarchaeaeota;D_2__Hadesarchaea archaeon YNP_N21;D_3__Hadesarchaea archaeon YNP_N21;D_4__Hadesarchaea archaeon YNP_N21;D_5__Hadesarchaea archaeon YNP_N21;D_6__Hadesarchaea archaeon YNP_N21	1
464fe724997bd0827a5d580360fa6a82	0	21	D_0__Archaea;D_1__Hadesarchaeaeota;D_2__uncultured archaeon;D_3__uncultured archaeon;D_4__uncultured archaeon;D_5__uncultured archaeon;D_6__uncultured archaeon	0.999018
e4c149f89a83757fce51bc4dbbe0f472	0	45	D_0__Archaea;D_1__Hadesarchaeaeota;D_2__uncultured archaeon;D_3__uncultured archaeon;D_4__uncultured archaeon;D_5__uncultured archaeon;D_6__uncultured archaeon	0.998969
f2b50e984213e2c10622bb8d054ea962	0	15	D_0__Archaea;D_1__Nanoarchaeaeota;D_2__Nanoarchaeia;D_3__Nanoarchaeales;D_4__Nanoarchaeaceae;D_5__Nanoarchaeum;D_6__uncultured Nanoarchaeota archaeon	0.905639
72919044bd12808c9cd094de9a9d8bfd	4	27	D_0__Archaea;D_1__Nanoarchaeaeota;D_2__Nanoarchaeia;D_3__Nanoarchaeales;D_4__Nanoarchaeaceae;D_5__Nanoarchaeum;D_6__uncultured Nanoarchaeota archaeon	0.739053
796d911f5f0806d1989a41858ac04ebb	0	83	D_0__Archaea;D_1__Nanoarchaeaeota;D_2__Nanoarchaeia;D_3__Nanoarchaeales;D_4__Nanoarchaeaceae;D_5__Nanoarchaeum;D_6__uncultured Nanoarchaeota archaeon	0.747233
b1aa86032de68fde35aba92b54f7c8b6	0	114	D_0__Archaea;D_1__Nanoarchaeaeota;D_2__Nanoarchaeia;D_3__Nanoarchaeales;D_4__Nanoarchaeaceae;D_5__Nanoarchaeum;D_6__uncultured Nanoarchaeota archaeon	0.807882
99b8ecba4e009025e68a0339f289b657	0	551	D_0__Archaea;D_1__Nanoarchaeaeota;D_2__Nanoarchaeia;D_3__Nanoarchaeales;D_4__Nanoarchaeaceae;D_5__Nanoarchaeum;D_6__uncultured Nanoarchaeota archaeon	0.804452
4c0a84111fe59cba4644cf9d0f4e6c80	0	15	D_0__Archaea;D_1__Nanoarchaeaeota;D_2__Nanohaloarchaeia;D_3__Aenigmarchaeales;D_4__uncultured euryarchaeote;D_5__uncultured euryarchaeote;D_6__uncultured euryarchaeote	0.762434
710727ff49f15dbfc873477f70317a72	0	51	D_0__Archaea;D_1__Nanoarchaeaeota;D_2__Woesearchaeia	1
d73d29763d8716a835c66da37de3dc71	0	10	D_0__Archaea;D_1__Nanoarchaeaeota;D_2__Woesearchaeia;D_3__Candidatus Staskawiczbacteria bacterium RIFOXYA2_FULL_32_7;D_4__Candidatus Staskawiczbacteria bacterium RIFOXYA2_FULL_32_7;D_5__Candidatus Staskawiczbacteria bacterium RIFOXYA2_FULL_32_7;D_6__Candidatus Staskawiczbacteria bacterium RIFOXYA2_FULL_32_7	0.999943
eb14ed46ea510a73c2786477f7c0bd9b	0	27	D_0__Archaea;D_1__Nanoarchaeaeota;D_2__Woesearchaeia;D_3__uncultured euryarchaeote;D_4__uncultured euryarchaeote;D_5__uncultured euryarchaeote;D_6__uncultured euryarchaeote	0.890665
200ec15e9e7e5077fb16007668f1753b	0	11	D_0__Archaea;D_1__Thaumarchaeota;D_2__Nitrososphaeria;D_3__Nitrosocaldales;D_4__Nitrosocaldaceae;D_5__Candidatus Nitrosocaldus	1
e1be24d4b419f12cb3d4064ddfd42828	0	153	D_0__Archaea;D_1__Thaumarchaeota;D_2__Nitrososphaeria;D_3__Nitrosocaldales;D_4__Nitrosocaldaceae;D_5__Candidatus Nitrosocaldus	1
ba02ac6eb6d7762f7ede55dc00e47fa9	226	0	D_0__Archaea;D_1__Thaumarchaeota;D_2__Nitrososphaeria;D_3__Nitrosocaldales;D_4__Nitrosocaldaceae;D_5__Candidatus Nitrosocaldus	1
ad7729a562ef7735783353fa926912fb	0	3625	D_0__Archaea;D_1__Thaumarchaeota;D_2__Nitrososphaeria;D_3__Nitrosocaldales;D_4__Nitrosocaldaceae;D_5__Candidatus Nitrosocaldus	1
9440ae6f6748f07a38ed8c3a502f5efc	22	0	D_0__Archaea;D_1__Thaumarchaeota;D_2__Nitrososphaeria;D_3__Nitrosocaldales;D_4__Nitrosocaldaceae;D_5__Candidatus Nitrosocaldus;D_6__uncultured archaeon	0.832252
fbde7037dc63bcec1d4f404d6baaebb9	0	71	D_0__Archaea;D_1__Thaumarchaeota;D_2__Nitrososphaeria;D_3__Nitrosocaldales;D_4__Nitrosocaldaceae;D_5__Candidatus Nitrosocaldus;D_6__uncultured crenarchaeote	0.700239
b707d627e63e7b9ca6fef6c60b6c5a85	127	0	D_0__Archaea;D_1__Thaumarchaeota;D_2__Nitrososphaeria;D_3__Nitrosocaldales;D_4__Nitrosocaldaceae;D_5__Candidatus Nitrosocaldus;D_6__uncultured crenarchaeote	0.758247
d48031030c66ec3ad8622b827a651010	988	0	D_0__Archaea;D_1__Thaumarchaeota;D_2__Nitrososphaeria;D_3__Nitrosocaldales;D_4__Nitrosocaldaceae;D_5__Candidatus Nitrosocaldus;D_6__uncultured crenarchaeote	0.820197
01982f0d87192a1953e37cf1235eec4b	24052	0	D_0__Archaea;D_1__Thaumarchaeota;D_2__Nitrososphaeria;D_3__Nitrosocaldales;D_4__Nitrosocaldaceae;D_5__Candidatus Nitrosocaldus;D_6__uncultured crenarchaeote	0.819423
b2afbda38878c2fa0b9819c414d5a86c	0	16	D_0__Archaea;D_1__Thaumarchaeota;D_2__Nitrososphaeria;D_3__Nitrosopumilales;D_4__Nitrosopumilaceae;D_5__Candidatus Nitrosotenuis;D_6__uncultured crenarchaeote	0.991542
533d09f02e1b606d25543c4d0f4c601e	19	0	D_0__Archaea;D_1__Thaumarchaeota;D_2__Nitrososphaeria;D_3__Nitrosotaleales;D_4__Nitrosotaleaceae;D_5__Candidatus Nitrosotalea;D_6__uncultured archaeon	0.767297
660bff8d914c1f9669d4211e4eebffad	0	105	D_0__Archaea;D_1__Thaumarchaeota;D_2__SCGC AB-179-E04;D_3__uncultured archaeon;D_4__uncultured archaeon;D_5__uncultured archaeon;D_6__uncultured archaeon	0.800345
44ce725a297c159ed3d96f65efdf0352	0	12	D_0__Bacteria	0.99945
aa270f9bb09da542f37a9840a2ab47cc	12	0	D_0__Bacteria	0.999999
c57deec22429ffd630392bd972db79ef	12	0	D_0__Bacteria	0.999406
331cc10c62b0757e3b9e33a0c83c32c0	14	0	D_0__Bacteria	1
60fa2d6cd9c917aef98df4bfc2e66e21	0	17	D_0__Bacteria	0.999986
f6bb3f0846f2c27be60502d16f77f701	17	0	D_0__Bacteria	0.999999
16af33b4068ba5b2508e9d7f5c9bedbb	0	18	D_0__Bacteria	1
92169ae9629c87305e4fcae64f821065	18	0	D_0__Bacteria	0.999998
112f0748cf42e801b8f26e41ec9f0806	0	20	D_0__Bacteria	1
4254ff4946ecd4c00c52fef628c43827	0	22	D_0__Bacteria	0.999983
259c2f634cdb65accfb250186e43b426	24	0	D_0__Bacteria	0.999999
8890f2006a6a70fba3d19976debfe891	26	0	D_0__Bacteria	0.999999
e841f0823757fa4d5da13350b41013f0	27	0	D_0__Bacteria	0.999999
59284b48941dd9780523eea5893a0eb3	0	28	D_0__Bacteria	1
6239be4ba2a412f5da440d4efbe60b4f	29	0	D_0__Bacteria	0.999997
d33039111f26c165ddceee1ac480453d	0	29	D_0__Bacteria	0.999999
d851ee788a80f053f3a6e4035227620f	38	0	D_0__Bacteria	0.999978
74188d1d09e28b09db1b662229418e88	0	41	D_0__Bacteria	1
50cf2717a5df9c3806cbe72ae6b6107c	45	0	D_0__Bacteria	1
ee42f5dca5585db551b2ededf50d722c	0	48	D_0__Bacteria	0.999999
922ac45fb0b5f0bbbcb9d3e86c423dd5	0	49	D_0__Bacteria	1
a723c051c7a105f4b92498d6d1eddc5e	49	0	D_0__Bacteria	0.999999
077d1b218ac7649160dd63c212173df3	0	56	D_0__Bacteria	1
156bf9e47854b75c090fef48ca0a1cae	58	0	D_0__Bacteria	0.999999
27db3e3f4e6c47f4be4a5371c07feb6a	58	0	D_0__Bacteria	0.999999
6f6b269715e448c0ad239d69a5dde54d	59	0	D_0__Bacteria	0.999997
e7f5beafa0c0fbccb75a4beeab7fd707	63	0	D_0__Bacteria	1
8c05460de9392e4f734802ff324c9538	65	0	D_0__Bacteria	0.999997
bd0c47442deada551a71f89d43971dbe	0	69	D_0__Bacteria	0.999999
1949b29493648735ab63503d6e98691e	70	0	D_0__Bacteria	0.999999
0e1f52a4147b73357037f6eb6115e1ca	75	0	D_0__Bacteria	0.999996
139176cc5829381584de711a403a0437	76	0	D_0__Bacteria	0.999999
10472e6c83581176ee1b88ffbe8da0fc	0	81	D_0__Bacteria	0.999999
16db1ada2727265a7c1394157e38ba27	83	0	D_0__Bacteria	0.999997
96faf3492377ee6a8a8f7f2099d21288	84	0	D_0__Bacteria	0.999999
8bfa15b0bd30b9c9c88f93cdc1a6b8d0	91	0	D_0__Bacteria	0.999998
43384a946a9413c986479bb8920d4203	0	109	D_0__Bacteria	1
4eddef9d1217b040e0435e0248c6a41d	0	118	D_0__Bacteria	1
4e9fd925735115ac38ecdac27375eccc	129	0	D_0__Bacteria	0.999999
2f63d9ddad1b473e3091508aa7298ad4	140	0	D_0__Bacteria	0.999999
485e7d1d402dda3492cc0a51bf68a6f9	150	0	D_0__Bacteria	1
142333d053389c8f93225ccc1bf38630	153	0	D_0__Bacteria	0.99188
0d6fa9e7d6b26a7110152a8524e38259	172	0	D_0__Bacteria	0.999999
9ae0597b44f04e81c52f95c92285ac43	184	0	D_0__Bacteria	0.999997
b7238d05d47f56a903d2c81e1f22ff60	222	0	D_0__Bacteria	1
f4f43cff6940f5ce87fecbe4962acc8d	0	226	D_0__Bacteria	1
ee150767a739166b29e8f99fa23059c0	253	0	D_0__Bacteria	1
d398479046dff0b3d45ac75334434625	0	322	D_0__Bacteria	0.999999
f2c9b1ba5fcc7865fb834bf9953c2351	0	337	D_0__Bacteria	1
e34c95ef79eeffeff4cb545ef4956245	424	0	D_0__Bacteria	0.99998
6bec120109489430f11e8ff6ed96608d	0	607	D_0__Bacteria	0.999999
e04884273950a849347c246322168ed6	732	0	D_0__Bacteria	0.999999
b70951de24ed133a75cad7c9568e4d29	1043	0	D_0__Bacteria	0.999999
36acb1018dabb0bf39305ccf82990528	1380	0	D_0__Bacteria	0.999999
2e1545f42fc9f742c53d3e0ffec40c7d	3239	0	D_0__Bacteria	0.999988
bc3a626699a716ddce627c18b6f1249b	3361	0	D_0__Bacteria	0.999999
104f5e9faa42873b8f3bbb40abac05c6	4069	826	D_0__Bacteria	0.999999
4acef6da6ab7016f10ccac1afa005f7e	0	8860	D_0__Bacteria	0.999999
f0f158d4cfb5f228ad2000d5226d330f	11929	0	D_0__Bacteria	0.999998
300bd777968bc7813b48bba1e4fea0ee	107	0	D_0__Bacteria;D_1__Acetothermia;D_2__Acetothermiia;D_3__Acetothermia clone OPB14;D_4__Acetothermia clone OPB14;D_5__Acetothermia clone OPB14;D_6__Acetothermia clone OPB14	1
b744365e080b3170e41262740bf2c031	0	128	D_0__Bacteria;D_1__Acetothermia;D_2__Acetothermiia;D_3__Acetothermia clone OPB14;D_4__Acetothermia clone OPB14;D_5__Acetothermia clone OPB14;D_6__Acetothermia clone OPB14	0.999927
db737b9ec984b0470eaefedce811b0cf	0	1639	D_0__Bacteria;D_1__Acetothermia;D_2__Acetothermiia;D_3__Acetothermia clone OPB14;D_4__Acetothermia clone OPB14;D_5__Acetothermia clone OPB14;D_6__Acetothermia clone OPB14	0.999984
027a64176f126a86e3fbb2572252f65f	0	10	D_0__Bacteria;D_1__Acetothermia;D_2__Acetothermiia;D_3__uncultured Acetothermia bacterium;D_4__uncultured Acetothermia bacterium;D_5__uncultured Acetothermia bacterium;D_6__uncultured Acetothermia bacterium	0.741065
3cc8e9700ce156ac41951617cf8cf275	102	0	D_0__Bacteria;D_1__Acetothermia;D_2__Acetothermiia;D_3__uncultured Acetothermia bacterium;D_4__uncultured Acetothermia bacterium;D_5__uncultured Acetothermia bacterium;D_6__uncultured Acetothermia bacterium	1
c8d1b70ff38b2434e9dd082f9eb1c17c	117	0	D_0__Bacteria;D_1__Acetothermia;D_2__Acetothermiia;D_3__uncultured Acetothermia bacterium;D_4__uncultured Acetothermia bacterium;D_5__uncultured Acetothermia bacterium;D_6__uncultured Acetothermia bacterium	1
9de1adb0609814233c6b38271f56de03	231	0	D_0__Bacteria;D_1__Acetothermia;D_2__Acetothermiia;D_3__uncultured Acetothermia bacterium;D_4__uncultured Acetothermia bacterium;D_5__uncultured Acetothermia bacterium;D_6__uncultured Acetothermia bacterium	0.999998
fd4ada7373bd8d99127f9ffdcac28251	1077	0	D_0__Bacteria;D_1__Acetothermia;D_2__Acetothermiia;D_3__uncultured Acetothermia bacterium;D_4__uncultured Acetothermia bacterium;D_5__uncultured Acetothermia bacterium;D_6__uncultured Acetothermia bacterium	1
b15785820075e5a5f47cb5099828f3a5	9589	0	D_0__Bacteria;D_1__Acetothermia;D_2__Acetothermiia;D_3__uncultured Acetothermia bacterium;D_4__uncultured Acetothermia bacterium;D_5__uncultured Acetothermia bacterium;D_6__uncultured Acetothermia bacterium	1
990f2041b2164c74b6307cd46ea573b2	0	14348	D_0__Bacteria;D_1__Acetothermia;D_2__Acetothermiia;D_3__uncultured Acetothermia bacterium;D_4__uncultured Acetothermia bacterium;D_5__uncultured Acetothermia bacterium;D_6__uncultured Acetothermia bacterium	0.999992
3cc52d9d761bfd038172acc99cbd7650	0	16	D_0__Bacteria;D_1__Acetothermia;D_2__Acetothermiia;D_3__uncultured bacterium;D_4__uncultured bacterium;D_5__uncultured bacterium;D_6__uncultured bacterium	0.750223
4c1fb36fe5632b6334ac9a3201f14f73	0	51	D_0__Bacteria;D_1__Acetothermia;D_2__Acetothermiia;D_3__uncultured Chloroflexi bacterium;D_4__uncultured Chloroflexi bacterium;D_5__uncultured Chloroflexi bacterium;D_6__uncultured Chloroflexi bacterium	0.992994
2400f0efafb36f429d1449190eec3836	10	0	D_0__Bacteria;D_1__Acidobacteria;D_2__Acidobacteriia;D_3__Acidobacteriales;D_4__Acidobacteriaceae (Subgroup 1);D_5__Granulicella	0.962523
3598c65031b6d20bf4b5ca099e3eb289	14	0	D_0__Bacteria;D_1__Acidobacteria;D_2__Acidobacteriia;D_3__Solibacterales;D_4__Solibacteraceae (Subgroup 3)	1
b6fafdab7479d5525eeea71d284387a4	0	17	D_0__Bacteria;D_1__Acidobacteria;D_2__Acidobacteriia;D_3__Solibacterales;D_4__Solibacteraceae (Subgroup 3)	1
5f574f47cbcc9292b0d29642d5a077ff	0	28	D_0__Bacteria;D_1__Acidobacteria;D_2__Acidobacteriia;D_3__Solibacterales;D_4__Solibacteraceae (Subgroup 3)	1
636d20900e47229808b728696027cd5b	0	34	D_0__Bacteria;D_1__Acidobacteria;D_2__Acidobacteriia;D_3__Solibacterales;D_4__Solibacteraceae (Subgroup 3)	1
7d91b3220387813600e3da6340b168b1	0	1009	D_0__Bacteria;D_1__Acidobacteria;D_2__Acidobacteriia;D_3__Solibacterales;D_4__Solibacteraceae (Subgroup 3)	1
21022fc8a9b04c5ae250ba333e78ef4e	0	12	D_0__Bacteria;D_1__Acidobacteria;D_2__Acidobacteriia;D_3__Solibacterales;D_4__Solibacteraceae (Subgroup 3);D_5__Bryobacter	0.781555
696c44ea1ff9c20bcb686764bb41f74a	0	24	D_0__Bacteria;D_1__Acidobacteria;D_2__Acidobacteriia;D_3__Solibacterales;D_4__Solibacteraceae (Subgroup 3);D_5__Bryobacter	0.988129
f7e5801273b759c85e6eec0cddf29710	0	219	D_0__Bacteria;D_1__Acidobacteria;D_2__Acidobacteriia;D_3__Solibacterales;D_4__Solibacteraceae (Subgroup 3);D_5__Bryobacter	0.988904
a9b2843d5f91fc743414fec0fdaa190f	0	227	D_0__Bacteria;D_1__Acidobacteria;D_2__Acidobacteriia;D_3__Solibacterales;D_4__Solibacteraceae (Subgroup 3);D_5__Bryobacter	0.990911
9ee180edde8ec2da234a77e5d5c4e96b	0	491	D_0__Bacteria;D_1__Acidobacteria;D_2__Acidobacteriia;D_3__Solibacterales;D_4__Solibacteraceae (Subgroup 3);D_5__Bryobacter	0.973603
1f74e903df8ffb80bcbd7343d452af68	0	1859	D_0__Bacteria;D_1__Acidobacteria;D_2__Acidobacteriia;D_3__Solibacterales;D_4__Solibacteraceae (Subgroup 3);D_5__Bryobacter;D_6__uncultured Acidobacteriaceae bacterium	0.713281
23eccab23ad76c6a45b988516762e84a	0	29	D_0__Bacteria;D_1__Acidobacteria;D_2__Acidobacteriia;D_3__Solibacterales;D_4__Solibacteraceae (Subgroup 3);D_5__Bryobacter;D_6__uncultured bacterium	0.983792
a1fa12c040d489749f692a0c6c7ecfef	0	1467	D_0__Bacteria;D_1__Acidobacteria;D_2__Acidobacteriia;D_3__Solibacterales;D_4__Solibacteraceae (Subgroup 3);D_5__Bryobacter;D_6__uncultured bacterium	0.708461
4437d912ee80b6def8ea29333ae52bfd	0	380	D_0__Bacteria;D_1__Acidobacteria;D_2__Acidobacteriia;D_3__Solibacterales;D_4__Solibacteraceae (Subgroup 3);D_5__Paludibaculum	0.999979
2a159a7c11bbef3330adebbd3a5724d0	0	1022	D_0__Bacteria;D_1__Acidobacteria;D_2__Acidobacteriia;D_3__Solibacterales;D_4__Solibacteraceae (Subgroup 3);D_5__Paludibaculum	0.999856
e31c7fcfb96abca8b11d481a1f1afd47	172	0	D_0__Bacteria;D_1__Acidobacteria;D_2__Acidobacteriia;D_3__Solibacterales;D_4__Solibacteraceae (Subgroup 3);D_5__Paludibaculum;D_6__uncultured bacterium	0.878124
9ccc072bd2eab9109a4443f25382d581	0	416	D_0__Bacteria;D_1__Acidobacteria;D_2__Acidobacteriia;D_3__Solibacterales;D_4__Solibacteraceae (Subgroup 3);D_5__Paludibaculum;D_6__uncultured bacterium	0.947257
2b30aade119ad3be633c90cfae3cf153	0	10	D_0__Bacteria;D_1__Acidobacteria;D_2__Acidobacteriia;D_3__Solibacterales;D_4__Solibacteraceae (Subgroup 3);D_5__PAUC26f;D_6__uncultured bacterium	0.919716
2193326a3ac47541bd4cef09f02dc0f9	11	0	D_0__Bacteria;D_1__Acidobacteria;D_2__Acidobacteriia;D_3__Solibacterales;D_4__Solibacteraceae (Subgroup 3);D_5__PAUC26f;D_6__uncultured bacterium	0.944054
7bd8547fac48fd2939563bc80c87a73a	0	103	D_0__Bacteria;D_1__Acidobacteria;D_2__Acidobacteriia;D_3__Solibacterales;D_4__Solibacteraceae (Subgroup 3);D_5__PAUC26f;D_6__uncultured Chlorobi bacterium	0.999984
8cb85d5e6363a6b7828d9f1482eba5c3	110	0	D_0__Bacteria;D_1__Acidobacteria;D_2__Acidobacteriia;D_3__Solibacterales;D_4__Solibacteraceae (Subgroup 3);D_5__PAUC26f;D_6__uncultured Chlorobi bacterium	0.937431
0c057616ea3f4ab51e997118b572412f	438	0	D_0__Bacteria;D_1__Acidobacteria;D_2__Acidobacteriia;D_3__Solibacterales;D_4__Solibacteraceae (Subgroup 3);D_5__uncultured bacterium;D_6__uncultured bacterium	0.999993
500cc9d31ee0369258beaa2c3b28035f	19	0	D_0__Bacteria;D_1__Acidobacteria;D_2__Acidobacteriia;D_3__Solibacterales;D_4__Solibacteraceae (Subgroup 3);D_5__unidentified Acidobacterium group OPB3;D_6__unidentified Acidobacterium group OPB3	0.996164
8de1293cfce8b8506912e38013e06c3f	1453	0	D_0__Bacteria;D_1__Acidobacteria;D_2__Acidobacteriia;D_3__Solibacterales;D_4__Solibacteraceae (Subgroup 3);D_5__unidentified Acidobacterium group OPB3;D_6__unidentified Acidobacterium group OPB3	0.996008
b90513d95d08939c2007b7a3417805ef	27	0	D_0__Bacteria;D_1__Acidobacteria;D_2__Aminicenantia;D_3__Aminicenantales;D_4__Aminicenantes bacterium clone OPB95;D_5__Aminicenantes bacterium clone OPB95;D_6__Aminicenantes bacterium clone OPB95	0.997084
9671e64b3691b9e6f854ea474b109539	0	10	D_0__Bacteria;D_1__Acidobacteria;D_2__Aminicenantia;D_3__Aminicenantales;D_4__uncultured bacterium;D_5__uncultured bacterium;D_6__uncultured bacterium	0.875667
9290084ffbb8d95eabec96f9cfd650cc	0	579	D_0__Bacteria;D_1__Acidobacteria;D_2__Aminicenantia;D_3__Aminicenantales;D_4__uncultured bacterium;D_5__uncultured bacterium;D_6__uncultured bacterium	0.987831
365592cd38aaeb2c19752f4ec0435270	11	0	D_0__Bacteria;D_1__Acidobacteria;D_2__Blastocatellia (Subgroup 4);D_3__11-24;D_4__uncultured Acidobacteriaceae bacterium;D_5__uncultured Acidobacteriaceae bacterium;D_6__uncultured Acidobacteriaceae bacterium	1
796f3ae30c84ab921991f36b6074edc1	12	0	D_0__Bacteria;D_1__Acidobacteria;D_2__Blastocatellia (Subgroup 4);D_3__11-24;D_4__uncultured Acidobacteriaceae bacterium;D_5__uncultured Acidobacteriaceae bacterium;D_6__uncultured Acidobacteriaceae bacterium	1
417495e393006eba59e5a97a4a9dc345	0	37	D_0__Bacteria;D_1__Acidobacteria;D_2__Blastocatellia (Subgroup 4);D_3__11-24;D_4__uncultured Acidobacteriaceae bacterium;D_5__uncultured Acidobacteriaceae bacterium;D_6__uncultured Acidobacteriaceae bacterium	0.999998
6c3909ee88ea266f025f17e4e9a21b49	1991	0	D_0__Bacteria;D_1__Acidobacteria;D_2__Blastocatellia (Subgroup 4);D_3__11-24;D_4__uncultured Acidobacteriaceae bacterium;D_5__uncultured Acidobacteriaceae bacterium;D_6__uncultured Acidobacteriaceae bacterium	1
f29c053113e1443df65b184c119838ee	0	2325	D_0__Bacteria;D_1__Acidobacteria;D_2__Blastocatellia (Subgroup 4);D_3__11-24;D_4__uncultured Acidobacteriaceae bacterium;D_5__uncultured Acidobacteriaceae bacterium;D_6__uncultured Acidobacteriaceae bacterium	0.999995
ef70149f80ce633dd9ca8d43c2791802	33826	0	D_0__Bacteria;D_1__Acidobacteria;D_2__Blastocatellia (Subgroup 4);D_3__11-24;D_4__uncultured Acidobacteriaceae bacterium;D_5__uncultured Acidobacteriaceae bacterium;D_6__uncultured Acidobacteriaceae bacterium	1
a0bc7da232ee6d66510b0761a2efd168	0	13	D_0__Bacteria;D_1__Acidobacteria;D_2__Blastocatellia (Subgroup 4);D_3__11-24;D_4__uncultured bacterium;D_5__uncultured bacterium;D_6__uncultured bacterium	0.738371
34dbb0b6c006cb50991cb3687b55bd80	0	428	D_0__Bacteria;D_1__Acidobacteria;D_2__Blastocatellia (Subgroup 4);D_3__11-24;D_4__uncultured bacterium;D_5__uncultured bacterium;D_6__uncultured bacterium	0.982758
30b09a030ad06f09c8194a7df746db29	0	3695	D_0__Bacteria;D_1__Acidobacteria;D_2__Blastocatellia (Subgroup 4);D_3__Blastocatellales;D_4__Blastocatellaceae;D_5__JGI 0001001-H03;D_6__uncultured bacterium	0.771407
e7a47331d428b1e24f7c337ecd0fbe31	2235	0	D_0__Bacteria;D_1__Acidobacteria;D_2__Blastocatellia (Subgroup 4);D_3__Chloracidobacteriales;D_4__Chloracidobacteriaceae;D_5__Chloracidobacterium	1
bd11d34e22708b696f66bb5cb6f6f859	869	0	D_0__Bacteria;D_1__Acidobacteria;D_2__Blastocatellia (Subgroup 4);D_3__Chloracidobacteriales;D_4__Chloracidobacteriaceae;D_5__Chloracidobacterium;D_6__Chloracidobacterium thermophilum	0.957154
cfe75008c7955967693b4d4eb8848f7f	8722	0	D_0__Bacteria;D_1__Acidobacteria;D_2__Blastocatellia (Subgroup 4);D_3__Chloracidobacteriales;D_4__Chloracidobacteriaceae;D_5__Chloracidobacterium;D_6__Chloracidobacterium thermophilum	0.999824
5d87f2d15ef6b876fe8357aa26b09881	9603	0	D_0__Bacteria;D_1__Acidobacteria;D_2__Blastocatellia (Subgroup 4);D_3__Chloracidobacteriales;D_4__Chloracidobacteriaceae;D_5__Chloracidobacterium;D_6__Chloracidobacterium thermophilum	0.789086
58a157b42d3dc4f9f085e9860eef15e4	362	0	D_0__Bacteria;D_1__Acidobacteria;D_2__Blastocatellia (Subgroup 4);D_3__Chloracidobacteriales;D_4__Chloracidobacteriaceae;D_5__Chloracidobacterium;D_6__uncultured Acidobacteria bacterium	0.999999
246a88d110d1855fedb75b75d5acd925	824	0	D_0__Bacteria;D_1__Acidobacteria;D_2__Blastocatellia (Subgroup 4);D_3__Chloracidobacteriales;D_4__Chloracidobacteriaceae;D_5__Chloracidobacterium;D_6__uncultured Acidobacteria bacterium	1
911cf2605706a9aa84439263e13727a0	0	28	D_0__Bacteria;D_1__Acidobacteria;D_2__Blastocatellia (Subgroup 4);D_3__Pyrinomonadales;D_4__Pyrinomonadaceae;D_5__Pyrinomonas;D_6__uncultured bacterium	0.972601
189735143b00336d4641ba62e6e9712e	76	0	D_0__Bacteria;D_1__Acidobacteria;D_2__GBS-L1-B05;D_3__uncultured bacterium;D_4__uncultured bacterium;D_5__uncultured bacterium;D_6__uncultured bacterium	1
c99fd66ba19b8bbc120294a938151764	1028	0	D_0__Bacteria;D_1__Acidobacteria;D_2__GBS-L1-B05;D_3__uncultured bacterium;D_4__uncultured bacterium;D_5__uncultured bacterium;D_6__uncultured bacterium	1
233fee82b66d5f4d15260b1df9812f5a	0	30	D_0__Bacteria;D_1__Acidobacteria;D_2__Subgroup 21;D_3__uncultured bacterium;D_4__uncultured bacterium;D_5__uncultured bacterium;D_6__uncultured bacterium	0.97518
13e6542cd9ac20d726d0c5552fefba5b	0	10	D_0__Bacteria;D_1__Acidobacteria;D_2__Subgroup 6	1
34a4314fb605d57e828a6e6b197f5c5a	0	16	D_0__Bacteria;D_1__Acidobacteria;D_2__Subgroup 6	1
7fcb5ea2e65a7891fce501ba141b3540	0	27	D_0__Bacteria;D_1__Acidobacteria;D_2__Subgroup 6	1
c8f1d9c1a7d871f5fb6c983689332c7c	0	20	D_0__Bacteria;D_1__Acidobacteria;D_2__Subgroup 6;D_3__wastewater metagenome;D_4__wastewater metagenome;D_5__wastewater metagenome;D_6__wastewater metagenome	0.948179
4eb260b84516ec36d7de96d93eb00fb7	97	0	D_0__Bacteria;D_1__Actinobacteria	0.904843
854d95245a66127d2d4da599382acb51	0	10	D_0__Bacteria;D_1__Actinobacteria;D_2__Acidimicrobiia;D_3__IMCC26256	1
4dc3effc9377bfbb338aa80d730dfdd3	0	93	D_0__Bacteria;D_1__Actinobacteria;D_2__Acidimicrobiia;D_3__IMCC26256	0.999985
89adcb377834723ee2af35264471745b	0	39	D_0__Bacteria;D_1__Actinobacteria;D_2__Acidimicrobiia;D_3__Microtrichales;D_4__Ilumatobacteraceae;D_5__uncultured	0.877336
b98801f9b533ec236abeeea4078e8d67	0	66	D_0__Bacteria;D_1__Actinobacteria;D_2__Acidimicrobiia;D_3__Microtrichales;D_4__Ilumatobacteraceae;D_5__uncultured	0.995718
47a9f6f4209f2b93ce44320cf62bab55	0	45	D_0__Bacteria;D_1__Actinobacteria;D_2__Acidimicrobiia;D_3__Microtrichales;D_4__Ilumatobacteraceae;D_5__uncultured;D_6__uncultured bacterium	0.805468
5187f0590be1a3750e197cd728a96728	0	100	D_0__Bacteria;D_1__Actinobacteria;D_2__Acidimicrobiia;D_3__Microtrichales;D_4__Ilumatobacteraceae;D_5__uncultured;D_6__uncultured bacterium	0.994025
d60b076fe5542d639b12fd12c48c5e39	0	11	D_0__Bacteria;D_1__Actinobacteria;D_2__Acidimicrobiia;D_3__Microtrichales;D_4__Microtrichaceae;D_5__IMCC26207;D_6__uncultured bacterium	0.971601
1453180eb63df7dc15b57747bba15de1	0	10	D_0__Bacteria;D_1__Actinobacteria;D_2__Acidimicrobiia;D_3__Microtrichales;D_4__uncultured	0.997288
3c4a2b21470119550d5617dd7a1aeb61	6	22	D_0__Bacteria;D_1__Actinobacteria;D_2__Acidimicrobiia;D_3__uncultured;D_4__uncultured bacterium;D_5__uncultured bacterium;D_6__uncultured bacterium	0.795075
6be6d808f4bd92e9721e770617f27865	11	0	D_0__Bacteria;D_1__Actinobacteria;D_2__Actinobacteria;D_3__Actinomycetales;D_4__Actinomycetaceae;D_5__Actinomyces	1
608e6548b1b4cbb6176c8fce090991a5	13	0	D_0__Bacteria;D_1__Actinobacteria;D_2__Actinobacteria;D_3__Actinomycetales;D_4__Actinomycetaceae;D_5__Actinomyces	1
554c761996ebab999befda1b695fd81d	16	0	D_0__Bacteria;D_1__Actinobacteria;D_2__Actinobacteria;D_3__Bifidobacteriales;D_4__Bifidobacteriaceae;D_5__Bifidobacterium	1
81f5efd70fee881f17a9967419ee4fc1	1141	6157	D_0__Bacteria;D_1__Actinobacteria;D_2__Actinobacteria;D_3__Corynebacteriales;D_4__Mycobacteriaceae;D_5__Mycobacterium	1
3298437466d31563b5172ebb292272b7	0	23	D_0__Bacteria;D_1__Actinobacteria;D_2__Actinobacteria;D_3__Frankiales;D_4__Sporichthyaceae	1
b4fb1121071a86169e4a41a61329298b	0	374	D_0__Bacteria;D_1__Actinobacteria;D_2__Actinobacteria;D_3__Frankiales;D_4__Sporichthyaceae	1
59eba82b17f2030b65e3de2089276618	0	692	D_0__Bacteria;D_1__Actinobacteria;D_2__Actinobacteria;D_3__Frankiales;D_4__Sporichthyaceae	1
47f67eca801a1120de43f3f72aae9911	0	66	D_0__Bacteria;D_1__Actinobacteria;D_2__Actinobacteria;D_3__Frankiales;D_4__Sporichthyaceae;D_5__Candidatus Planktophila	0.99939
ce02b7fdb590c5b0b5e4a931e21549db	0	15	D_0__Bacteria;D_1__Actinobacteria;D_2__Actinobacteria;D_3__Frankiales;D_4__Sporichthyaceae;D_5__hgcI clade	0.977395
06c722608ce295025a80315368788ad8	0	34	D_0__Bacteria;D_1__Actinobacteria;D_2__Actinobacteria;D_3__Frankiales;D_4__Sporichthyaceae;D_5__hgcI clade	0.993093
6f3d5f11c450a2c710bd32abc4d605b9	0	82	D_0__Bacteria;D_1__Actinobacteria;D_2__Actinobacteria;D_3__Frankiales;D_4__Sporichthyaceae;D_5__hgcI clade;D_6__Actinobacteria bacterium IMCC26103	0.957481
7def3c009b1bdc7f86f459ce1109a0f2	0	19	D_0__Bacteria;D_1__Actinobacteria;D_2__Actinobacteria;D_3__Frankiales;D_4__Sporichthyaceae;D_5__hgcI clade;D_6__uncultured actinobacterium	0.87018
06c0e7f942d36d24e9a0a28ac22cdd24	0	43	D_0__Bacteria;D_1__Actinobacteria;D_2__Actinobacteria;D_3__Frankiales;D_4__Sporichthyaceae;D_5__hgcI clade;D_6__uncultured actinobacterium	0.896725
627f7e2c772ae92fcc0b1e9c07513b56	0	44	D_0__Bacteria;D_1__Actinobacteria;D_2__Actinobacteria;D_3__Frankiales;D_4__Sporichthyaceae;D_5__hgcI clade;D_6__uncultured actinobacterium	0.981356
f0eb49b197ebb5a4b133e6d3ba5b9001	0	57	D_0__Bacteria;D_1__Actinobacteria;D_2__Actinobacteria;D_3__Frankiales;D_4__Sporichthyaceae;D_5__hgcI clade;D_6__uncultured actinobacterium	0.781373
4b3e850e98022a10a6ab2895718f3a4a	0	88	D_0__Bacteria;D_1__Actinobacteria;D_2__Actinobacteria;D_3__Frankiales;D_4__Sporichthyaceae;D_5__hgcI clade;D_6__uncultured Actinomycetales bacterium	0.957456
9037ecbb167ea2ecee8034ee86e9e3cd	0	31	D_0__Bacteria;D_1__Actinobacteria;D_2__Actinobacteria;D_3__Frankiales;D_4__Sporichthyaceae;D_5__hgcI clade;D_6__uncultured Candidatus Planktophila sp.	0.765448
2763893cbd8511a6b8b9a9405b1e7020	0	16	D_0__Bacteria;D_1__Actinobacteria;D_2__Actinobacteria;D_3__Frankiales;D_4__Sporichthyaceae;D_5__uncultured;D_6__uncultured actinobacterium	0.998317
6f943b46ff5002e17a9686b9f0284b6c	0	134	D_0__Bacteria;D_1__Actinobacteria;D_2__Actinobacteria;D_3__Micrococcales;D_4__Microbacteriaceae	1
c26fc6ebb955485a974017d9b6ec43f2	0	701	D_0__Bacteria;D_1__Actinobacteria;D_2__Actinobacteria;D_3__Micrococcales;D_4__Microbacteriaceae	0.999932
292746683d6caa3f6b9a9bdbf991e957	0	10	D_0__Bacteria;D_1__Actinobacteria;D_2__Actinobacteria;D_3__Micrococcales;D_4__Microbacteriaceae;D_5__Aurantimicrobium;D_6__uncultured bacterium	0.990173
3a9d29c8252afe5d088e8bb028360497	0	12	D_0__Bacteria;D_1__Actinobacteria;D_2__Actinobacteria;D_3__Micrococcales;D_4__Microbacteriaceae;D_5__Candidatus Planktoluna	0.782668
4c68a6d2bb2f4084f422294335cbf622	0	59	D_0__Bacteria;D_1__Actinobacteria;D_2__Actinobacteria;D_3__Micrococcales;D_4__Microbacteriaceae;D_5__Candidatus Planktoluna	0.998599
76d95a268196ed35bfe8a5841121cab7	0	13	D_0__Bacteria;D_1__Actinobacteria;D_2__Actinobacteria;D_3__Micrococcales;D_4__Microbacteriaceae;D_5__Rhodoluna	0.997211
5785bb04044f25bd01768aa97d019b2e	0	72	D_0__Bacteria;D_1__Actinobacteria;D_2__Actinobacteria;D_3__Micrococcales;D_4__Microbacteriaceae;D_5__Rhodoluna	0.743725
805e633f669e5e954d57037440aa8f67	11	0	D_0__Bacteria;D_1__Actinobacteria;D_2__Actinobacteria;D_3__Micrococcales;D_4__Micrococcaceae	0.999999
1960caeab523652ed235fdb3ba227e1e	14	0	D_0__Bacteria;D_1__Actinobacteria;D_2__Actinobacteria;D_3__Micromonosporales;D_4__Micromonosporaceae;D_5__Actinoplanes	0.919131
80d3ef4f1d46beb539953a2292585838	0	10	D_0__Bacteria;D_1__Actinobacteria;D_2__Actinobacteria;D_3__PeM15	0.999963
c0ac217613a6f1f42bdaf8a09651e16c	0	14	D_0__Bacteria;D_1__Actinobacteria;D_2__Actinobacteria;D_3__PeM15	0.999699
3f88b8916236dbbe04619c0fa257df45	0	45	D_0__Bacteria;D_1__Actinobacteria;D_2__Actinobacteria;D_3__PeM15	0.999698
72c11e7f986f1907c9fbbf1ab3ef8853	23	2	D_0__Bacteria;D_1__Actinobacteria;D_2__Actinobacteria;D_3__Propionibacteriales;D_4__Nocardioidaceae;D_5__Nocardioides	1
7c3b86b18a010c832e224bdf08290cd0	13	0	D_0__Bacteria;D_1__Actinobacteria;D_2__Actinobacteria;D_3__Streptomycetales;D_4__Streptomycetaceae;D_5__Streptomyces	0.902183
a6d4742d8c802171498b62b6d79b1764	15	13	D_0__Bacteria;D_1__Actinobacteria;D_2__Actinobacteria;D_3__Streptomycetales;D_4__Streptomycetaceae;D_5__Streptomyces	0.999964
72efd56597bb8dc598c4dfb9e18c9255	0	12	D_0__Bacteria;D_1__Actinobacteria;D_2__Actinobacteria;D_3__Streptosporangiales;D_4__Thermomonosporaceae;D_5__Actinoallomurus;D_6__uncultured bacterium	0.927031
8ff0b262a014fcd668b68103f5a082ac	0	56	D_0__Bacteria;D_1__Actinobacteria;D_2__Coriobacteriia;D_3__OPB41;D_4__uncultured soil bacterium;D_5__uncultured soil bacterium;D_6__uncultured soil bacterium	0.739312
1d49665b23fa50603ceb7666f7662876	0	56	D_0__Bacteria;D_1__Actinobacteria;D_2__MB-A2-108	0.999937
af807b8ef100715ff56b52498f9b3f03	0	61	D_0__Bacteria;D_1__Actinobacteria;D_2__MB-A2-108;D_3__Actinobacteria bacterium RBG_19FT_COMBO_70_19;D_4__Actinobacteria bacterium RBG_19FT_COMBO_70_19;D_5__Actinobacteria bacterium RBG_19FT_COMBO_70_19;D_6__Actinobacteria bacterium RBG_19FT_COMBO_70_19	0.926685
2253d3c828fb383a9129c31dffc777b5	0	319	D_0__Bacteria;D_1__Actinobacteria;D_2__MB-A2-108;D_3__Actinobacteria bacterium RBG_19FT_COMBO_70_19;D_4__Actinobacteria bacterium RBG_19FT_COMBO_70_19;D_5__Actinobacteria bacterium RBG_19FT_COMBO_70_19;D_6__Actinobacteria bacterium RBG_19FT_COMBO_70_19	0.994997
ada60ab0c7b03085accd0439756a40cf	0	15	D_0__Bacteria;D_1__Actinobacteria;D_2__MB-A2-108;D_3__uncultured bacterium;D_4__uncultured bacterium;D_5__uncultured bacterium;D_6__uncultured bacterium	0.997105
42f1ae9744c8578cb2e30b5cc2e1c70e	0	69	D_0__Bacteria;D_1__Actinobacteria;D_2__MB-A2-108;D_3__uncultured bacterium;D_4__uncultured bacterium;D_5__uncultured bacterium;D_6__uncultured bacterium	0.913714
7169c45ae51a4aba776a0f9846a61f66	0	142	D_0__Bacteria;D_1__Actinobacteria;D_2__RBG-16-55-12	0.999998
86506a6437d30a88d0c7fda35ef13588	0	90	D_0__Bacteria;D_1__Actinobacteria;D_2__RBG-16-55-12;D_3__unidentified Actinomycete OPB41;D_4__unidentified Actinomycete OPB41;D_5__unidentified Actinomycete OPB41;D_6__unidentified Actinomycete OPB41	1
b1438b2e4f29867ffa20640876c399fc	12	0	D_0__Bacteria;D_1__Actinobacteria;D_2__Rubrobacteria;D_3__Rubrobacterales;D_4__Rubrobacteriaceae;D_5__Rubrobacter;D_6__uncultured Actinomycetales bacterium	0.999741
cd256e6847d1cea44233b840033a0537	0	20	D_0__Bacteria;D_1__Actinobacteria;D_2__Thermoleophilia;D_3__Gaiellales;D_4__Gaiellaceae;D_5__Gaiella	0.962661
60038ef6cf8ef6c4fd399c99789d2ffe	0	24	D_0__Bacteria;D_1__Actinobacteria;D_2__Thermoleophilia;D_3__Gaiellales;D_4__Gaiellaceae;D_5__Gaiella	0.972797
89ad6f8b8edddbe950175c708dff97b7	0	24	D_0__Bacteria;D_1__Actinobacteria;D_2__Thermoleophilia;D_3__Gaiellales;D_4__Gaiellaceae;D_5__Gaiella	0.991247
2ab79d5dc584ae0c9d7a423a1d8d2e76	0	11	D_0__Bacteria;D_1__Actinobacteria;D_2__Thermoleophilia;D_3__Gaiellales;D_4__uncultured;D_5__metagenome;D_6__metagenome	0.721185
27fdea8d1b39cb035b983d7c1cd1695d	14	0	D_0__Bacteria;D_1__Actinobacteria;D_2__Thermoleophilia;D_3__Gaiellales;D_4__uncultured;D_5__metagenome;D_6__metagenome	0.988068
36c08ae709d118b3b1e66edd8c202848	0	20	D_0__Bacteria;D_1__Actinobacteria;D_2__Thermoleophilia;D_3__Gaiellales;D_4__uncultured;D_5__uncultured bacterium;D_6__uncultured bacterium	0.78879
7815c745eb90b400626a831a7f4ef185	0	18	D_0__Bacteria;D_1__Actinobacteria;D_2__Thermoleophilia;D_3__Solirubrobacterales;D_4__Solirubrobacteraceae;D_5__Conexibacter;D_6__uncultured bacterium	0.932514
77cfec9d73edbd59d55f2a08d0a4ef05	0	125	D_0__Bacteria;D_1__Actinobacteria;D_2__Thermoleophilia;D_3__Thermophilales;D_4__Thermoleophilaceae;D_5__Thermoleophilum;D_6__nitrifying bacterium enrichment culture	0.999865
b1d56f1ea4d598c2aec5fc72c4d89ea5	0	435	D_0__Bacteria;D_1__Aquificae;D_2__Aquificae;D_3__Aquificales;D_4__Aquificaceae;D_5__Hydrogenobacter	0.935319
a1ed2759e8e114a03c0626c8f61857e7	0	891	D_0__Bacteria;D_1__Aquificae;D_2__Aquificae;D_3__Aquificales;D_4__Aquificaceae;D_5__Hydrogenobacter	0.941742
1f249888471d7ead3989e0e227474cec	0	23	D_0__Bacteria;D_1__Aquificae;D_2__Aquificae;D_3__Aquificales;D_4__Aquificaceae;D_5__Hydrogenobacter;D_6__Hydrogenobacter hydrogenophilus	0.963982
a66bee3d28795dbe96cac3d936f0e512	0	19	D_0__Bacteria;D_1__Aquificae;D_2__Aquificae;D_3__Aquificales;D_4__Aquificaceae;D_5__Hydrogenobacter;D_6__Hydrogenobacter sp. IT-7242	0.974776
a0be6dd6abea3c25121f10376725873f	0	37	D_0__Bacteria;D_1__Aquificae;D_2__Aquificae;D_3__Aquificales;D_4__Aquificaceae;D_5__Hydrogenobacter;D_6__Hydrogenobacter sp. IT-7242	0.836413
f4a888e71b36614b6ec7baad4228c6d1	0	70	D_0__Bacteria;D_1__Aquificae;D_2__Aquificae;D_3__Aquificales;D_4__Aquificaceae;D_5__Hydrogenobacter;D_6__Hydrogenobacter sp. IT-7242	0.833319
ec4166244da0f8a775a2f8cf9057a4e0	0	425	D_0__Bacteria;D_1__Aquificae;D_2__Aquificae;D_3__Aquificales;D_4__Aquificaceae;D_5__Hydrogenobacter;D_6__Hydrogenobacter sp. IT-7242	0.817453
26044dc636b32fa04630ba956e200f9c	0	3582	D_0__Bacteria;D_1__Aquificae;D_2__Aquificae;D_3__Aquificales;D_4__Aquificaceae;D_5__Hydrogenobacter;D_6__Hydrogenobacter sp. IT-7242	0.996187
b2a63005438ece0996a0502b67ecd0bd	0	5011	D_0__Bacteria;D_1__Aquificae;D_2__Aquificae;D_3__Aquificales;D_4__Aquificaceae;D_5__Hydrogenobacter;D_6__Hydrogenobacter sp. IT-7242	0.985289
e4b8d5aea7f9d71b0f4a17a00dcd88d2	3	764	D_0__Bacteria;D_1__Aquificae;D_2__Aquificae;D_3__Aquificales;D_4__Aquificaceae;D_5__Hydrogenobacter;D_6__uncultured bacterium	0.853617
799fa41051e01e7e529aa3062ed801ab	0	305	D_0__Bacteria;D_1__Aquificae;D_2__Aquificae;D_3__Aquificales;D_4__Aquificaceae;D_5__Thermocrinis	0.999568
adb51fe8ada002a68ce3b2df57c8f77e	0	631	D_0__Bacteria;D_1__Aquificae;D_2__Aquificae;D_3__Aquificales;D_4__Aquificaceae;D_5__Thermocrinis	0.999573
db4c4c09a1bd82a79b619c7f5de6aa1d	0	781	D_0__Bacteria;D_1__Aquificae;D_2__Aquificae;D_3__Aquificales;D_4__Aquificaceae;D_5__Thermocrinis	0.999849
9ae5085917f9d21509488f7ef4d2209d	1730	0	D_0__Bacteria;D_1__Aquificae;D_2__Aquificae;D_3__Aquificales;D_4__Aquificaceae;D_5__Thermocrinis	0.999973
a9706fed5842da5870e1a58638cf3e3a	1749	0	D_0__Bacteria;D_1__Aquificae;D_2__Aquificae;D_3__Aquificales;D_4__Aquificaceae;D_5__Thermocrinis	0.999988
f32095ca9fd918b24564e8d646415674	0	5702	D_0__Bacteria;D_1__Aquificae;D_2__Aquificae;D_3__Aquificales;D_4__Aquificaceae;D_5__Thermocrinis	0.999874
993a79f3b6af09a2e83af2cf688a488c	0	6350	D_0__Bacteria;D_1__Aquificae;D_2__Aquificae;D_3__Aquificales;D_4__Aquificaceae;D_5__Thermocrinis	0.998671
b0ca048cc5fa198992c30861a89e54d0	2	80398	D_0__Bacteria;D_1__Aquificae;D_2__Aquificae;D_3__Aquificales;D_4__Aquificaceae;D_5__Thermocrinis	0.99984
9958dc36032dd6d24a181ea7e930ee20	0	12	D_0__Bacteria;D_1__Aquificae;D_2__Aquificae;D_3__Aquificales;D_4__Aquificaceae;D_5__Thermocrinis;D_6__Thermocrinis albus DSM 14484	0.891374
ed42e9830a57545129d448348bbab38d	10	0	D_0__Bacteria;D_1__Aquificae;D_2__Aquificae;D_3__Aquificales;D_4__Aquificaceae;D_5__Thermocrinis;D_6__uncultured bacterium	0.836537
e2b5208bdc860d90d3e99ccdc067d98e	0	2697	D_0__Bacteria;D_1__Aquificae;D_2__Aquificae;D_3__Aquificales;D_4__Aquificaceae;D_5__Thermocrinis;D_6__uncultured bacterium	0.711538
3f3d007f0bf0a8683113b27e8ef35a1c	24721	0	D_0__Bacteria;D_1__Aquificae;D_2__Aquificae;D_3__Aquificales;D_4__Aquificaceae;D_5__Thermocrinis;D_6__uncultured bacterium	0.870463
ee7f987f21e84ba087d2691e7fe383ff	85	0	D_0__Bacteria;D_1__Aquificae;D_2__Aquificae;D_3__Aquificales;D_4__Aquificaceae;D_5__Thermocrinis;D_6__uncultured Thermocrinis sp.	0.942146
6cd4324eeadfa1804e395a23a64e20d7	241	0	D_0__Bacteria;D_1__Aquificae;D_2__Aquificae;D_3__Aquificales;D_4__Aquificaceae;D_5__Thermocrinis;D_6__uncultured Thermocrinis sp.	0.977979
42e8044f09c384c279f6668ff4ee8567	346	0	D_0__Bacteria;D_1__Aquificae;D_2__Aquificae;D_3__Aquificales;D_4__Aquificaceae;D_5__Thermocrinis;D_6__uncultured Thermocrinis sp.	0.997465
404a779a511dff07035132205abff488	0	12	D_0__Bacteria;D_1__Aquificae;D_2__Aquificae;D_3__Aquificales;D_4__Hydrogenobaculaceae;D_5__Hydrogenobaculum;D_6__uncultured Hydrogenobaculum sp.	0.737122
2eb1147372c582a0bd909e5b952994d7	10	0	D_0__Bacteria;D_1__Aquificae;D_2__Aquificae;D_3__Hydrogenothermales;D_4__Hydrogenothermaceae	0.93893
d6c9a118b5a893b365f33c7559ced67b	10	0	D_0__Bacteria;D_1__Aquificae;D_2__Aquificae;D_3__Hydrogenothermales;D_4__Hydrogenothermaceae	0.901035
899e23e4c0dc8d2b03462e4e6fb5dc5a	13	0	D_0__Bacteria;D_1__Aquificae;D_2__Aquificae;D_3__Hydrogenothermales;D_4__Hydrogenothermaceae	0.931394
63726488eeb90a630c169179248fb4fb	0	14	D_0__Bacteria;D_1__Aquificae;D_2__Aquificae;D_3__Hydrogenothermales;D_4__Hydrogenothermaceae	0.9055
3b58611677541f084a7032129e672d8a	15	0	D_0__Bacteria;D_1__Aquificae;D_2__Aquificae;D_3__Hydrogenothermales;D_4__Hydrogenothermaceae	0.922955
a05409c3918b13d56455d5d1f369488a	16	0	D_0__Bacteria;D_1__Aquificae;D_2__Aquificae;D_3__Hydrogenothermales;D_4__Hydrogenothermaceae	0.943276
3d0c1950b5c0a69ac0fcdfb1f2653a26	24	0	D_0__Bacteria;D_1__Aquificae;D_2__Aquificae;D_3__Hydrogenothermales;D_4__Hydrogenothermaceae	0.939326
d28f76f121e3ff11e791a593f564ce4d	30	0	D_0__Bacteria;D_1__Aquificae;D_2__Aquificae;D_3__Hydrogenothermales;D_4__Hydrogenothermaceae	0.889019
8927a652d44d8a07ec4dd29513387101	31	0	D_0__Bacteria;D_1__Aquificae;D_2__Aquificae;D_3__Hydrogenothermales;D_4__Hydrogenothermaceae	0.943518
54b916983d92cb46b19a40a0914095ee	43	0	D_0__Bacteria;D_1__Aquificae;D_2__Aquificae;D_3__Hydrogenothermales;D_4__Hydrogenothermaceae	0.913568
f28801b2277b37a647b78acd9411688a	44	0	D_0__Bacteria;D_1__Aquificae;D_2__Aquificae;D_3__Hydrogenothermales;D_4__Hydrogenothermaceae	0.938153
73deee38a054b6a009bb39d626720ca6	54	0	D_0__Bacteria;D_1__Aquificae;D_2__Aquificae;D_3__Hydrogenothermales;D_4__Hydrogenothermaceae	0.945585
c0145468ca6490fe01d53f530a395eb0	0	55	D_0__Bacteria;D_1__Aquificae;D_2__Aquificae;D_3__Hydrogenothermales;D_4__Hydrogenothermaceae	0.82951
19a6cd340dd52782ed296b848b76c971	0	69	D_0__Bacteria;D_1__Aquificae;D_2__Aquificae;D_3__Hydrogenothermales;D_4__Hydrogenothermaceae	0.894896
a9480707c33d309494c1b93209671fb5	88	0	D_0__Bacteria;D_1__Aquificae;D_2__Aquificae;D_3__Hydrogenothermales;D_4__Hydrogenothermaceae	0.893327
48f2ed30228f1d485e170089f2306b5b	0	93	D_0__Bacteria;D_1__Aquificae;D_2__Aquificae;D_3__Hydrogenothermales;D_4__Hydrogenothermaceae	0.893313
f96ce47d11b192189842e4bac2c0d9a0	0	129	D_0__Bacteria;D_1__Aquificae;D_2__Aquificae;D_3__Hydrogenothermales;D_4__Hydrogenothermaceae	0.89814
b6d2170fc044766981f4987b84e0adce	0	139	D_0__Bacteria;D_1__Aquificae;D_2__Aquificae;D_3__Hydrogenothermales;D_4__Hydrogenothermaceae	0.871165
3694b8af39e7ed124e510c68310c0545	156	0	D_0__Bacteria;D_1__Aquificae;D_2__Aquificae;D_3__Hydrogenothermales;D_4__Hydrogenothermaceae	0.886291
0704e0a921ca14bc50b215784c655c4d	162	0	D_0__Bacteria;D_1__Aquificae;D_2__Aquificae;D_3__Hydrogenothermales;D_4__Hydrogenothermaceae	0.927683
e8d40e1e169bdd9bb8319084759591ba	0	173	D_0__Bacteria;D_1__Aquificae;D_2__Aquificae;D_3__Hydrogenothermales;D_4__Hydrogenothermaceae	0.89584
0e38bc86eb577528fcea515ae693c6e3	0	209	D_0__Bacteria;D_1__Aquificae;D_2__Aquificae;D_3__Hydrogenothermales;D_4__Hydrogenothermaceae	0.856151
0f813246768d4fddf015454525be8b7e	318	0	D_0__Bacteria;D_1__Aquificae;D_2__Aquificae;D_3__Hydrogenothermales;D_4__Hydrogenothermaceae	0.931905
eb3080c965b1d825c8d4d11eea2ba956	318	0	D_0__Bacteria;D_1__Aquificae;D_2__Aquificae;D_3__Hydrogenothermales;D_4__Hydrogenothermaceae	0.931655
a1d1c2e3bd55138841d94d2d3672ec99	326	0	D_0__Bacteria;D_1__Aquificae;D_2__Aquificae;D_3__Hydrogenothermales;D_4__Hydrogenothermaceae	0.930172
fc20f1ab5665345199d53854fafd7b4a	803	0	D_0__Bacteria;D_1__Aquificae;D_2__Aquificae;D_3__Hydrogenothermales;D_4__Hydrogenothermaceae	0.931215
6b7125145f7df7412a92c0f1332e91c1	0	819	D_0__Bacteria;D_1__Aquificae;D_2__Aquificae;D_3__Hydrogenothermales;D_4__Hydrogenothermaceae	0.870091
d2b6ca73d554b23c5932579da9320443	0	1245	D_0__Bacteria;D_1__Aquificae;D_2__Aquificae;D_3__Hydrogenothermales;D_4__Hydrogenothermaceae;D_5__Sulfurihydrogenibium	0.99967
7c9762b2d37951f4333dfdc1a70473c4	0	1733	D_0__Bacteria;D_1__Aquificae;D_2__Aquificae;D_3__Hydrogenothermales;D_4__Hydrogenothermaceae;D_5__Sulfurihydrogenibium	0.999674
58850053b2b32f68241a448bb12cd73f	0	1198	D_0__Bacteria;D_1__Aquificae;D_2__Aquificae;D_3__Hydrogenothermales;D_4__Hydrogenothermaceae;D_5__Sulfurihydrogenibium;D_6__uncultured bacterium	0.851074
3f0095a2cf267e635786b6001f2a3f51	0	164	D_0__Bacteria;D_1__Armatimonadetes;D_2__Chthonomonadetes;D_3__Chthonomonadales	1
fa4fd214d71baa37da380c3b3cf4a8f2	13	0	D_0__Bacteria;D_1__Armatimonadetes;D_2__Chthonomonadetes;D_3__Chthonomonadales;D_4__candidate division OP10 clone OPB80;D_5__candidate division OP10 clone OPB80;D_6__candidate division OP10 clone OPB80	0.999328
986a4b59cabe40d5ff8be219a292e457	0	24	D_0__Bacteria;D_1__Armatimonadetes;D_2__Chthonomonadetes;D_3__Chthonomonadales;D_4__candidate division OP10 clone OPB80;D_5__candidate division OP10 clone OPB80;D_6__candidate division OP10 clone OPB80	0.998418
b5d572e973ffc3e05b1fee0699e5f5f4	495	0	D_0__Bacteria;D_1__Armatimonadetes;D_2__Chthonomonadetes;D_3__Chthonomonadales;D_4__candidate division OP10 clone OPB80;D_5__candidate division OP10 clone OPB80;D_6__candidate division OP10 clone OPB80	0.999081
7211446f8271c2b64ebebee60445a12e	635	0	D_0__Bacteria;D_1__Armatimonadetes;D_2__Chthonomonadetes;D_3__Chthonomonadales;D_4__candidate division OP10 clone OPB80;D_5__candidate division OP10 clone OPB80;D_6__candidate division OP10 clone OPB80	0.999972
73c788cfec804b60266e7e153c13da49	1234	0	D_0__Bacteria;D_1__Armatimonadetes;D_2__Chthonomonadetes;D_3__Chthonomonadales;D_4__candidate division OP10 clone OPB80;D_5__candidate division OP10 clone OPB80;D_6__candidate division OP10 clone OPB80	0.999967
6eaf3cabfc74f2afd96e75ec0859e30b	2217	495	D_0__Bacteria;D_1__Armatimonadetes;D_2__Chthonomonadetes;D_3__Chthonomonadales;D_4__candidate division OP10 clone OPB80;D_5__candidate division OP10 clone OPB80;D_6__candidate division OP10 clone OPB80	0.999219
a5e3582115147891948eea758ce7a1dd	11855	0	D_0__Bacteria;D_1__Armatimonadetes;D_2__Chthonomonadetes;D_3__Chthonomonadales;D_4__candidate division OP10 clone OPB80;D_5__candidate division OP10 clone OPB80;D_6__candidate division OP10 clone OPB80	0.99877
1f389e95cdf8bfb2c9baaba1c0b961d5	0	239	D_0__Bacteria;D_1__Armatimonadetes;D_2__Chthonomonadetes;D_3__Chthonomonadales;D_4__Chthonomonadaceae;D_5__Chthonomonas	0.999995
ba8bcaae1d27a781229b6b870c119543	0	12	D_0__Bacteria;D_1__Armatimonadetes;D_2__Chthonomonadetes;D_3__Chthonomonadales;D_4__Chthonomonadaceae;D_5__Chthonomonas;D_6__uncultured bacterium	0.998648
586589a3894932bb6f4f9c435084fd7d	0	47	D_0__Bacteria;D_1__Armatimonadetes;D_2__Chthonomonadetes;D_3__Chthonomonadales;D_4__Chthonomonadaceae;D_5__Chthonomonas;D_6__uncultured bacterium	0.998844
91ab5538059e4513bec303ba8dc9fb1f	0	13	D_0__Bacteria;D_1__Armatimonadetes;D_2__Chthonomonadetes;D_3__Chthonomonadales;D_4__uncultured bacterium;D_5__uncultured bacterium;D_6__uncultured bacterium	0.99826
2f2aefb46a5613748c1f2fc921e045de	0	19	D_0__Bacteria;D_1__Armatimonadetes;D_2__Fimbriimonadia;D_3__Fimbriimonadales;D_4__Fimbriimonadaceae;D_5__uncultured bacterium;D_6__uncultured bacterium	0.974962
ace1e3fe638f97a39bd42682f5023089	0	21	D_0__Bacteria;D_1__Armatimonadetes;D_2__Fimbriimonadia;D_3__Fimbriimonadales;D_4__Fimbriimonadaceae;D_5__uncultured bacterium;D_6__uncultured bacterium	0.929671
dae3a6e2e82fb0f20c43536ca5ea2cd2	0	55	D_0__Bacteria;D_1__Armatimonadetes;D_2__Fimbriimonadia;D_3__Fimbriimonadales;D_4__Fimbriimonadaceae;D_5__uncultured bacterium;D_6__uncultured bacterium	0.927352
469233bcc0bbc97046c0cf150d803f36	0	11311	D_0__Bacteria;D_1__Armatimonadetes;D_2__Fimbriimonadia;D_3__Fimbriimonadales;D_4__Fimbriimonadaceae;D_5__uncultured bacterium;D_6__uncultured bacterium	0.985208
31c5c67cd0470db71d976932a6a355f2	0	48	D_0__Bacteria;D_1__Armatimonadetes;D_2__Fimbriimonadia;D_3__Fimbriimonadales;D_4__Fimbriimonadaceae;D_5__uncultured Tetrasphaera sp.;D_6__uncultured Tetrasphaera sp.	0.999998
d09963d7335af36b4fa24168beb025e7	0	15	D_0__Bacteria;D_1__Armatimonadetes;D_2__Fimbriimonadia;D_3__Fimbriimonadales;D_4__uncultured bacterium;D_5__uncultured bacterium;D_6__uncultured bacterium	0.87658
80d9ab2e982fde1f3cbac17dcf09fd35	29	0	D_0__Bacteria;D_1__Armatimonadetes;D_2__uncultured	1
1bf2947f15a7283ba908e5ddf8824dfa	48	0	D_0__Bacteria;D_1__Armatimonadetes;D_2__uncultured	0.999679
81c0839cbe42c6bac7d46d6e4d4b1b4d	372	0	D_0__Bacteria;D_1__Armatimonadetes;D_2__uncultured	1
eec4481e994c19aa752ab5105bc7e1f6	0	10	D_0__Bacteria;D_1__Armatimonadetes;D_2__uncultured bacterium;D_3__uncultured bacterium;D_4__uncultured bacterium;D_5__uncultured bacterium;D_6__uncultured bacterium	0.999999
af3d6761b560ea5ab065568273395c61	0	12116	D_0__Bacteria;D_1__Armatimonadetes;D_2__uncultured;D_3__Armatimonadetes bacterium DC;D_4__Armatimonadetes bacterium DC;D_5__Armatimonadetes bacterium DC;D_6__Armatimonadetes bacterium DC	0.999999
25e4cd3a30e4bdc93728330b8a14ffd0	1339	0	D_0__Bacteria;D_1__Armatimonadetes;D_2__uncultured;D_3__Armatimonadetes bacterium GXS;D_4__Armatimonadetes bacterium GXS;D_5__Armatimonadetes bacterium GXS;D_6__Armatimonadetes bacterium GXS	0.999999
84e0ae42da775708558d7d14804c9206	10324	0	D_0__Bacteria;D_1__Armatimonadetes;D_2__uncultured;D_3__Armatimonadetes bacterium GXS;D_4__Armatimonadetes bacterium GXS;D_5__Armatimonadetes bacterium GXS;D_6__Armatimonadetes bacterium GXS	0.999865
fb587fd7479cd3d7dbecdcfdcbc98471	0	38	D_0__Bacteria;D_1__Armatimonadetes;D_2__uncultured;D_3__candidate division OP10 clone OPB50;D_4__candidate division OP10 clone OPB50;D_5__candidate division OP10 clone OPB50;D_6__candidate division OP10 clone OPB50	1
dea968344038a82b401c77bf12c2e725	171	0	D_0__Bacteria;D_1__Armatimonadetes;D_2__uncultured;D_3__candidate division OP10 clone OPB50;D_4__candidate division OP10 clone OPB50;D_5__candidate division OP10 clone OPB50;D_6__candidate division OP10 clone OPB50	1
5edfa1d122bb6e4eac332a5f8cf48bf2	0	59	D_0__Bacteria;D_1__Armatimonadetes;D_2__uncultured;D_3__hot springs metagenome;D_4__hot springs metagenome;D_5__hot springs metagenome;D_6__hot springs metagenome	0.96703
9ec651e357383d5cf4446205994c7f29	0	107	D_0__Bacteria;D_1__Armatimonadetes;D_2__uncultured;D_3__hot springs metagenome;D_4__hot springs metagenome;D_5__hot springs metagenome;D_6__hot springs metagenome	0.988193
ea43d10e35ed5c3c810394f15773a422	0	707	D_0__Bacteria;D_1__Armatimonadetes;D_2__uncultured;D_3__hot springs metagenome;D_4__hot springs metagenome;D_5__hot springs metagenome;D_6__hot springs metagenome	0.726859
85c036851afcd1c3afd47722a80a0361	0	783	D_0__Bacteria;D_1__Armatimonadetes;D_2__uncultured;D_3__hot springs metagenome;D_4__hot springs metagenome;D_5__hot springs metagenome;D_6__hot springs metagenome	0.918002
6ddd4d688966e2ae5efcfea9761ed543	0	1118	D_0__Bacteria;D_1__Armatimonadetes;D_2__uncultured;D_3__hot springs metagenome;D_4__hot springs metagenome;D_5__hot springs metagenome;D_6__hot springs metagenome	0.975945
039f55a07c44750d509c56c871a5dd58	1495	0	D_0__Bacteria;D_1__Armatimonadetes;D_2__uncultured;D_3__hot springs metagenome;D_4__hot springs metagenome;D_5__hot springs metagenome;D_6__hot springs metagenome	0.996871
005ba0e998556419451a51a52f1f5f4a	1714	0	D_0__Bacteria;D_1__Armatimonadetes;D_2__uncultured;D_3__hot springs metagenome;D_4__hot springs metagenome;D_5__hot springs metagenome;D_6__hot springs metagenome	0.999458
33dc93573a1f9f8de460ebc8188bfbc2	0	3307	D_0__Bacteria;D_1__Armatimonadetes;D_2__uncultured;D_3__hot springs metagenome;D_4__hot springs metagenome;D_5__hot springs metagenome;D_6__hot springs metagenome	0.921873
fb93178eb26a1cf5a52e7db0ab52bb1e	0	4259	D_0__Bacteria;D_1__Armatimonadetes;D_2__uncultured;D_3__hot springs metagenome;D_4__hot springs metagenome;D_5__hot springs metagenome;D_6__hot springs metagenome	0.993937
ab9b01b9d5617172fe3be392da2e9bf5	5890	0	D_0__Bacteria;D_1__Armatimonadetes;D_2__uncultured;D_3__hot springs metagenome;D_4__hot springs metagenome;D_5__hot springs metagenome;D_6__hot springs metagenome	0.992504
ee628a6e5bda35524d928d194d2f862c	10465	0	D_0__Bacteria;D_1__Armatimonadetes;D_2__uncultured;D_3__hot springs metagenome;D_4__hot springs metagenome;D_5__hot springs metagenome;D_6__hot springs metagenome	0.99253
e7c77cf1bce63da028d82abbf14a185d	0	14429	D_0__Bacteria;D_1__Armatimonadetes;D_2__uncultured;D_3__hot springs metagenome;D_4__hot springs metagenome;D_5__hot springs metagenome;D_6__hot springs metagenome	0.911174
934e9cc445da2aa900febca17d901371	44870	0	D_0__Bacteria;D_1__Armatimonadetes;D_2__uncultured;D_3__hot springs metagenome;D_4__hot springs metagenome;D_5__hot springs metagenome;D_6__hot springs metagenome	0.999805
78219a0d81c515e4126b25bb5a4bde01	68455	0	D_0__Bacteria;D_1__Armatimonadetes;D_2__uncultured;D_3__hot springs metagenome;D_4__hot springs metagenome;D_5__hot springs metagenome;D_6__hot springs metagenome	0.991874
a32ebb7b425e1dca6e81278bd5f5d407	0	31	D_0__Bacteria;D_1__Armatimonadetes;D_2__uncultured;D_3__metagenome;D_4__metagenome;D_5__metagenome;D_6__metagenome	0.985662
c4c20661fe28250564556c5af034fe01	133	0	D_0__Bacteria;D_1__Armatimonadetes;D_2__uncultured;D_3__uncultured Armatimonadetes bacterium;D_4__uncultured Armatimonadetes bacterium;D_5__uncultured Armatimonadetes bacterium;D_6__uncultured Armatimonadetes bacterium	0.72058
20a7667472b0faaa223a772c0b7a663e	14860	0	D_0__Bacteria;D_1__Armatimonadetes;D_2__uncultured;D_3__uncultured Armatimonadetes bacterium;D_4__uncultured Armatimonadetes bacterium;D_5__uncultured Armatimonadetes bacterium;D_6__uncultured Armatimonadetes bacterium	0.81419
4c400054166f14fe4dd9cdbf7b7467a6	0	37	D_0__Bacteria;D_1__Armatimonadetes;D_2__uncultured;D_3__uncultured bacterium SJA-171;D_4__uncultured bacterium SJA-171;D_5__uncultured bacterium SJA-171;D_6__uncultured bacterium SJA-171	0.996675
455a091582e3dbcc6f8589515659dd12	4936	0	D_0__Bacteria;D_1__Armatimonadetes;D_2__uncultured;D_3__uncultured bacterium SJA-171;D_4__uncultured bacterium SJA-171;D_5__uncultured bacterium SJA-171;D_6__uncultured bacterium SJA-171	0.972639
9f48bbea923a4b8e3eee00b5c7e86b94	0	10	D_0__Bacteria;D_1__Atribacteria;D_2__Caldatribacteriia;D_3__Caldatribacteriales;D_4__Caldatribacteriaceae;D_5__Candidatus Caldatribacterium	1
76960a61802ae65a1d0b2a46a4936d52	11	0	D_0__Bacteria;D_1__Atribacteria;D_2__Caldatribacteriia;D_3__Caldatribacteriales;D_4__Caldatribacteriaceae;D_5__Candidatus Caldatribacterium	1
640f79ef9f97f8c38738db423a751736	0	283	D_0__Bacteria;D_1__Atribacteria;D_2__Caldatribacteriia;D_3__Caldatribacteriales;D_4__Caldatribacteriaceae;D_5__Candidatus Caldatribacterium	1
f7534ec5030e8d13cfbae9a92edd7f31	0	556	D_0__Bacteria;D_1__Atribacteria;D_2__Caldatribacteriia;D_3__Caldatribacteriales;D_4__Caldatribacteriaceae;D_5__Candidatus Caldatribacterium	0.999996
a2d77991f778e12d3d2a106f9ea917c6	602	41	D_0__Bacteria;D_1__Atribacteria;D_2__Caldatribacteriia;D_3__Caldatribacteriales;D_4__Caldatribacteriaceae;D_5__Candidatus Caldatribacterium	1
cbe7a6ead6c6fb0c22eed05f0882c98e	0	1138	D_0__Bacteria;D_1__Atribacteria;D_2__Caldatribacteriia;D_3__Caldatribacteriales;D_4__Caldatribacteriaceae;D_5__Candidatus Caldatribacterium	1
001c6b8de56055c21e690004112d76db	4123	174	D_0__Bacteria;D_1__Atribacteria;D_2__Caldatribacteriia;D_3__Caldatribacteriales;D_4__Caldatribacteriaceae;D_5__Candidatus Caldatribacterium	1
c820550e10aa1338acbcacfe664dd056	0	11	D_0__Bacteria;D_1__Bacteroidetes;D_2__Bacteroidia	0.999413
d0d7b0d04172b6e6c9219448e304cb70	15	0	D_0__Bacteria;D_1__Bacteroidetes;D_2__Bacteroidia	0.999988
2d6dbb9654c958d854840a806b94fa4e	0	17	D_0__Bacteria;D_1__Bacteroidetes;D_2__Bacteroidia	0.999543
8f31e0274a81fd8b34114079817ce9e8	0	24	D_0__Bacteria;D_1__Bacteroidetes;D_2__Bacteroidia	0.999999
6b1ea18279185cddc59cbbccc5fb475a	0	37	D_0__Bacteria;D_1__Bacteroidetes;D_2__Bacteroidia	0.875074
d569d2f776ec204e8ea5a18d60192faa	0	65	D_0__Bacteria;D_1__Bacteroidetes;D_2__Bacteroidia	0.999983
87448f65796f9a5b8ffd7eb2f9b03d35	0	79	D_0__Bacteria;D_1__Bacteroidetes;D_2__Bacteroidia	0.999687
fee26bba1fef8c31c1542e241dc69218	0	85	D_0__Bacteria;D_1__Bacteroidetes;D_2__Bacteroidia	0.999906
4cbaf592dfc88672cee551a7ffca7465	109	0	D_0__Bacteria;D_1__Bacteroidetes;D_2__Bacteroidia	0.9968
d14c643cf20b69a1453a50c1aff5719b	129	0	D_0__Bacteria;D_1__Bacteroidetes;D_2__Bacteroidia	0.994922
420c14200f67f138010e303b0fd6fa3a	0	1637	D_0__Bacteria;D_1__Bacteroidetes;D_2__Bacteroidia	0.999764
beb8174921ef30a6edad22e1f0c65a67	0	18	D_0__Bacteria;D_1__Bacteroidetes;D_2__Bacteroidia;D_3__Bacteroidales;D_4__Bacteroidaceae;D_5__Bacteroides	0.734977
cdcbb796771e40b0ec28426a443ec980	27	0	D_0__Bacteria;D_1__Bacteroidetes;D_2__Bacteroidia;D_3__Bacteroidales;D_4__Dysgonomonadaceae;D_5__Dysgonomonas	0.999933
8fa012238ab7904ee9d0502e238c8f81	0	15	D_0__Bacteria;D_1__Bacteroidetes;D_2__Bacteroidia;D_3__Bacteroidales;D_4__FTLpost3;D_5__uncultured bacterium;D_6__uncultured bacterium	0.999978
0d3d9b108fdcb23096edc2e1c97c3f9f	0	10	D_0__Bacteria;D_1__Bacteroidetes;D_2__Bacteroidia;D_3__Bacteroidales;D_4__Marinifilaceae;D_5__uncultured;D_6__Bacteroidetes bacterium ADurb.Bin217	0.999999
8d278be881c77f270f9250ee0f55ff8a	8	8	D_0__Bacteria;D_1__Bacteroidetes;D_2__Bacteroidia;D_3__Bacteroidales;D_4__Porphyromonadaceae;D_5__Porphyromonas	1
d881f447ded933c782b33f0ed029eb81	17	0	D_0__Bacteria;D_1__Bacteroidetes;D_2__Bacteroidia;D_3__Bacteroidales;D_4__Porphyromonadaceae;D_5__Porphyromonas	1
61abd8a8fc64fc4ea6aa6bb33c056efd	10	20	D_0__Bacteria;D_1__Bacteroidetes;D_2__Bacteroidia;D_3__Bacteroidales;D_4__Prevotellaceae;D_5__Alloprevotella	1
c0e8688a1ac2878e2e6f62fe2a9304a0	12	0	D_0__Bacteria;D_1__Bacteroidetes;D_2__Bacteroidia;D_3__Bacteroidales;D_4__Prevotellaceae;D_5__Alloprevotella;D_6__Alloprevotella tannerae	0.943741
9ee696aaabfe93f028faf08377028b06	5	5	D_0__Bacteria;D_1__Bacteroidetes;D_2__Bacteroidia;D_3__Bacteroidales;D_4__Prevotellaceae;D_5__Alloprevotella;D_6__uncultured Bacteroidetes bacterium	0.945074
0d36c8f594b37214b4b58f29e1721f83	43	0	D_0__Bacteria;D_1__Bacteroidetes;D_2__Bacteroidia;D_3__Bacteroidales;D_4__Prevotellaceae;D_5__Prevotella 6;D_6__uncultured bacterium	0.722864
d585d71115aeffcd6f4632052c3c092e	14	0	D_0__Bacteria;D_1__Bacteroidetes;D_2__Bacteroidia;D_3__Bacteroidales;D_4__Prevotellaceae;D_5__Prevotella 7	0.999999
ed2e115df9ed4a9cf8de15df330c428e	20	0	D_0__Bacteria;D_1__Bacteroidetes;D_2__Bacteroidia;D_3__Bacteroidales;D_4__Prevotellaceae;D_5__Prevotella 7	0.999996
834d07b2a02c48a75e52cd3d63fc7315	41	0	D_0__Bacteria;D_1__Bacteroidetes;D_2__Bacteroidia;D_3__Bacteroidales;D_4__Prevotellaceae;D_5__Prevotella 7	0.999999
6b32fa82cd34029494b5351fe148c7f7	48	0	D_0__Bacteria;D_1__Bacteroidetes;D_2__Bacteroidia;D_3__Bacteroidales;D_4__Prevotellaceae;D_5__Prevotella 7	0.999995
d0b698c7298bf04110a6d2f220879bfb	77	7	D_0__Bacteria;D_1__Bacteroidetes;D_2__Bacteroidia;D_3__Bacteroidales;D_4__Prevotellaceae;D_5__Prevotella 7;D_6__Prevotella melaninogenica	0.953103
3ec4481028596ce277448c7cb5385a74	70	0	D_0__Bacteria;D_1__Bacteroidetes;D_2__Bacteroidia;D_3__Bacteroidales;D_4__Prevotellaceae;D_5__Prevotella;D_6__Prevotella pallens	0.998281
2a5837baf8baa50071f3e36a0ff46fe2	16	0	D_0__Bacteria;D_1__Bacteroidetes;D_2__Bacteroidia;D_3__Bacteroidales;D_4__Prevotellaceae;D_5__Prevotella;D_6__Prevotella sp. oral taxon 299 str. F0039	0.999467
7a0f5c5c020c2e3c9e889c630aaee2ac	0	13	D_0__Bacteria;D_1__Bacteroidetes;D_2__Bacteroidia;D_3__Bacteroidales;D_4__Prolixibacteraceae;D_5__BSV13;D_6__uncultured Prolixibacter sp.	0.994152
a47d9b785253c4ad6171d336aff028bf	0	15	D_0__Bacteria;D_1__Bacteroidetes;D_2__Bacteroidia;D_3__Bacteroidales;D_4__Rikenellaceae;D_5__Blvii28 wastewater-sludge group;D_6__uncultured bacterium	0.999733
e43d4131765bbc04502ebd73c1abb67f	0	11	D_0__Bacteria;D_1__Bacteroidetes;D_2__Bacteroidia;D_3__Bacteroidales;D_4__Rikenellaceae;D_5__Rikenellaceae RC9 gut group;D_6__uncultured Bacteroidales bacterium	0.891322
da7d15f626925c51c3fd961ab3d7a0a4	0	17	D_0__Bacteria;D_1__Bacteroidetes;D_2__Bacteroidia;D_3__Bacteroidales;D_4__SB-5	0.993446
4900aa2d662260d1f21ddfafe05d16be	28	0	D_0__Bacteria;D_1__Bacteroidetes;D_2__Bacteroidia;D_3__Bacteroidales;D_4__SB-5;D_5__uncultured bacterium;D_6__uncultured bacterium	0.989523
a8c9f578c5d9e4b9aedc821d020f1ccb	0	18	D_0__Bacteria;D_1__Bacteroidetes;D_2__Bacteroidia;D_3__Chitinophagales;D_4__37-13;D_5__Bacteroidetes bacterium 37-13;D_6__Bacteroidetes bacterium 37-13	0.93294
da13b0a22f1f0c8bfaab812a4af43876	0	223	D_0__Bacteria;D_1__Bacteroidetes;D_2__Bacteroidia;D_3__Chitinophagales;D_4__37-13;D_5__Bacteroidetes bacterium 37-13;D_6__Bacteroidetes bacterium 37-13	0.999692
41a399ee36eeb64370cfddb5cdb532df	0	18	D_0__Bacteria;D_1__Bacteroidetes;D_2__Bacteroidia;D_3__Chitinophagales;D_4__Chitinophagaceae	1
d033aa2a7daf8990f7808098779ad65a	0	3893	D_0__Bacteria;D_1__Bacteroidetes;D_2__Bacteroidia;D_3__Chitinophagales;D_4__Chitinophagaceae	0.999996
f495aeb4efd3badebb024a3ffba2ed6b	0	31	D_0__Bacteria;D_1__Bacteroidetes;D_2__Bacteroidia;D_3__Chitinophagales;D_4__Chitinophagaceae;D_5__Dinghuibacter	0.863643
0f763672aabb2bc47bda2f5be3e17c47	0	11	D_0__Bacteria;D_1__Bacteroidetes;D_2__Bacteroidia;D_3__Chitinophagales;D_4__Chitinophagaceae;D_5__Ferruginibacter;D_6__uncultured soil bacterium	0.88722
15cbba50cb04abb67b4c0b8141b7b8f6	12	0	D_0__Bacteria;D_1__Bacteroidetes;D_2__Bacteroidia;D_3__Chitinophagales;D_4__Chitinophagaceae;D_5__Heliimonas;D_6__uncultured bacterium	0.966169
4542771580e0593a4bc2a685d94f9d00	0	4219	D_0__Bacteria;D_1__Bacteroidetes;D_2__Bacteroidia;D_3__Chitinophagales;D_4__Chitinophagaceae;D_5__Lacibacter	0.999099
ffa8f733f1487060c9f00691604adbd1	7	9	D_0__Bacteria;D_1__Bacteroidetes;D_2__Bacteroidia;D_3__Chitinophagales;D_4__Chitinophagaceae;D_5__Niastella	0.999253
153cdb0f0701ddd7f196297c39ba712c	0	10	D_0__Bacteria;D_1__Bacteroidetes;D_2__Bacteroidia;D_3__Chitinophagales;D_4__Chitinophagaceae;D_5__Sediminibacterium	0.999993
d4d0c317ca1b74327be18453bd4c071b	0	11	D_0__Bacteria;D_1__Bacteroidetes;D_2__Bacteroidia;D_3__Chitinophagales;D_4__Chitinophagaceae;D_5__Sediminibacterium	0.999787
7de44f8a0767f4919d97ff054b005148	0	33	D_0__Bacteria;D_1__Bacteroidetes;D_2__Bacteroidia;D_3__Chitinophagales;D_4__Chitinophagaceae;D_5__Sediminibacterium	0.998884
890a5eb9952f81c995eb310aa3feecd6	0	78	D_0__Bacteria;D_1__Bacteroidetes;D_2__Bacteroidia;D_3__Chitinophagales;D_4__Chitinophagaceae;D_5__Sediminibacterium	0.999954
b32b830756e43af68ac23a4f88d98118	0	489	D_0__Bacteria;D_1__Bacteroidetes;D_2__Bacteroidia;D_3__Chitinophagales;D_4__Chitinophagaceae;D_5__Sediminibacterium	0.999976
35e16c32664ffa8698682468ff2c7dd2	8	3	D_0__Bacteria;D_1__Bacteroidetes;D_2__Bacteroidia;D_3__Chitinophagales;D_4__Chitinophagaceae;D_5__Sediminibacterium;D_6__metagenome	0.788654
21b39e89a7b3d1187c925449ef5cd921	0	14	D_0__Bacteria;D_1__Bacteroidetes;D_2__Bacteroidia;D_3__Chitinophagales;D_4__Chitinophagaceae;D_5__Terrimonas	0.996739
707a67e4d1d73e052e14003f1773fa03	11	0	D_0__Bacteria;D_1__Bacteroidetes;D_2__Bacteroidia;D_3__Chitinophagales;D_4__Chitinophagaceae;D_5__uncultured	0.886018
2c9ac46ecb52346bca01e8562d9905df	0	19	D_0__Bacteria;D_1__Bacteroidetes;D_2__Bacteroidia;D_3__Chitinophagales;D_4__Chitinophagaceae;D_5__uncultured	0.998581
f757994ba5c7d0c239512da2c7e7c505	0	42431	D_0__Bacteria;D_1__Bacteroidetes;D_2__Bacteroidia;D_3__Chitinophagales;D_4__Chitinophagaceae;D_5__uncultured	0.831908
7638dcf219833af9d2dcec5132fb0277	0	53	D_0__Bacteria;D_1__Bacteroidetes;D_2__Bacteroidia;D_3__Chitinophagales;D_4__Saprospiraceae;D_5__uncultured;D_6__Saprospira sp. PdY3	1
06214655893d6b4c08a80394860f8bc2	18845	0	D_0__Bacteria;D_1__Bacteroidetes;D_2__Bacteroidia;D_3__Chitinophagales;D_4__Saprospiraceae;D_5__uncultured;D_6__uncultured bacterium	0.864455
e607b38b0bfb341e5ce5e8f44e29e1f8	0	84650	D_0__Bacteria;D_1__Bacteroidetes;D_2__Bacteroidia;D_3__Chitinophagales;D_4__Saprospiraceae;D_5__uncultured;D_6__uncultured Bacteroidetes bacterium	0.918639
65251510f2d9e63e529f4e45f88b6e92	0	15	D_0__Bacteria;D_1__Bacteroidetes;D_2__Bacteroidia;D_3__Cytophagales	0.717425
957fc3402c66c9062839a91819c09ec9	0	1788	D_0__Bacteria;D_1__Bacteroidetes;D_2__Bacteroidia;D_3__Cytophagales	0.999935
0425f88a58202277543786fade77cd90	0	16	D_0__Bacteria;D_1__Bacteroidetes;D_2__Bacteroidia;D_3__Cytophagales;D_4__Cytophagaceae;D_5__Cytophaga;D_6__uncultured bacterium	0.944325
3ac90a7497fe7889c49af60ab09089f2	0	19	D_0__Bacteria;D_1__Bacteroidetes;D_2__Bacteroidia;D_3__Cytophagales;D_4__Cytophagaceae;D_5__Sporocytophaga;D_6__uncultured bacterium	0.982809
c4c0686a336868c005ffe36427b12694	10	0	D_0__Bacteria;D_1__Bacteroidetes;D_2__Bacteroidia;D_3__Cytophagales;D_4__Hymenobacteraceae;D_5__Hymenobacter;D_6__Siccationidurans occulans	0.876799
52a25ce59157b9d340bfe7c6c39658c9	0	15	D_0__Bacteria;D_1__Bacteroidetes;D_2__Bacteroidia;D_3__Cytophagales;D_4__Hymenobacteraceae;D_5__Hymenobacter;D_6__uncultured bacterium	0.948618
54519f9dfc6464beb57d50643264253b	0	27	D_0__Bacteria;D_1__Bacteroidetes;D_2__Bacteroidia;D_3__Cytophagales;D_4__Hymenobacteraceae;D_5__Pontibacter	0.976504
bbcb251fbea2c2bd7400cbfb48e67e05	0	2121	D_0__Bacteria;D_1__Bacteroidetes;D_2__Bacteroidia;D_3__Cytophagales;D_4__Microscillaceae;D_5__Thermoflexibacter;D_6__Thermoflexibacter ruber	0.769479
93d04ee696658700ea40a7086ac77d00	10	0	D_0__Bacteria;D_1__Bacteroidetes;D_2__Bacteroidia;D_3__Cytophagales;D_4__Microscillaceae;D_5__uncultured	0.880345
c3222883105f9434bb5753781206ceca	0	1379	D_0__Bacteria;D_1__Bacteroidetes;D_2__Bacteroidia;D_3__Cytophagales;D_4__Microscillaceae;D_5__uncultured	0.987848
4bb8ea259a3fda09f09eb7ae67d5b106	0	714	D_0__Bacteria;D_1__Bacteroidetes;D_2__Bacteroidia;D_3__Cytophagales;D_4__Microscillaceae;D_5__uncultured;D_6__uncultured bacterium	0.984573
3e669d503f5aa4b9b83e5147f2c94232	0	12	D_0__Bacteria;D_1__Bacteroidetes;D_2__Bacteroidia;D_3__Cytophagales;D_4__Microscillaceae;D_5__uncultured;D_6__uncultured Bacteroidetes bacterium	0.993349
aa3edf8e0f7cfdb38f4baa6d09ea4b84	0	26	D_0__Bacteria;D_1__Bacteroidetes;D_2__Bacteroidia;D_3__Cytophagales;D_4__Microscillaceae;D_5__uncultured;D_6__uncultured Bacteroidetes bacterium	0.974423
dc76b4eb99a33cbc688f595e2c9f016d	0	206	D_0__Bacteria;D_1__Bacteroidetes;D_2__Bacteroidia;D_3__Cytophagales;D_4__Microscillaceae;D_5__uncultured;D_6__uncultured Bacteroidetes bacterium	0.902455
97149651d5c0d7b2debac87381fc38ba	383	0	D_0__Bacteria;D_1__Bacteroidetes;D_2__Bacteroidia;D_3__Cytophagales;D_4__Microscillaceae;D_5__uncultured;D_6__uncultured Bacteroidetes bacterium	0.931746
64eff1fd43cb137b8eb4956d482d079e	0	777	D_0__Bacteria;D_1__Bacteroidetes;D_2__Bacteroidia;D_3__Cytophagales;D_4__Microscillaceae;D_5__uncultured;D_6__uncultured Bacteroidetes bacterium	0.947417
189dd5f2dc10806df325f6644b4211d8	15	3	D_0__Bacteria;D_1__Bacteroidetes;D_2__Bacteroidia;D_3__Cytophagales;D_4__Spirosomaceae;D_5__Arcicella	0.999836
989c7b66a7301ee45e10ebde644cd489	0	14	D_0__Bacteria;D_1__Bacteroidetes;D_2__Bacteroidia;D_3__Cytophagales;D_4__Spirosomaceae;D_5__Arcicella;D_6__uncultured bacterium	0.950727
63311c929bc1f1c1c4c3a946fa6b81aa	0	30	D_0__Bacteria;D_1__Bacteroidetes;D_2__Bacteroidia;D_3__Cytophagales;D_4__Spirosomaceae;D_5__Lacihabitans;D_6__uncultured bacterium	0.966434
548c3f420c3c6a1eb10f35aed1eeb0c1	0	2419	D_0__Bacteria;D_1__Bacteroidetes;D_2__Bacteroidia;D_3__Cytophagales;D_4__Spirosomaceae;D_5__Pseudarcicella	1
a61f69cdf0228bb81fe5595d050b7cce	0	48	D_0__Bacteria;D_1__Bacteroidetes;D_2__Bacteroidia;D_3__Flavobacteriales;D_4__Crocinitomicaceae;D_5__Fluviicola	0.999959
5ac489aaac7961e697574f6b416e27eb	0	83	D_0__Bacteria;D_1__Bacteroidetes;D_2__Bacteroidia;D_3__Flavobacteriales;D_4__Crocinitomicaceae;D_5__Fluviicola	0.999984
190f4cc80b6b702907bc721fa46ee5a5	0	114	D_0__Bacteria;D_1__Bacteroidetes;D_2__Bacteroidia;D_3__Flavobacteriales;D_4__Crocinitomicaceae;D_5__Fluviicola	0.999868
b55f6202bd6a80c7056e1de34568537f	0	123	D_0__Bacteria;D_1__Bacteroidetes;D_2__Bacteroidia;D_3__Flavobacteriales;D_4__Crocinitomicaceae;D_5__Fluviicola	0.999983
2644a80ed1e4fbb9468ca9294999ab68	0	359	D_0__Bacteria;D_1__Bacteroidetes;D_2__Bacteroidia;D_3__Flavobacteriales;D_4__Crocinitomicaceae;D_5__Fluviicola;D_6__uncultured bacterium	0.747419
a279b145e7a0fec3301e289ccc1bdf22	0	88	D_0__Bacteria;D_1__Bacteroidetes;D_2__Bacteroidia;D_3__Flavobacteriales;D_4__Crocinitomicaceae;D_5__Fluviicola;D_6__uncultured Flexibacter sp.	0.927084
b1164c7556428ca28a0fa47436b70504	8	2	D_0__Bacteria;D_1__Bacteroidetes;D_2__Bacteroidia;D_3__Flavobacteriales;D_4__Flavobacteriaceae;D_5__Capnocytophaga	1
9e1d3dc63682fe2097c4dfa8dec76e9b	20	0	D_0__Bacteria;D_1__Bacteroidetes;D_2__Bacteroidia;D_3__Flavobacteriales;D_4__Flavobacteriaceae;D_5__Capnocytophaga	1
2eaaf1e130174d468d3b94cff4900e6e	90	0	D_0__Bacteria;D_1__Bacteroidetes;D_2__Bacteroidia;D_3__Flavobacteriales;D_4__Flavobacteriaceae;D_5__Capnocytophaga;D_6__Capnocytophaga granulosa	0.895867
6c7a026477317d0e89c49d3834e13881	0	19	D_0__Bacteria;D_1__Bacteroidetes;D_2__Bacteroidia;D_3__Flavobacteriales;D_4__Flavobacteriaceae;D_5__Flavobacterium	0.999997
8ba4f6a60343484a2c2eef46c415d50f	0	20	D_0__Bacteria;D_1__Bacteroidetes;D_2__Bacteroidia;D_3__Flavobacteriales;D_4__Flavobacteriaceae;D_5__Flavobacterium	1
7d9f90a81cc4cd3f78117b0b87025a54	0	70	D_0__Bacteria;D_1__Bacteroidetes;D_2__Bacteroidia;D_3__Flavobacteriales;D_4__Flavobacteriaceae;D_5__Flavobacterium	0.999997
9466758e41460cc51af9a57e64e1dc32	0	70	D_0__Bacteria;D_1__Bacteroidetes;D_2__Bacteroidia;D_3__Flavobacteriales;D_4__Flavobacteriaceae;D_5__Flavobacterium	0.999991
d6fe42f3ff277d579aeb6697a298eb0f	0	74	D_0__Bacteria;D_1__Bacteroidetes;D_2__Bacteroidia;D_3__Flavobacteriales;D_4__Flavobacteriaceae;D_5__Flavobacterium	0.999998
6c72a9426f30d7eb377bdbd42cbd9f66	0	77	D_0__Bacteria;D_1__Bacteroidetes;D_2__Bacteroidia;D_3__Flavobacteriales;D_4__Flavobacteriaceae;D_5__Flavobacterium	1
4bed8a20777ff2ab6505e6215b8b4acf	0	120	D_0__Bacteria;D_1__Bacteroidetes;D_2__Bacteroidia;D_3__Flavobacteriales;D_4__Flavobacteriaceae;D_5__Flavobacterium	0.999998
43ac11e3d70b377a09f1d4db07ab07a7	0	134	D_0__Bacteria;D_1__Bacteroidetes;D_2__Bacteroidia;D_3__Flavobacteriales;D_4__Flavobacteriaceae;D_5__Flavobacterium	0.99999
8a923f632b2c1cb4f7ebef06ebaa83a6	0	302	D_0__Bacteria;D_1__Bacteroidetes;D_2__Bacteroidia;D_3__Flavobacteriales;D_4__Flavobacteriaceae;D_5__Flavobacterium	1
b882e020a15c95d2434d70dbdcb594ca	0	460	D_0__Bacteria;D_1__Bacteroidetes;D_2__Bacteroidia;D_3__Flavobacteriales;D_4__Flavobacteriaceae;D_5__Flavobacterium	0.999999
217791e2b9f75aa3915ad540e35c3612	0	524	D_0__Bacteria;D_1__Bacteroidetes;D_2__Bacteroidia;D_3__Flavobacteriales;D_4__Flavobacteriaceae;D_5__Flavobacterium	0.999983
ee71b9ec336eda8761b6d6508fd8b8cf	0	19	D_0__Bacteria;D_1__Bacteroidetes;D_2__Bacteroidia;D_3__Flavobacteriales;D_4__Flavobacteriaceae;D_5__Flavobacterium;D_6__Flavobacterium ceti	0.926865
66a5e1caeb17fd5c40ccadfd3e56add3	0	1308	D_0__Bacteria;D_1__Bacteroidetes;D_2__Bacteroidia;D_3__Flavobacteriales;D_4__Schleiferiaceae;D_5__Schleiferia	1
3f0d06b8c1b5e61b424af5b55ee3496d	11	0	D_0__Bacteria;D_1__Bacteroidetes;D_2__Bacteroidia;D_3__Flavobacteriales;D_4__Weeksellaceae;D_5__Bergeyella;D_6__uncultured bacterium	0.843742
3f69a60e1f9c87fa516b0a3fef829e1a	0	44	D_0__Bacteria;D_1__Bacteroidetes;D_2__Bacteroidia;D_3__SM1A07	0.999672
30eb0e6ae49bdc85f9182e159c29644d	227	0	D_0__Bacteria;D_1__Bacteroidetes;D_2__Bacteroidia;D_3__SM1A07	0.996108
447e5f29d70bc2a9b879e3d86d675919	0	465	D_0__Bacteria;D_1__Bacteroidetes;D_2__Bacteroidia;D_3__SM1A07	0.999504
7c588ef4d9d2e37054ed49dcc07cc6d2	0	23	D_0__Bacteria;D_1__Bacteroidetes;D_2__Bacteroidia;D_3__SM1A07;D_4__uncultured bacterium;D_5__uncultured bacterium;D_6__uncultured bacterium	1
63b378e01003a4013abeecdb8927b7e4	0	11	D_0__Bacteria;D_1__Bacteroidetes;D_2__Bacteroidia;D_3__Sphingobacteriales;D_4__AKYH767;D_5__uncultured bacterium;D_6__uncultured bacterium	0.841044
d69ce8bd65159492e14b7e1c538421e2	0	16	D_0__Bacteria;D_1__Bacteroidetes;D_2__Bacteroidia;D_3__Sphingobacteriales;D_4__AKYH767;D_5__uncultured bacterium;D_6__uncultured bacterium	0.998652
5d555ea838767d01255ebbcb4cbe0d9d	0	13	D_0__Bacteria;D_1__Bacteroidetes;D_2__Bacteroidia;D_3__Sphingobacteriales;D_4__env.OPS 17	1
2294475e882da5a152f7f4595fb939c0	0	13	D_0__Bacteria;D_1__Bacteroidetes;D_2__Bacteroidia;D_3__Sphingobacteriales;D_4__env.OPS 17;D_5__uncultured eubacterium env.OPS 17;D_6__uncultured eubacterium env.OPS 17	0.999999
a880dedd2655f6ce10d867e5676639a3	13	0	D_0__Bacteria;D_1__Bacteroidetes;D_2__Bacteroidia;D_3__Sphingobacteriales;D_4__env.OPS 17;D_5__uncultured eubacterium env.OPS 17;D_6__uncultured eubacterium env.OPS 17	1
21f870c084723b35c4f40f176b363c2e	15	0	D_0__Bacteria;D_1__Bacteroidetes;D_2__Bacteroidia;D_3__Sphingobacteriales;D_4__env.OPS 17;D_5__uncultured eubacterium env.OPS 17;D_6__uncultured eubacterium env.OPS 17	1
eb4008fa109be739997470d3ba60cfda	96	0	D_0__Bacteria;D_1__Bacteroidetes;D_2__Bacteroidia;D_3__Sphingobacteriales;D_4__env.OPS 17;D_5__uncultured eubacterium env.OPS 17;D_6__uncultured eubacterium env.OPS 17	1
580062547e61f83cf96dde9f543e49e7	105	0	D_0__Bacteria;D_1__Bacteroidetes;D_2__Bacteroidia;D_3__Sphingobacteriales;D_4__env.OPS 17;D_5__uncultured eubacterium env.OPS 17;D_6__uncultured eubacterium env.OPS 17	1
8b7496b94b1738b3d500872d4bef6e32	0	146	D_0__Bacteria;D_1__Bacteroidetes;D_2__Bacteroidia;D_3__Sphingobacteriales;D_4__env.OPS 17;D_5__uncultured eubacterium env.OPS 17;D_6__uncultured eubacterium env.OPS 17	0.999997
7fdb06ad6e8ce4f9a2bd186628fbbe6c	227	0	D_0__Bacteria;D_1__Bacteroidetes;D_2__Bacteroidia;D_3__Sphingobacteriales;D_4__env.OPS 17;D_5__uncultured eubacterium env.OPS 17;D_6__uncultured eubacterium env.OPS 17	1
d63a1a3ecc41eb04b2a168b0dfbd9c18	0	503	D_0__Bacteria;D_1__Bacteroidetes;D_2__Bacteroidia;D_3__Sphingobacteriales;D_4__env.OPS 17;D_5__uncultured eubacterium env.OPS 17;D_6__uncultured eubacterium env.OPS 17	0.999997
f6a9b0849d3a11f0c0ff4da613b71fab	0	23	D_0__Bacteria;D_1__Bacteroidetes;D_2__Bacteroidia;D_3__Sphingobacteriales;D_4__GWF2-29-10;D_5__uncultured bacterium;D_6__uncultured bacterium	1
27b8b28df4a3828323ff89d5a3b130f8	0	63	D_0__Bacteria;D_1__Bacteroidetes;D_2__Bacteroidia;D_3__Sphingobacteriales;D_4__GWF2-29-10;D_5__uncultured bacterium;D_6__uncultured bacterium	1
4fb42a9a7cb195b228a5c76d76f13502	0	50	D_0__Bacteria;D_1__Bacteroidetes;D_2__Bacteroidia;D_3__Sphingobacteriales;D_4__KD1-131;D_5__uncultured bacterium;D_6__uncultured bacterium	0.999907
605b2bbb1ea85eaffd065b1adf900304	0	1528	D_0__Bacteria;D_1__Bacteroidetes;D_2__Bacteroidia;D_3__Sphingobacteriales;D_4__Lentimicrobiaceae;D_5__uncultured Bacteroidetes bacterium;D_6__uncultured Bacteroidetes bacterium	0.86096
eedf355545e8664d8b8f44fece1ccb35	0	5201	D_0__Bacteria;D_1__Bacteroidetes;D_2__Bacteroidia;D_3__Sphingobacteriales;D_4__LiUU-11-161;D_5__uncultured bacterium;D_6__uncultured bacterium	0.920509
632ed71127624c450093d1a7774d72d8	0	38	D_0__Bacteria;D_1__Bacteroidetes;D_2__Bacteroidia;D_3__Sphingobacteriales;D_4__NS11-12 marine group;D_5__uncultured bacterium;D_6__uncultured bacterium	0.866878
ac6f102aea2f70837175b4106a29ef20	0	22	D_0__Bacteria;D_1__Bacteroidetes;D_2__Bacteroidia;D_3__Sphingobacteriales;D_4__NS11-12 marine group;D_5__uncultured Bacteroidetes bacterium;D_6__uncultured Bacteroidetes bacterium	0.995809
986dd3827acaefefaf6ee796ed8781f1	0	515	D_0__Bacteria;D_1__Bacteroidetes;D_2__Bacteroidia;D_3__Sphingobacteriales;D_4__NS11-12 marine group;D_5__uncultured Flexibacteraceae bacterium;D_6__uncultured Flexibacteraceae bacterium	0.899141
788815ae6fde8db21672132897c13b59	20	0	D_0__Bacteria;D_1__Bacteroidetes;D_2__Bacteroidia;D_3__Sphingobacteriales;D_4__Sphingobacteriaceae	1
26f0651bbd0705fe10d5d77f53501c3a	12	0	D_0__Bacteria;D_1__Bacteroidetes;D_2__Bacteroidia;D_3__Sphingobacteriales;D_4__Sphingobacteriaceae;D_5__Mucilaginibacter	0.970308
b32098369d41983d1129b39124664294	12	0	D_0__Bacteria;D_1__Bacteroidetes;D_2__Bacteroidia;D_3__Sphingobacteriales;D_4__Sphingobacteriaceae;D_5__Mucilaginibacter	0.981647
2b5a0e8dfba6c9c8e1346bff33ed52e9	13	0	D_0__Bacteria;D_1__Bacteroidetes;D_2__Bacteroidia;D_3__Sphingobacteriales;D_4__Sphingobacteriaceae;D_5__Mucilaginibacter	0.997445
79c7e79d87c62ab770a2944a699be07c	0	14	D_0__Bacteria;D_1__Bacteroidetes;D_2__Bacteroidia;D_3__Sphingobacteriales;D_4__Sphingobacteriaceae;D_5__Mucilaginibacter	0.992143
669014c46ac43313e4af06000075cc56	15	0	D_0__Bacteria;D_1__Bacteroidetes;D_2__Bacteroidia;D_3__Sphingobacteriales;D_4__Sphingobacteriaceae;D_5__Mucilaginibacter	0.990519
463ad6356126433ac62c473bcca7e821	16	0	D_0__Bacteria;D_1__Bacteroidetes;D_2__Bacteroidia;D_3__Sphingobacteriales;D_4__Sphingobacteriaceae;D_5__Mucilaginibacter	0.989184
8ebc13fd160f3feca83aab9fb0b6fd5f	0	16	D_0__Bacteria;D_1__Bacteroidetes;D_2__Bacteroidia;D_3__Sphingobacteriales;D_4__Sphingobacteriaceae;D_5__Mucilaginibacter	0.994756
32d38a074eca61d717ca554783bca501	25	0	D_0__Bacteria;D_1__Bacteroidetes;D_2__Bacteroidia;D_3__Sphingobacteriales;D_4__Sphingobacteriaceae;D_5__Mucilaginibacter	0.997111
97f1dad8f37ccb7ab6fd10a207d3e1cb	30	0	D_0__Bacteria;D_1__Bacteroidetes;D_2__Bacteroidia;D_3__Sphingobacteriales;D_4__Sphingobacteriaceae;D_5__Mucilaginibacter	0.965092
0ff81f523e4a256336c1547b45b0e84f	30	4	D_0__Bacteria;D_1__Bacteroidetes;D_2__Bacteroidia;D_3__Sphingobacteriales;D_4__Sphingobacteriaceae;D_5__Mucilaginibacter	0.984204
f354d4527d83c0342cf74a35cf08bf0a	36	0	D_0__Bacteria;D_1__Bacteroidetes;D_2__Bacteroidia;D_3__Sphingobacteriales;D_4__Sphingobacteriaceae;D_5__Mucilaginibacter	0.894932
fc40f719862347f5f10d969688fb5868	50	0	D_0__Bacteria;D_1__Bacteroidetes;D_2__Bacteroidia;D_3__Sphingobacteriales;D_4__Sphingobacteriaceae;D_5__Mucilaginibacter	0.98612
04a9278c8747279936a81ae1c9731161	61	0	D_0__Bacteria;D_1__Bacteroidetes;D_2__Bacteroidia;D_3__Sphingobacteriales;D_4__Sphingobacteriaceae;D_5__Mucilaginibacter	0.867872
c5a0e047cb210351a795373a930bd4dd	277	12	D_0__Bacteria;D_1__Bacteroidetes;D_2__Bacteroidia;D_3__Sphingobacteriales;D_4__Sphingobacteriaceae;D_5__Mucilaginibacter	0.999287
612fcaad7c134cfd9fe8f191d17cb515	0	11	D_0__Bacteria;D_1__Bacteroidetes;D_2__Bacteroidia;D_3__Sphingobacteriales;D_4__Sphingobacteriaceae;D_5__Pedobacter	0.995769
b019e4a66b293ee9dd2182b610b8b0e2	0	16	D_0__Bacteria;D_1__Bacteroidetes;D_2__Bacteroidia;D_3__Sphingobacteriales;D_4__Sphingobacteriaceae;D_5__Pedobacter	0.994701
991add7bf5f31dbe4fe15f9998d379ba	0	18	D_0__Bacteria;D_1__Bacteroidetes;D_2__Bacteroidia;D_3__Sphingobacteriales;D_4__Sphingobacteriaceae;D_5__Pedobacter	0.840003
fe67f31f40e8f162e280654888d605cd	0	24	D_0__Bacteria;D_1__Bacteroidetes;D_2__Bacteroidia;D_3__Sphingobacteriales;D_4__Sphingobacteriaceae;D_5__Pedobacter	0.997967
52b6b6155c49b49bbf008047ce54d2cc	0	31	D_0__Bacteria;D_1__Bacteroidetes;D_2__Bacteroidia;D_3__Sphingobacteriales;D_4__Sphingobacteriaceae;D_5__Pedobacter	0.918022
ea66389945fb88d7cdb72f7c9cc44508	0	39	D_0__Bacteria;D_1__Bacteroidetes;D_2__Bacteroidia;D_3__Sphingobacteriales;D_4__Sphingobacteriaceae;D_5__Pedobacter;D_6__uncultured Bacteroidetes bacterium	0.757978
87168f916ffcb6608e2e15afa37c0a4e	0	81	D_0__Bacteria;D_1__Bacteroidetes;D_2__Bacteroidia;D_3__Sphingobacteriales;D_4__Sphingobacteriaceae;D_5__Solitalea;D_6__uncultured Sphingobacteriales bacterium	0.970789
63805541095f2b143cb784babc9f26b2	1763	0	D_0__Bacteria;D_1__Bacteroidetes;D_2__Chlorobia;D_3__Chlorobiales;D_4__Chloroherpetonaceae;D_5__GBChlB;D_6__hot springs metagenome	0.999998
3b444a26cd88526ccc652fee70145065	67	0	D_0__Bacteria;D_1__Bacteroidetes;D_2__Chlorobia;D_3__Chlorobiales;D_4__Chloroherpetonaceae;D_5__GBChlB;D_6__uncultured bacterium	0.939442
f3f8e610ba00073f9d6f08381c6a7a7f	3444	0	D_0__Bacteria;D_1__Bacteroidetes;D_2__Chlorobia;D_3__Chlorobiales;D_4__Chloroherpetonaceae;D_5__GBChlB;D_6__uncultured bacterium	0.922772
dc109b21b9af024c67c8166dc6078363	31	0	D_0__Bacteria;D_1__Bacteroidetes;D_2__Chlorobia;D_3__Chlorobiales;D_4__Chloroherpetonaceae;D_5__GBChlB;D_6__uncultured Chlorobi bacterium	0.980831
b9347ba4a5ba53f1c6ffb0374c3028bc	49	0	D_0__Bacteria;D_1__Bacteroidetes;D_2__Chlorobia;D_3__Chlorobiales;D_4__Chloroherpetonaceae;D_5__GBChlB;D_6__uncultured Chlorobi bacterium	0.988393
5191ab00dc23c6e6c6d089a184ecc26f	777	0	D_0__Bacteria;D_1__Bacteroidetes;D_2__Chlorobia;D_3__Chlorobiales;D_4__Chloroherpetonaceae;D_5__GBChlB;D_6__uncultured Chlorobi bacterium	0.985499
757bbafc4abc2982aa8334ab115b46b9	2782	0	D_0__Bacteria;D_1__Bacteroidetes;D_2__Ignavibacteria;D_3__Ignavibacteriales	0.904202
c05edd965ca8a3a07babf80bdff008e9	0	143	D_0__Bacteria;D_1__Bacteroidetes;D_2__Ignavibacteria;D_3__Ignavibacteriales;D_4__Ignavibacteriaceae;D_5__Ignavibacterium	0.999995
388ea34d8d4aa92c3e1a43b12bc5299d	0	89	D_0__Bacteria;D_1__Bacteroidetes;D_2__Ignavibacteria;D_3__Ignavibacteriales;D_4__Ignavibacteriaceae;D_5__Ignavibacterium;D_6__uncultured bacterium	0.817279
4fa5d8b4e241da6b15c47d14be5266bb	0	128	D_0__Bacteria;D_1__Bacteroidetes;D_2__Ignavibacteria;D_3__Ignavibacteriales;D_4__Ignavibacteriaceae;D_5__Ignavibacterium;D_6__uncultured bacterium	0.729815
750561ad203c7102e5dffcc9f309ea8f	68	0	D_0__Bacteria;D_1__Bacteroidetes;D_2__Ignavibacteria;D_3__Ignavibacteriales;D_4__SM1H02;D_5__Chlorobi bacterium enrichment culture clone phylotype P1;D_6__Chlorobi bacterium enrichment culture clone phylotype P1	0.874324
e29c73bb3e4b35bad18c59cc013f1fe0	0	174	D_0__Bacteria;D_1__Bacteroidetes;D_2__Ignavibacteria;D_3__Ignavibacteriales;D_4__SM1H02;D_5__Chlorobi bacterium enrichment culture clone phylotype P1;D_6__Chlorobi bacterium enrichment culture clone phylotype P1	0.918263
fdc01854c4b2c08e67fbdeb56043a1dc	359	0	D_0__Bacteria;D_1__Bacteroidetes;D_2__Ignavibacteria;D_3__Ignavibacteriales;D_4__SM1H02;D_5__uncultured bacterium;D_6__uncultured bacterium	0.757397
91a328ed230751ea54a4d097dbd81e83	0	29	D_0__Bacteria;D_1__Bacteroidetes;D_2__Ignavibacteria;D_3__Ignavibacteriales;D_4__SR-FBR-L83;D_5__uncultured bacterium;D_6__uncultured bacterium	0.991493
36338c7cc21d3654b7eff94d18c9875c	0	21	D_0__Bacteria;D_1__Bacteroidetes;D_2__Ignavibacteria;D_3__Kryptoniales;D_4__BSV26;D_5__uncultured bacterium;D_6__uncultured bacterium	0.999923
268f438023295d447b7e1fbaf41576a6	0	11	D_0__Bacteria;D_1__Bacteroidetes;D_2__Ignavibacteria;D_3__Kryptoniales;D_4__Kryptoniaceae	1
d96dfb8a4571a9c7fa387eb08f492e35	0	15	D_0__Bacteria;D_1__Bacteroidetes;D_2__Ignavibacteria;D_3__Kryptoniales;D_4__Kryptoniaceae	1
203c613c35d8424c168234e2b0153c3f	0	707	D_0__Bacteria;D_1__Bacteroidetes;D_2__Ignavibacteria;D_3__Kryptoniales;D_4__Kryptoniaceae	1
c6bdf2c6d396c24b5e2b4e9d1125238c	10	0	D_0__Bacteria;D_1__Bacteroidetes;D_2__Ignavibacteria;D_3__Kryptoniales;D_4__Kryptoniaceae;D_5__Candidatus Thermokryptus;D_6__Candidatus Thermokryptus mobilis	0.998165
1f2fa65121cf433b7e9b0aa5d8e526a5	22	0	D_0__Bacteria;D_1__Bacteroidetes;D_2__Ignavibacteria;D_3__Kryptoniales;D_4__Kryptoniaceae;D_5__Candidatus Thermokryptus;D_6__Candidatus Thermokryptus mobilis	0.999455
468cfd8a6796ab48e0d8e4e0890455ef	27	0	D_0__Bacteria;D_1__Bacteroidetes;D_2__Ignavibacteria;D_3__Kryptoniales;D_4__Kryptoniaceae;D_5__Candidatus Thermokryptus;D_6__Candidatus Thermokryptus mobilis	0.989456
f98d2ff1b3288ea91d738fe6764b3c8f	32	0	D_0__Bacteria;D_1__Bacteroidetes;D_2__Ignavibacteria;D_3__Kryptoniales;D_4__Kryptoniaceae;D_5__Candidatus Thermokryptus;D_6__Candidatus Thermokryptus mobilis	0.998743
34a4cd64723008ee430ec611a23e5d80	35	0	D_0__Bacteria;D_1__Bacteroidetes;D_2__Ignavibacteria;D_3__Kryptoniales;D_4__Kryptoniaceae;D_5__Candidatus Thermokryptus;D_6__Candidatus Thermokryptus mobilis	0.997675
bfcb31a37b70706e96228b92c98ba992	0	36	D_0__Bacteria;D_1__Bacteroidetes;D_2__Ignavibacteria;D_3__Kryptoniales;D_4__Kryptoniaceae;D_5__Candidatus Thermokryptus;D_6__Candidatus Thermokryptus mobilis	0.717815
cd72d503d15b8af0179a181cdc8e863e	91	0	D_0__Bacteria;D_1__Bacteroidetes;D_2__Ignavibacteria;D_3__Kryptoniales;D_4__Kryptoniaceae;D_5__Candidatus Thermokryptus;D_6__Candidatus Thermokryptus mobilis	0.993594
2aa22f96baac92457f334699b93e9653	123	0	D_0__Bacteria;D_1__Bacteroidetes;D_2__Ignavibacteria;D_3__Kryptoniales;D_4__Kryptoniaceae;D_5__Candidatus Thermokryptus;D_6__Candidatus Thermokryptus mobilis	0.997802
3e0d622f207aa98729c440efdddceb6b	138	0	D_0__Bacteria;D_1__Bacteroidetes;D_2__Ignavibacteria;D_3__Kryptoniales;D_4__Kryptoniaceae;D_5__Candidatus Thermokryptus;D_6__Candidatus Thermokryptus mobilis	0.997028
8a79e00ffbb895024bb03fa3ef6743f3	199	0	D_0__Bacteria;D_1__Bacteroidetes;D_2__Ignavibacteria;D_3__Kryptoniales;D_4__Kryptoniaceae;D_5__Candidatus Thermokryptus;D_6__Candidatus Thermokryptus mobilis	0.99871
cee3d7aad68b8f321be64484a241d36c	241	0	D_0__Bacteria;D_1__Bacteroidetes;D_2__Ignavibacteria;D_3__Kryptoniales;D_4__Kryptoniaceae;D_5__Candidatus Thermokryptus;D_6__Candidatus Thermokryptus mobilis	0.997789
39c02d4cfdfdaba56dafac7c6bc8d093	317	0	D_0__Bacteria;D_1__Bacteroidetes;D_2__Ignavibacteria;D_3__Kryptoniales;D_4__Kryptoniaceae;D_5__Candidatus Thermokryptus;D_6__Candidatus Thermokryptus mobilis	0.999709
69543bfd67c1161dca7ee0af4e3404aa	1135	0	D_0__Bacteria;D_1__Bacteroidetes;D_2__Ignavibacteria;D_3__Kryptoniales;D_4__Kryptoniaceae;D_5__Candidatus Thermokryptus;D_6__Candidatus Thermokryptus mobilis	0.999532
64d5db5c5c95eec064fc2a8984e0b264	1623	0	D_0__Bacteria;D_1__Bacteroidetes;D_2__Ignavibacteria;D_3__Kryptoniales;D_4__Kryptoniaceae;D_5__Candidatus Thermokryptus;D_6__Candidatus Thermokryptus mobilis	0.99871
0cd65d5e625b87dad0eac552e525da63	2679	0	D_0__Bacteria;D_1__Bacteroidetes;D_2__Ignavibacteria;D_3__Kryptoniales;D_4__Kryptoniaceae;D_5__Candidatus Thermokryptus;D_6__Candidatus Thermokryptus mobilis	0.92437
e9e1cf0fbd5b9753903085fd4446cbc8	3206	0	D_0__Bacteria;D_1__Bacteroidetes;D_2__Ignavibacteria;D_3__Kryptoniales;D_4__Kryptoniaceae;D_5__Candidatus Thermokryptus;D_6__Candidatus Thermokryptus mobilis	0.997694
7fd32ad478db7cabcc7744f5fe4f9aa4	623	0	D_0__Bacteria;D_1__Bacteroidetes;D_2__Ignavibacteria;D_3__OPB56;D_4__Bacteroidetes bacterium enrichment culture clone phylotype P11;D_5__Bacteroidetes bacterium enrichment culture clone phylotype P11;D_6__Bacteroidetes bacterium enrichment culture clone phylotype P11	0.775158
00f3e2526c31178c51903cab77abae3c	0	1553	D_0__Bacteria;D_1__Bacteroidetes;D_2__Ignavibacteria;D_3__OPB56;D_4__Bacteroidetes bacterium enrichment culture clone phylotype P11;D_5__Bacteroidetes bacterium enrichment culture clone phylotype P11;D_6__Bacteroidetes bacterium enrichment culture clone phylotype P11	0.789871
48a9046cf182e7a4b5f0506fdf0c8b62	2927	0	D_0__Bacteria;D_1__Bacteroidetes;D_2__Ignavibacteria;D_3__OPB56;D_4__metagenome;D_5__metagenome;D_6__metagenome	0.754075
395ac29f0110342daf657b656ba2f2a1	0	11	D_0__Bacteria;D_1__Bacteroidetes;D_2__Ignavibacteria;D_3__OPB56;D_4__uncultured bacterium;D_5__uncultured bacterium;D_6__uncultured bacterium	0.982505
c5fae189066ab1bad0676559868098e7	20	0	D_0__Bacteria;D_1__Bacteroidetes;D_2__Ignavibacteria;D_3__OPB56;D_4__uncultured bacterium;D_5__uncultured bacterium;D_6__uncultured bacterium	0.997449
124f0f3a311b1d2b27a8118e80899229	45	0	D_0__Bacteria;D_1__Bacteroidetes;D_2__Ignavibacteria;D_3__OPB56;D_4__uncultured bacterium;D_5__uncultured bacterium;D_6__uncultured bacterium	0.99886
6b34dce2d47847858c15d7a874dcfeec	0	573	D_0__Bacteria;D_1__Bacteroidetes;D_2__Ignavibacteria;D_3__OPB56;D_4__uncultured Bacteroidetes bacterium;D_5__uncultured Bacteroidetes bacterium;D_6__uncultured Bacteroidetes bacterium	0.912492
c2a94fcb1352ba6c6b76176af07715b3	0	28	D_0__Bacteria;D_1__Bacteroidetes;D_2__Ignavibacteria;D_3__OPB56;D_4__uncultured Bacteroidetes/Chlorobi group bacterium;D_5__uncultured Bacteroidetes/Chlorobi group bacterium;D_6__uncultured Bacteroidetes/Chlorobi group bacterium	0.999994
5a499c9255aea7088cb85c9c700d3ae2	21	0	D_0__Bacteria;D_1__Bacteroidetes;D_2__Ignavibacteria;D_3__OPB56;D_4__uncultured Chlorobi bacterium;D_5__uncultured Chlorobi bacterium;D_6__uncultured Chlorobi bacterium	0.999997
9914d63ab1ababd931c9ae17fc8d9662	0	514	D_0__Bacteria;D_1__Bacteroidetes;D_2__Ignavibacteria;D_3__OPB56;D_4__uncultured Chlorobi bacterium;D_5__uncultured Chlorobi bacterium;D_6__uncultured Chlorobi bacterium	0.999994
dcbc5998a7e2514323bb6d2bdc300d55	3908	0	D_0__Bacteria;D_1__Bacteroidetes;D_2__Ignavibacteria;D_3__OPB56;D_4__uncultured Chlorobi bacterium;D_5__uncultured Chlorobi bacterium;D_6__uncultured Chlorobi bacterium	0.999997
3069ec55d0a5b477c776c87d27f1e233	0	4424	D_0__Bacteria;D_1__Bacteroidetes;D_2__Ignavibacteria;D_3__OPB56;D_4__uncultured Chlorobi bacterium;D_5__uncultured Chlorobi bacterium;D_6__uncultured Chlorobi bacterium	0.999994
07acf0df7889ca123fddad16f877538c	29559	0	D_0__Bacteria;D_1__Bacteroidetes;D_2__Ignavibacteria;D_3__OPB56;D_4__uncultured Chlorobi bacterium;D_5__uncultured Chlorobi bacterium;D_6__uncultured Chlorobi bacterium	0.999998
48a7fd833cf84715c808fd91b0a95fcc	0	121	D_0__Bacteria;D_1__Bacteroidetes;D_2__Ignavibacteria;D_3__OPB56;D_4__unidentified Cytophagales/green sulfur bacterium OPB56;D_5__unidentified Cytophagales/green sulfur bacterium OPB56;D_6__unidentified Cytophagales/green sulfur bacterium OPB56	0.998203
f57cd47b08e340d5dd204bb76285985d	246	0	D_0__Bacteria;D_1__Bacteroidetes;D_2__Ignavibacteria;D_3__OPB56;D_4__unidentified Cytophagales/green sulfur bacterium OPB56;D_5__unidentified Cytophagales/green sulfur bacterium OPB56;D_6__unidentified Cytophagales/green sulfur bacterium OPB56	0.999735
fc22a5881eb65d29a28eedef5b61e581	0	194	D_0__Bacteria;D_1__Bacteroidetes;D_2__Ignavibacteria;D_3__SJA-28;D_4__Chlorobi bacterium OLB5;D_5__Chlorobi bacterium OLB5;D_6__Chlorobi bacterium OLB5	0.942621
94a901145024a607f488fe5ec7f5880b	591	0	D_0__Bacteria;D_1__Bacteroidetes;D_2__Rhodothermia;D_3__Rhodothermales;D_4__Rhodothermaceae;D_5__Rhodothermus	1
daf72668b7e8febc7c654de5ed427dac	94	13526	D_0__Bacteria;D_1__Bacteroidetes;D_2__Rhodothermia;D_3__Rhodothermales;D_4__Rhodothermaceae;D_5__Rhodothermus;D_6__uncultured Bacteroidetes bacterium	0.934258
96555ecca20c30eed49ce257e827fd5c	0	965	D_0__Bacteria;D_1__Bacteroidetes;D_2__Rhodothermia;D_3__Rhodothermales;D_4__Rhodothermaceae;D_5__Rhodothermus;D_6__uncultured Rhodothermus sp.	0.98143
3c9690692ab2ccaae93dc94a193f8f43	0	21	D_0__Bacteria;D_1__BRC1	0.99897
3a41eb9c27fa1e95accc4350317554a9	0	163	D_0__Bacteria;D_1__BRC1;D_2__metagenome;D_3__metagenome;D_4__metagenome;D_5__metagenome;D_6__metagenome	0.992069
7413863c338e381d5a006192b6f8099c	0	37	D_0__Bacteria;D_1__BRC1;D_2__uncultured bacterium;D_3__uncultured bacterium;D_4__uncultured bacterium;D_5__uncultured bacterium;D_6__uncultured bacterium	0.996656
50f185004fe8f14b1712fab11becc25b	0	47	D_0__Bacteria;D_1__BRC1;D_2__uncultured bacterium;D_3__uncultured bacterium;D_4__uncultured bacterium;D_5__uncultured bacterium;D_6__uncultured bacterium	0.898504
8cd0f9daf03da25a61ae5f9ae8e2063f	0	439	D_0__Bacteria;D_1__BRC1;D_2__uncultured bacterium;D_3__uncultured bacterium;D_4__uncultured bacterium;D_5__uncultured bacterium;D_6__uncultured bacterium	0.84444
99457ab1b56f637a6b686909019a26e4	0	320	D_0__Bacteria;D_1__Caldiserica;D_2__Caldisericia;D_3__Caldisericales;D_4__TTA-B1;D_5__uncultured bacterium;D_6__uncultured bacterium	0.999992
fb742b03d254598df7016b6c2db0dd08	0	30	D_0__Bacteria;D_1__Calescamantes;D_2__Calescibacteriia;D_3__Calescibacteriales;D_4__Calescibacteriaceae	1
caeae2adc150d96ea200d170aeefe876	0	56	D_0__Bacteria;D_1__Calescamantes;D_2__Calescibacteriia;D_3__Calescibacteriales;D_4__Calescibacteriaceae	1
c9eb7b6efe98516ef44961fea2e5dc55	57	0	D_0__Bacteria;D_1__Calescamantes;D_2__Calescibacteriia;D_3__Calescibacteriales;D_4__Calescibacteriaceae;D_5__uncultured bacterium;D_6__uncultured bacterium	0.997156
0b0af5f895366637b21ebae7c8a53a39	148	0	D_0__Bacteria;D_1__Calescamantes;D_2__Calescibacteriia;D_3__Calescibacteriales;D_4__Calescibacteriaceae;D_5__uncultured bacterium;D_6__uncultured bacterium	0.997165
c192e4d08d1e00c784fcacbdbcd46aa7	221	0	D_0__Bacteria;D_1__Calescamantes;D_2__Calescibacteriia;D_3__Calescibacteriales;D_4__Calescibacteriaceae;D_5__uncultured bacterium;D_6__uncultured bacterium	0.962353
2d65d777c931d85ed87d9960914760a8	4694	0	D_0__Bacteria;D_1__Calescamantes;D_2__Calescibacteriia;D_3__Calescibacteriales;D_4__Calescibacteriaceae;D_5__uncultured bacterium;D_6__uncultured bacterium	0.997861
c8ab18bd5beebb151560918a42f2719e	11	0	D_0__Bacteria;D_1__Calescamantes;D_2__Calescibacteriia;D_3__Calescibacteriales;D_4__Calescibacteriaceae;D_5__uncultured Geothermobacterium sp.;D_6__uncultured Geothermobacterium sp.	0.766907
52bb82cad930c751d52b35ee56a80f1a	219	0	D_0__Bacteria;D_1__Calescamantes;D_2__Calescibacteriia;D_3__Calescibacteriales;D_4__Calescibacteriaceae;D_5__uncultured Geothermobacterium sp.;D_6__uncultured Geothermobacterium sp.	0.76671
88c23581d29da9344fb7d115f2dbe5d1	0	20	D_0__Bacteria;D_1__Chlamydiae;D_2__Chlamydiae;D_3__Chlamydiales	0.758491
d55cb62b4e3f8c3036d3d7f3de1b3754	0	11	D_0__Bacteria;D_1__Chlamydiae;D_2__Chlamydiae;D_3__Chlamydiales;D_4__cvE6	0.999996
8b63f64cf86abfd09251ec36a094132c	0	24	D_0__Bacteria;D_1__Chlamydiae;D_2__Chlamydiae;D_3__Chlamydiales;D_4__cvE6;D_5__metagenome;D_6__metagenome	0.702841
457ff2300ec822c12b97ea152c02f0d5	0	12	D_0__Bacteria;D_1__Chlamydiae;D_2__Chlamydiae;D_3__Chlamydiales;D_4__Simkaniaceae;D_5__uncultured	0.891929
5f7a7ecc688570fdc6b39435ba76eaa9	0	18	D_0__Bacteria;D_1__Chlamydiae;D_2__Chlamydiae;D_3__Chlamydiales;D_4__Simkaniaceae;D_5__uncultured	0.894259
4c45f92efbed5cd30cd4396dc7bfb0dc	0	12	D_0__Bacteria;D_1__Chlamydiae;D_2__Chlamydiae;D_3__Chlamydiales;D_4__Simkaniaceae;D_5__uncultured;D_6__metagenome	0.741767
1622125a38d6719ce9998bd6c95620f1	0	19	D_0__Bacteria;D_1__Chlamydiae;D_2__Chlamydiae;D_3__Chlamydiales;D_4__Simkaniaceae;D_5__uncultured;D_6__uncultured bacterium	0.986435
87d731d2420c33372f26163e9221227e	0	30	D_0__Bacteria;D_1__Chloroflexi	0.959523
37fd5c7c5ad7fab0751565b9252149c1	0	48	D_0__Bacteria;D_1__Chloroflexi	0.999912
d70d2eeb5fb26084204ea0f299ed7ef4	0	10	D_0__Bacteria;D_1__Chloroflexi;D_2__Anaerolineae	0.99724
25bf5273d6056f0b742cf0a0a6de89b2	0	18	D_0__Bacteria;D_1__Chloroflexi;D_2__Anaerolineae	0.99982
44f6534661b82eecbcabc8f346ac839f	32	0	D_0__Bacteria;D_1__Chloroflexi;D_2__Anaerolineae	0.995355
0684b01d54b165620660d2c8ca0ef62e	404	0	D_0__Bacteria;D_1__Chloroflexi;D_2__Anaerolineae	0.999918
a033fe6ee16decf9fa2282fb4cb86657	0	559	D_0__Bacteria;D_1__Chloroflexi;D_2__Anaerolineae	0.999946
49d2df946783c28e9dd82e8be4ecb287	0	14	D_0__Bacteria;D_1__Chloroflexi;D_2__Anaerolineae;D_3__Anaerolineales;D_4__Anaerolineaceae;D_5__Anaerolinea	0.998852
995fd41bb1cdc406e1b19f3f97c0859d	0	26	D_0__Bacteria;D_1__Chloroflexi;D_2__Anaerolineae;D_3__Anaerolineales;D_4__Anaerolineaceae;D_5__Anaerolinea;D_6__Anaerolinea thermolimosa	0.867694
ea3d4676a63dcd849cfdc547f5a4e200	0	48	D_0__Bacteria;D_1__Chloroflexi;D_2__Anaerolineae;D_3__Anaerolineales;D_4__Anaerolineaceae;D_5__Anaerolinea;D_6__Anaerolinea thermophila UNI-1	0.999996
5490946598ddb3ca2965e77350402162	0	26	D_0__Bacteria;D_1__Chloroflexi;D_2__Anaerolineae;D_3__Anaerolineales;D_4__Anaerolineaceae;D_5__Anaerolinea;D_6__metagenome	0.934347
632247d143abf6cfdc6840bd239fff8e	0	90	D_0__Bacteria;D_1__Chloroflexi;D_2__Anaerolineae;D_3__Anaerolineales;D_4__Anaerolineaceae;D_5__Bellilinea;D_6__uncultured bacterium	0.996867
8760670e5dd13c26ca2930405aa65efe	0	98	D_0__Bacteria;D_1__Chloroflexi;D_2__Anaerolineae;D_3__Anaerolineales;D_4__Anaerolineaceae;D_5__Bellilinea;D_6__uncultured bacterium	0.952376
2044e94bd91429b14dc6fa98afa11f58	650	22	D_0__Bacteria;D_1__Chloroflexi;D_2__Anaerolineae;D_3__Anaerolineales;D_4__Anaerolineaceae;D_5__Bellilinea;D_6__uncultured bacterium	0.956366
6e6acfee0570d2f0cb2ff914ddbf7279	0	10	D_0__Bacteria;D_1__Chloroflexi;D_2__Anaerolineae;D_3__Anaerolineales;D_4__Anaerolineaceae;D_5__Thermanaerothrix;D_6__uncultured Chloroflexi bacterium	0.860928
48c7b1bb603656a5cb7df21bbe95a399	0	400	D_0__Bacteria;D_1__Chloroflexi;D_2__Anaerolineae;D_3__Anaerolineales;D_4__Anaerolineaceae;D_5__Thermanaerothrix;D_6__uncultured Chloroflexi bacterium	0.862517
728254874d2d53bb12184a60def7df71	0	12	D_0__Bacteria;D_1__Chloroflexi;D_2__Anaerolineae;D_3__Anaerolineales;D_4__Anaerolineaceae;D_5__uncultured	0.999158
2102122332e160aee939d4cd8dba1947	0	387	D_0__Bacteria;D_1__Chloroflexi;D_2__Anaerolineae;D_3__Anaerolineales;D_4__Anaerolineaceae;D_5__uncultured	0.998467
57f068fb51b440468d7b84a42a8db1bc	0	801	D_0__Bacteria;D_1__Chloroflexi;D_2__Anaerolineae;D_3__Anaerolineales;D_4__Anaerolineaceae;D_5__uncultured	0.999951
b91d1ec0e7a61dce0e0014ed00c49590	1437	0	D_0__Bacteria;D_1__Chloroflexi;D_2__Anaerolineae;D_3__Anaerolineales;D_4__Anaerolineaceae;D_5__uncultured	0.996457
63ce085bd3e47265a81763f92a5eae7c	0	2046	D_0__Bacteria;D_1__Chloroflexi;D_2__Anaerolineae;D_3__Anaerolineales;D_4__Anaerolineaceae;D_5__uncultured	0.964995
4ab7f8bb34787c7dd79e24f458616b56	0	29	D_0__Bacteria;D_1__Chloroflexi;D_2__Anaerolineae;D_3__Anaerolineales;D_4__Anaerolineaceae;D_5__uncultured;D_6__metagenome	0.93131
0104a9f4ab781e1dacd720f682399c06	0	82	D_0__Bacteria;D_1__Chloroflexi;D_2__Anaerolineae;D_3__Anaerolineales;D_4__Anaerolineaceae;D_5__uncultured;D_6__uncultured Anaerolineaceae bacterium	0.713258
04583cca3d9e6750b0e567a380e28a22	0	228	D_0__Bacteria;D_1__Chloroflexi;D_2__Anaerolineae;D_3__Anaerolineales;D_4__Anaerolineaceae;D_5__uncultured;D_6__uncultured Anaerolineaceae bacterium	0.822634
9ff2f9d7ff405973efbfeb6e7f4ae59b	0	399	D_0__Bacteria;D_1__Chloroflexi;D_2__Anaerolineae;D_3__Anaerolineales;D_4__Anaerolineaceae;D_5__uncultured;D_6__uncultured Chloroflexi bacterium	0.753063
94d65c2414162a9095f50c1efa1401f2	0	61	D_0__Bacteria;D_1__Chloroflexi;D_2__Anaerolineae;D_3__Ardenticatenales;D_4__uncultured;D_5__metagenome;D_6__metagenome	0.991021
ec00991ad6f1f79e29073e8f8587946d	0	881	D_0__Bacteria;D_1__Chloroflexi;D_2__Anaerolineae;D_3__Caldilineales;D_4__Caldilineaceae;D_5__Caldilinea;D_6__Caldilinea sp. enrichment culture clone phylotype P23	0.808556
9fc7401a190e45b4ba5869ff09a17b24	0	7874	D_0__Bacteria;D_1__Chloroflexi;D_2__Anaerolineae;D_3__Caldilineales;D_4__Caldilineaceae;D_5__Caldilinea;D_6__Caldilinea sp. enrichment culture clone phylotype P23	0.816114
9643bf0094b4429347cf2dea979cb572	129	0	D_0__Bacteria;D_1__Chloroflexi;D_2__Anaerolineae;D_3__Caldilineales;D_4__Caldilineaceae;D_5__Caldilinea;D_6__uncultured bacterium	0.973993
2f4a6e1a5a0c98722ef9a27c5df502fc	614	3537	D_0__Bacteria;D_1__Chloroflexi;D_2__Anaerolineae;D_3__Caldilineales;D_4__Caldilineaceae;D_5__Caldilinea;D_6__uncultured bacterium	0.926039
ce69c42776582b9a0ff591aa82b7f5e3	0	484	D_0__Bacteria;D_1__Chloroflexi;D_2__Anaerolineae;D_3__Caldilineales;D_4__Caldilineaceae;D_5__uncultured;D_6__metagenome	0.965262
347b9b75539bb5ac4834b8167a04e276	0	60	D_0__Bacteria;D_1__Chloroflexi;D_2__Anaerolineae;D_3__RBG-13-54-9	0.990649
1762c263ff63b3133286ad026ded7711	25404	0	D_0__Bacteria;D_1__Chloroflexi;D_2__Anaerolineae;D_3__RBG-13-54-9	1
c8f62095eb0cad6c5d43295d2f110ef4	17	0	D_0__Bacteria;D_1__Chloroflexi;D_2__Anaerolineae;D_3__RBG-13-54-9;D_4__hot springs metagenome;D_5__hot springs metagenome;D_6__hot springs metagenome	0.995881
396fd96b4bc23564460214be6587c88d	3196	0	D_0__Bacteria;D_1__Chloroflexi;D_2__Anaerolineae;D_3__RBG-13-54-9;D_4__hot springs metagenome;D_5__hot springs metagenome;D_6__hot springs metagenome	0.997476
108668ccf05d919986741d830185be07	22043	0	D_0__Bacteria;D_1__Chloroflexi;D_2__Anaerolineae;D_3__RBG-13-54-9;D_4__hot springs metagenome;D_5__hot springs metagenome;D_6__hot springs metagenome	0.997497
85896c9ba35336e2fd3d68cb4a35751f	0	106	D_0__Bacteria;D_1__Chloroflexi;D_2__Anaerolineae;D_3__RBG-13-54-9;D_4__uncultured bacterium;D_5__uncultured bacterium;D_6__uncultured bacterium	0.927216
27ca9bda668a89af6a6c24406e9ece19	12	0	D_0__Bacteria;D_1__Chloroflexi;D_2__Anaerolineae;D_3__RBG-13-54-9;D_4__uncultured Chloroflexi bacterium;D_5__uncultured Chloroflexi bacterium;D_6__uncultured Chloroflexi bacterium	0.878862
42dfc40309548d9347b9ee1c5e58d45c	42	0	D_0__Bacteria;D_1__Chloroflexi;D_2__Anaerolineae;D_3__RBG-13-54-9;D_4__uncultured Chloroflexus sp.;D_5__uncultured Chloroflexus sp.;D_6__uncultured Chloroflexus sp.	0.720438
1eae361e93a15311a0b1adc18fc6798a	28	0	D_0__Bacteria;D_1__Chloroflexi;D_2__Anaerolineae;D_3__RBG-13-54-9;D_4__uncultured sludge bacterium A31;D_5__uncultured sludge bacterium A31;D_6__uncultured sludge bacterium A31	0.750539
9ef3b4395abd2b817f6aa581f6c75e71	0	22	D_0__Bacteria;D_1__Chloroflexi;D_2__Anaerolineae;D_3__RBG-13-54-9;D_4__uncultured soil bacterium;D_5__uncultured soil bacterium;D_6__uncultured soil bacterium	0.997272
e1d5ba07559c073d355f6f3cc9ff02ef	0	11	D_0__Bacteria;D_1__Chloroflexi;D_2__Anaerolineae;D_3__SBR1031	0.999993
7453816d448d9fa524e8ac1b52162a65	0	22	D_0__Bacteria;D_1__Chloroflexi;D_2__Anaerolineae;D_3__SBR1031	1
d4be3610e4a6264dea8b0f1d861879b1	0	192	D_0__Bacteria;D_1__Chloroflexi;D_2__Anaerolineae;D_3__SBR1031;D_4__A4b	0.999929
74cfd8f9a3a5ff38c5e4334593fba39f	0	11	D_0__Bacteria;D_1__Chloroflexi;D_2__Anaerolineae;D_3__SBR1031;D_4__A4b;D_5__uncultured Anaerolineaceae bacterium;D_6__uncultured Anaerolineaceae bacterium	0.827879
786e675e1baedbdcb281f4279aea16d5	32	0	D_0__Bacteria;D_1__Chloroflexi;D_2__Anaerolineae;D_3__SBR1031;D_4__A4b;D_5__uncultured bacterium;D_6__uncultured bacterium	0.951148
e258f682289e396472d4cfebfd10c338	42	0	D_0__Bacteria;D_1__Chloroflexi;D_2__Anaerolineae;D_3__SBR1031;D_4__A4b;D_5__uncultured bacterium;D_6__uncultured bacterium	0.998849
68c6254666c8950914c9e9018016c1de	79	0	D_0__Bacteria;D_1__Chloroflexi;D_2__Anaerolineae;D_3__SBR1031;D_4__A4b;D_5__uncultured bacterium;D_6__uncultured bacterium	0.763294
6756d11a1e9af85407ca872c80bec177	142	0	D_0__Bacteria;D_1__Chloroflexi;D_2__Anaerolineae;D_3__SBR1031;D_4__A4b;D_5__uncultured bacterium;D_6__uncultured bacterium	0.752831
a1f518038d35cb0f8f22d56a3674a25d	0	172	D_0__Bacteria;D_1__Chloroflexi;D_2__Anaerolineae;D_3__SBR1031;D_4__A4b;D_5__uncultured bacterium;D_6__uncultured bacterium	0.783492
ed4056159937a2f69e191180c34052ee	0	226	D_0__Bacteria;D_1__Chloroflexi;D_2__Anaerolineae;D_3__SBR1031;D_4__A4b;D_5__uncultured bacterium;D_6__uncultured bacterium	0.997296
0966fea4d922ad3f10f4ed612420bbd7	289	0	D_0__Bacteria;D_1__Chloroflexi;D_2__Anaerolineae;D_3__SBR1031;D_4__A4b;D_5__uncultured bacterium;D_6__uncultured bacterium	0.998598
965361aa078e50147ef02b4a1fc31fbb	344	0	D_0__Bacteria;D_1__Chloroflexi;D_2__Anaerolineae;D_3__SBR1031;D_4__A4b;D_5__uncultured bacterium;D_6__uncultured bacterium	0.935923
1af231642c087f057674d3fdab260af4	0	676	D_0__Bacteria;D_1__Chloroflexi;D_2__Anaerolineae;D_3__SBR1031;D_4__A4b;D_5__uncultured bacterium;D_6__uncultured bacterium	0.998314
dce9954bcf406dc4060b8554b795b084	0	818	D_0__Bacteria;D_1__Chloroflexi;D_2__Anaerolineae;D_3__SBR1031;D_4__A4b;D_5__uncultured bacterium;D_6__uncultured bacterium	0.991017
ce27a27bc5cae570dd0e07c73d1d9d16	0	900	D_0__Bacteria;D_1__Chloroflexi;D_2__Anaerolineae;D_3__SBR1031;D_4__A4b;D_5__uncultured bacterium;D_6__uncultured bacterium	0.982098
0b089f4897b27e8e0af63c4b9968452f	0	1344	D_0__Bacteria;D_1__Chloroflexi;D_2__Anaerolineae;D_3__SBR1031;D_4__A4b;D_5__uncultured bacterium;D_6__uncultured bacterium	0.985541
3e04d21f069faf79333742cbb791f33e	1387	0	D_0__Bacteria;D_1__Chloroflexi;D_2__Anaerolineae;D_3__SBR1031;D_4__A4b;D_5__uncultured bacterium;D_6__uncultured bacterium	0.85499
ecafa9858a00c66fdbd06f7e01866148	0	2021	D_0__Bacteria;D_1__Chloroflexi;D_2__Anaerolineae;D_3__SBR1031;D_4__A4b;D_5__uncultured bacterium;D_6__uncultured bacterium	0.998951
c5c8bbd5f506594637425642cedc3d4b	0	6179	D_0__Bacteria;D_1__Chloroflexi;D_2__Anaerolineae;D_3__SBR1031;D_4__A4b;D_5__uncultured bacterium;D_6__uncultured bacterium	0.998966
2a7bdd64787eb9f0d978050bb929ea1c	0	10255	D_0__Bacteria;D_1__Chloroflexi;D_2__Anaerolineae;D_3__SBR1031;D_4__A4b;D_5__uncultured bacterium;D_6__uncultured bacterium	0.998265
9ee6b19e7314441bdce94aa330c4facf	0	22	D_0__Bacteria;D_1__Chloroflexi;D_2__Anaerolineae;D_3__SBR1031;D_4__A4b;D_5__uncultured Chloroflexi bacterium;D_6__uncultured Chloroflexi bacterium	0.999795
9a742d70e2330f92a4adafa0d24d7936	0	57	D_0__Bacteria;D_1__Chloroflexi;D_2__Anaerolineae;D_3__SBR1031;D_4__A4b;D_5__uncultured sludge bacterium H8;D_6__uncultured sludge bacterium H8	0.963059
a089cbda748cfaa7213847d681f7772a	0	19	D_0__Bacteria;D_1__Chloroflexi;D_2__Anaerolineae;D_3__SBR1031;D_4__uncultured bacterium;D_5__uncultured bacterium;D_6__uncultured bacterium	0.94147
1fc5e62b826ca20e123141815668d7a6	0	37	D_0__Bacteria;D_1__Chloroflexi;D_2__Anaerolineae;D_3__SBR1031;D_4__uncultured bacterium;D_5__uncultured bacterium;D_6__uncultured bacterium	0.717627
9fe3a0af581d7fd98488129cbb95b9c2	43	0	D_0__Bacteria;D_1__Chloroflexi;D_2__Anaerolineae;D_3__SBR1031;D_4__uncultured bacterium;D_5__uncultured bacterium;D_6__uncultured bacterium	0.884322
31a507eb451e87aaea9442570726d541	63	0	D_0__Bacteria;D_1__Chloroflexi;D_2__Anaerolineae;D_3__SBR1031;D_4__uncultured bacterium;D_5__uncultured bacterium;D_6__uncultured bacterium	0.985077
b0a9da57e366283e688ad9e503c27946	532	7	D_0__Bacteria;D_1__Chloroflexi;D_2__Anaerolineae;D_3__SBR1031;D_4__uncultured bacterium;D_5__uncultured bacterium;D_6__uncultured bacterium	0.836626
dd91d7130a86c7e91a0948794b4d3f48	1203	0	D_0__Bacteria;D_1__Chloroflexi;D_2__Anaerolineae;D_3__SBR1031;D_4__uncultured bacterium;D_5__uncultured bacterium;D_6__uncultured bacterium	0.842755
3ec2ffe2fdc14a77cb8e2cadce8464a2	0	219	D_0__Bacteria;D_1__Chloroflexi;D_2__Anaerolineae;D_3__SBR1031;D_4__uncultured Chloroflexi bacterium;D_5__uncultured Chloroflexi bacterium;D_6__uncultured Chloroflexi bacterium	0.861107
5cec4d0f154f83a1d758073b9e097add	0	33	D_0__Bacteria;D_1__Chloroflexi;D_2__Anaerolineae;D_3__SBR1031;D_4__uncultured soil bacterium;D_5__uncultured soil bacterium;D_6__uncultured soil bacterium	0.961515
01c27e0a6bead6f98db7931e78c8a494	0	2505	D_0__Bacteria;D_1__Chloroflexi;D_2__Anaerolineae;D_3__SBR1031;D_4__unidentified green non-sulfur bacterium OPB12;D_5__unidentified green non-sulfur bacterium OPB12;D_6__unidentified green non-sulfur bacterium OPB12	0.99999
4a24c309481153b9c991c85c151aca16	5506	0	D_0__Bacteria;D_1__Chloroflexi;D_2__Anaerolineae;D_3__SBR1031;D_4__unidentified green non-sulfur bacterium OPB12;D_5__unidentified green non-sulfur bacterium OPB12;D_6__unidentified green non-sulfur bacterium OPB12	0.999947
c44cb10cf1eee0223591e061247e2461	0	14	D_0__Bacteria;D_1__Chloroflexi;D_2__Anaerolineae;D_3__SJA-15	0.999999
b8beedb5f0d0ba838d15400452801a70	484	0	D_0__Bacteria;D_1__Chloroflexi;D_2__Anaerolineae;D_3__Thermoflexales;D_4__Thermoflexaceae;D_5__Thermoflexus;D_6__Thermoflexus hugenholtzii JAD2	0.999988
6ee3666bb115d23d0818a255bdd1c2a1	0	4254	D_0__Bacteria;D_1__Chloroflexi;D_2__Anaerolineae;D_3__Thermoflexales;D_4__Thermoflexaceae;D_5__Thermoflexus;D_6__Thermoflexus hugenholtzii JAD2	0.999409
24502e968a21cbb29c48391d7ea81178	9064	0	D_0__Bacteria;D_1__Chloroflexi;D_2__Anaerolineae;D_3__Thermoflexales;D_4__Thermoflexaceae;D_5__Thermoflexus;D_6__Thermoflexus hugenholtzii JAD2	0.999981
fc92693dec3f46042b7cfef57d96bff5	21891	10	D_0__Bacteria;D_1__Chloroflexi;D_2__Anaerolineae;D_3__Thermoflexales;D_4__Thermoflexaceae;D_5__Thermoflexus;D_6__Thermoflexus hugenholtzii JAD2	0.999972
145e3f8670f4d277467b496785018cb0	0	506	D_0__Bacteria;D_1__Chloroflexi;D_2__Chloroflexia;D_3__Chloroflexales;D_4__Chloroflexaceae	0.99997
fd39f38628fec918d9951c2a688a742f	19	0	D_0__Bacteria;D_1__Chloroflexi;D_2__Chloroflexia;D_3__Chloroflexales;D_4__Chloroflexaceae;D_5__Candidatus Chloroploca;D_6__uncultured Chloroflexi bacterium	1
a8462616f87db6ccd8b69bb939105009	12	0	D_0__Bacteria;D_1__Chloroflexi;D_2__Chloroflexia;D_3__Chloroflexales;D_4__Chloroflexaceae;D_5__Chloroflexus	1
df7816a35d69ffb8be8321a890a69e9b	0	21	D_0__Bacteria;D_1__Chloroflexi;D_2__Chloroflexia;D_3__Chloroflexales;D_4__Chloroflexaceae;D_5__Chloroflexus	1
91b0db91003755061dc36ca34a012043	0	50	D_0__Bacteria;D_1__Chloroflexi;D_2__Chloroflexia;D_3__Chloroflexales;D_4__Chloroflexaceae;D_5__Chloroflexus	1
98f51fd1689f8fefc6e858a43447e09c	2838	0	D_0__Bacteria;D_1__Chloroflexi;D_2__Chloroflexia;D_3__Chloroflexales;D_4__Chloroflexaceae;D_5__Chloroflexus	1
2d7565bf985816f71c27c8b07ff8d073	16	0	D_0__Bacteria;D_1__Chloroflexi;D_2__Chloroflexia;D_3__Chloroflexales;D_4__Chloroflexaceae;D_5__Chloroflexus;D_6__Chloroflexus sp. MS-G	0.993964
dcefade88ac281fc0dc83cd8a1afa79f	20	0	D_0__Bacteria;D_1__Chloroflexi;D_2__Chloroflexia;D_3__Chloroflexales;D_4__Chloroflexaceae;D_5__Chloroflexus;D_6__Chloroflexus sp. MS-G	0.931238
c91b6898180be178bbf28a54ee288b6e	5136	0	D_0__Bacteria;D_1__Chloroflexi;D_2__Chloroflexia;D_3__Chloroflexales;D_4__Chloroflexaceae;D_5__Chloroflexus;D_6__Chloroflexus sp. MS-G	0.895498
9071c7f23501877d750890c0696a8b20	17309	0	D_0__Bacteria;D_1__Chloroflexi;D_2__Chloroflexia;D_3__Chloroflexales;D_4__Chloroflexaceae;D_5__Chloroflexus;D_6__hot springs metagenome	0.821089
8b057a5364e57c0605a3ab444601d2fc	0	239366	D_0__Bacteria;D_1__Chloroflexi;D_2__Chloroflexia;D_3__Chloroflexales;D_4__Chloroflexaceae;D_5__Chloroflexus;D_6__uncultured bacterium	0.847177
569d5349fe4f6f0719f3a47ee52528e9	0	1219	D_0__Bacteria;D_1__Chloroflexi;D_2__Chloroflexia;D_3__Chloroflexales;D_4__Chloroflexaceae;D_5__uncultured;D_6__uncultured bacterium	0.988388
804a2e217634be86b689ed108d6ba058	0	65	D_0__Bacteria;D_1__Chloroflexi;D_2__Chloroflexia;D_3__Chloroflexales;D_4__Roseiflexaceae;D_5__Roseiflexus	0.982647
8bc5712e1ec4d771f550119709b5663c	17	0	D_0__Bacteria;D_1__Chloroflexi;D_2__Chloroflexia;D_3__Chloroflexales;D_4__Roseiflexaceae;D_5__Roseiflexus;D_6__uncultured bacterium	0.999197
5b52be3934af9ded965ad2b3586faa85	21	0	D_0__Bacteria;D_1__Chloroflexi;D_2__Chloroflexia;D_3__Chloroflexales;D_4__Roseiflexaceae;D_5__Roseiflexus;D_6__uncultured bacterium	0.999266
7e8bb875281421d00dddb5a8e5e78fe4	26833	2	D_0__Bacteria;D_1__Chloroflexi;D_2__Chloroflexia;D_3__Chloroflexales;D_4__Roseiflexaceae;D_5__Roseiflexus;D_6__uncultured bacterium	0.725311
a26e79d1b4f50b39f9489c64f1402a68	42341	0	D_0__Bacteria;D_1__Chloroflexi;D_2__Chloroflexia;D_3__Chloroflexales;D_4__Roseiflexaceae;D_5__Roseiflexus;D_6__uncultured bacterium	0.963357
be85cc32f5fa2a5054ec417008decfdf	48069	0	D_0__Bacteria;D_1__Chloroflexi;D_2__Chloroflexia;D_3__Chloroflexales;D_4__Roseiflexaceae;D_5__Roseiflexus;D_6__uncultured bacterium	0.720922
0e076a308dac13fc12db69eb97dc79b5	522253	2	D_0__Bacteria;D_1__Chloroflexi;D_2__Chloroflexia;D_3__Chloroflexales;D_4__Roseiflexaceae;D_5__Roseiflexus;D_6__uncultured bacterium	0.999073
a00d41d27084e4e6c6ad226a967d5d07	131	0	D_0__Bacteria;D_1__Chloroflexi;D_2__Chloroflexia;D_3__Chloroflexales;D_4__Roseiflexaceae;D_5__Roseiflexus;D_6__uncultured Chloroflexaceae bacterium	0.999938
170d238fbd1e131fa1f5980b352c3f18	0	21600	D_0__Bacteria;D_1__Chloroflexi;D_2__Chloroflexia;D_3__Chloroflexales;D_4__Roseiflexaceae;D_5__Roseiflexus;D_6__uncultured Roseiflexus sp.	0.999954
ab1d673178485e780d818b8b312637bb	10	5	D_0__Bacteria;D_1__Chloroflexi;D_2__Chloroflexia;D_3__Thermomicrobiales	0.717809
39a7e5302fc110ec3c968333bd443829	0	13	D_0__Bacteria;D_1__Chloroflexi;D_2__Chloroflexia;D_3__Thermomicrobiales;D_4__JG30-KF-CM45	1
f2d063fb136ba9cea4902a54807c605b	8	55	D_0__Bacteria;D_1__Chloroflexi;D_2__Chloroflexia;D_3__Thermomicrobiales;D_4__JG30-KF-CM45	0.999962
23949fb914039e543bed23f57561ae0e	0	22	D_0__Bacteria;D_1__Chloroflexi;D_2__Chloroflexia;D_3__Thermomicrobiales;D_4__JG30-KF-CM45;D_5__uncultured bacterium;D_6__uncultured bacterium	0.836483
2996780d95e728b86491998a0b4217ea	0	11	D_0__Bacteria;D_1__Chloroflexi;D_2__Chloroflexia;D_3__Thermomicrobiales;D_4__JG30-KF-CM45;D_5__uncultured Chloroflexi bacterium;D_6__uncultured Chloroflexi bacterium	0.890615
c1420ce3baca1036e572a7e31cbcf23f	17	0	D_0__Bacteria;D_1__Chloroflexi;D_2__Chloroflexia;D_3__Thermomicrobiales;D_4__Thermomicrobiaceae;D_5__Thermomicrobium	1
78aeea6d479b4c4772ff87aeed0b2dd2	32	0	D_0__Bacteria;D_1__Chloroflexi;D_2__Chloroflexia;D_3__Thermomicrobiales;D_4__Thermomicrobiaceae;D_5__Thermomicrobium	1
2a8b59354842ca6b60c8c55c0f3d1f4c	58	0	D_0__Bacteria;D_1__Chloroflexi;D_2__Chloroflexia;D_3__Thermomicrobiales;D_4__Thermomicrobiaceae;D_5__Thermomicrobium	1
76ae2cb0e6a9a0af8b2e7bcfbcc09a32	1781	0	D_0__Bacteria;D_1__Chloroflexi;D_2__Chloroflexia;D_3__Thermomicrobiales;D_4__Thermomicrobiaceae;D_5__Thermomicrobium	0.780793
973156aa062e5f50b1817e99b1eb472d	13	0	D_0__Bacteria;D_1__Chloroflexi;D_2__Chloroflexia;D_3__Thermomicrobiales;D_4__Thermomicrobiaceae;D_5__Thermomicrobium;D_6__uncultured bacterium	0.897426
534529d177a8de28d0fc953c868047e8	17	0	D_0__Bacteria;D_1__Chloroflexi;D_2__Chloroflexia;D_3__Thermomicrobiales;D_4__Thermomicrobiaceae;D_5__Thermomicrobium;D_6__uncultured bacterium	0.711355
51784e68f9e0b4736f0d2d9d3f7bf1c9	0	18	D_0__Bacteria;D_1__Chloroflexi;D_2__Chloroflexia;D_3__Thermomicrobiales;D_4__Thermomicrobiaceae;D_5__Thermomicrobium;D_6__uncultured bacterium	0.957805
57014195d8c6b4d0e64704f60551a123	25	0	D_0__Bacteria;D_1__Chloroflexi;D_2__Chloroflexia;D_3__Thermomicrobiales;D_4__Thermomicrobiaceae;D_5__Thermomicrobium;D_6__uncultured bacterium	0.938878
a450c08badcf0eb2658e5d538bd5e04c	0	28	D_0__Bacteria;D_1__Chloroflexi;D_2__Chloroflexia;D_3__Thermomicrobiales;D_4__Thermomicrobiaceae;D_5__Thermomicrobium;D_6__uncultured bacterium	0.973771
1e88efe8a51a053d105765a6d2e2fe88	31	0	D_0__Bacteria;D_1__Chloroflexi;D_2__Chloroflexia;D_3__Thermomicrobiales;D_4__Thermomicrobiaceae;D_5__Thermomicrobium;D_6__uncultured bacterium	0.902253
1f58b5b82452491d2535aca49b23bf40	34	0	D_0__Bacteria;D_1__Chloroflexi;D_2__Chloroflexia;D_3__Thermomicrobiales;D_4__Thermomicrobiaceae;D_5__Thermomicrobium;D_6__uncultured bacterium	0.966436
cc2b13992dd9c3fcc46eb02a3b4a60ca	0	37	D_0__Bacteria;D_1__Chloroflexi;D_2__Chloroflexia;D_3__Thermomicrobiales;D_4__Thermomicrobiaceae;D_5__Thermomicrobium;D_6__uncultured bacterium	0.982438
73e4df86517425a407337ceb020ba9ac	76	0	D_0__Bacteria;D_1__Chloroflexi;D_2__Chloroflexia;D_3__Thermomicrobiales;D_4__Thermomicrobiaceae;D_5__Thermomicrobium;D_6__uncultured bacterium	0.958226
fd3e959fbbdfae511251ce58f1342370	227	0	D_0__Bacteria;D_1__Chloroflexi;D_2__Chloroflexia;D_3__Thermomicrobiales;D_4__Thermomicrobiaceae;D_5__Thermomicrobium;D_6__uncultured bacterium	0.735757
c36572dd4f204aefe8e989fd2d438fcf	329	0	D_0__Bacteria;D_1__Chloroflexi;D_2__Chloroflexia;D_3__Thermomicrobiales;D_4__Thermomicrobiaceae;D_5__Thermomicrobium;D_6__uncultured bacterium	0.755544
ff23069e21f4a2e273b429a64e028c08	523	0	D_0__Bacteria;D_1__Chloroflexi;D_2__Chloroflexia;D_3__Thermomicrobiales;D_4__Thermomicrobiaceae;D_5__Thermomicrobium;D_6__uncultured bacterium	0.78886
7898b4a7a93634032e7ee09db8f3c948	0	772	D_0__Bacteria;D_1__Chloroflexi;D_2__Chloroflexia;D_3__Thermomicrobiales;D_4__Thermomicrobiaceae;D_5__Thermomicrobium;D_6__uncultured bacterium	0.778406
34d33fe92ca9f602b97b424eace28d20	0	2466	D_0__Bacteria;D_1__Chloroflexi;D_2__Chloroflexia;D_3__Thermomicrobiales;D_4__Thermomicrobiaceae;D_5__Thermomicrobium;D_6__uncultured bacterium	0.970274
c9e24c164c3327e8273d543c1e0f6141	3421	0	D_0__Bacteria;D_1__Chloroflexi;D_2__Chloroflexia;D_3__Thermomicrobiales;D_4__Thermomicrobiaceae;D_5__Thermomicrobium;D_6__uncultured bacterium	0.833336
92e58f18a707a427381630239e7e60d4	3981	1025	D_0__Bacteria;D_1__Chloroflexi;D_2__Chloroflexia;D_3__Thermomicrobiales;D_4__Thermomicrobiaceae;D_5__Thermomicrobium;D_6__uncultured bacterium	0.805475
33220a3e80cd103e0ef03962c669cd90	0	26	D_0__Bacteria;D_1__Chloroflexi;D_2__Chloroflexia;D_3__Thermomicrobiales;D_4__Thermomicrobiaceae;D_5__uncultured bacterium;D_6__uncultured bacterium	0.999995
09f62548dc4e51c9bf5c87e83a3547e4	35	0	D_0__Bacteria;D_1__Chloroflexi;D_2__Chloroflexia;D_3__Thermomicrobiales;D_4__Thermomicrobiaceae;D_5__uncultured bacterium;D_6__uncultured bacterium	0.998949
7c3967a6c0c73499bc80c24ab9700edb	115	0	D_0__Bacteria;D_1__Chloroflexi;D_2__Chloroflexia;D_3__Thermomicrobiales;D_4__Thermomicrobiaceae;D_5__uncultured bacterium;D_6__uncultured bacterium	0.999097
ae921fa3fdf6f8df22bda52fdf4e6f21	223	0	D_0__Bacteria;D_1__Chloroflexi;D_2__Chloroflexia;D_3__Thermomicrobiales;D_4__Thermomicrobiaceae;D_5__uncultured bacterium;D_6__uncultured bacterium	0.95479
d48534bbccbba24ba007f052541e86a6	0	393	D_0__Bacteria;D_1__Chloroflexi;D_2__Chloroflexia;D_3__Thermomicrobiales;D_4__Thermomicrobiaceae;D_5__uncultured bacterium;D_6__uncultured bacterium	0.999089
a64c2b827e9df8d66dd46b5aa68ba405	0	10	D_0__Bacteria;D_1__Chloroflexi;D_2__Dehalococcoidia;D_3__GIF9;D_4__uncultured bacterium;D_5__uncultured bacterium;D_6__uncultured bacterium	0.998688
acbe1b16d10de4382994b03f5ef4185d	0	19	D_0__Bacteria;D_1__Chloroflexi;D_2__Dehalococcoidia;D_3__S085;D_4__uncultured bacterium;D_5__uncultured bacterium;D_6__uncultured bacterium	0.999545
c10e21672e6c4e52cab22e4b8ed7a762	0	38	D_0__Bacteria;D_1__Chloroflexi;D_2__Dehalococcoidia;D_3__S085;D_4__uncultured bacterium;D_5__uncultured bacterium;D_6__uncultured bacterium	0.934062
c70cdef1bc8d2a6739c414ebcb09e7be	0	125	D_0__Bacteria;D_1__Chloroflexi;D_2__Dehalococcoidia;D_3__S085;D_4__uncultured bacterium;D_5__uncultured bacterium;D_6__uncultured bacterium	0.981244
d8ceb4ca3b17a089c44526c606d519a7	0	210	D_0__Bacteria;D_1__Chloroflexi;D_2__Dehalococcoidia;D_3__S085;D_4__uncultured bacterium;D_5__uncultured bacterium;D_6__uncultured bacterium	0.998717
f00ddf841a2d61f59008ca59b0f17d35	0	532	D_0__Bacteria;D_1__Chloroflexi;D_2__Dehalococcoidia;D_3__S085;D_4__uncultured bacterium;D_5__uncultured bacterium;D_6__uncultured bacterium	0.999804
d28a97c4829de9ef0aa7d74d8e18c1e4	1206	0	D_0__Bacteria;D_1__Chloroflexi;D_2__Dehalococcoidia;D_3__S085;D_4__uncultured bacterium;D_5__uncultured bacterium;D_6__uncultured bacterium	0.999817
15461991d1a90374d839b8be697821f0	0	18	D_0__Bacteria;D_1__Chloroflexi;D_2__JG30-KF-CM66	0.872225
ad3d47a853af3ddf3f10448dcbc1ca9f	0	34	D_0__Bacteria;D_1__Chloroflexi;D_2__JG30-KF-CM66;D_3__uncultured bacterium;D_4__uncultured bacterium;D_5__uncultured bacterium;D_6__uncultured bacterium	0.893017
ad1db9f73b7f546c8e5a2fd5ce6dd3ac	0	15	D_0__Bacteria;D_1__Chloroflexi;D_2__KD4-96	0.999999
edfc64e5553c06c912dc6515bdb14732	39	7	D_0__Bacteria;D_1__Chloroflexi;D_2__KD4-96	0.70753
20cfdd5427429eab86ff32d76085ca7b	0	16	D_0__Bacteria;D_1__Chloroflexi;D_2__KD4-96;D_3__uncultured Chloroflexi bacterium;D_4__uncultured Chloroflexi bacterium;D_5__uncultured Chloroflexi bacterium;D_6__uncultured Chloroflexi bacterium	0.80912
9c3b6b433c9a051ef05911c4cf29ce2b	0	37	D_0__Bacteria;D_1__Chloroflexi;D_2__NLS2-31;D_3__uncultured bacterium;D_4__uncultured bacterium;D_5__uncultured bacterium;D_6__uncultured bacterium	0.768049
2384f7ddc07c90ce854a3f6091ae74e0	12	0	D_0__Bacteria;D_1__Chloroflexi;D_2__OLB14;D_3__uncultured bacterium;D_4__uncultured bacterium;D_5__uncultured bacterium;D_6__uncultured bacterium	0.921655
5c56191b3a1a8a228932a3f669f4a304	19	0	D_0__Bacteria;D_1__Chloroflexi;D_2__OLB14;D_3__uncultured bacterium;D_4__uncultured bacterium;D_5__uncultured bacterium;D_6__uncultured bacterium	0.996329
7f096ed7c66992e6eca07b2649654f5f	96	0	D_0__Bacteria;D_1__Chloroflexi;D_2__OLB14;D_3__uncultured bacterium;D_4__uncultured bacterium;D_5__uncultured bacterium;D_6__uncultured bacterium	0.986644
0c7a238bd05500c695a2b3e75b78e0ea	0	101	D_0__Bacteria;D_1__Chloroflexi;D_2__OLB14;D_3__uncultured bacterium;D_4__uncultured bacterium;D_5__uncultured bacterium;D_6__uncultured bacterium	0.995739
fd9b5b5ed844f8995975d246e3b5f520	182	0	D_0__Bacteria;D_1__Chloroflexi;D_2__OLB14;D_3__uncultured bacterium;D_4__uncultured bacterium;D_5__uncultured bacterium;D_6__uncultured bacterium	0.990788
6c818c79c76bc9f0fac9c67eee46b759	571	0	D_0__Bacteria;D_1__Chloroflexi;D_2__OLB14;D_3__uncultured bacterium;D_4__uncultured bacterium;D_5__uncultured bacterium;D_6__uncultured bacterium	0.992403
ba542e56c776e974521852f1aa5f9abf	0	598	D_0__Bacteria;D_1__Chloroflexi;D_2__OLB14;D_3__uncultured bacterium;D_4__uncultured bacterium;D_5__uncultured bacterium;D_6__uncultured bacterium	0.998625
4c1ad30f2b1717d26e0c80aec69ace37	0	12	D_0__Bacteria;D_1__Chloroflexi;D_2__TK10;D_3__Chloroflexi bacterium JEA33;D_4__Chloroflexi bacterium JEA33;D_5__Chloroflexi bacterium JEA33;D_6__Chloroflexi bacterium JEA33	0.999701
3a3dee269bb767d490d321113012bc0f	25	0	D_0__Bacteria;D_1__Chloroflexi;D_2__TK10;D_3__uncultured bacterium;D_4__uncultured bacterium;D_5__uncultured bacterium;D_6__uncultured bacterium	0.710332
85c55f0f7b9cb274fc0e1a1e429de4e2	0	845	D_0__Bacteria;D_1__Chloroflexi;D_2__TK10;D_3__uncultured bacterium;D_4__uncultured bacterium;D_5__uncultured bacterium;D_6__uncultured bacterium	0.826969
a12546948e95f8aade9773db6091de80	776	1137	D_0__Bacteria;D_1__Chloroflexi;D_2__uncultured bacterium;D_3__uncultured bacterium;D_4__uncultured bacterium;D_5__uncultured bacterium;D_6__uncultured bacterium	0.999688
b175481722cbe6f43e3c947f4a95bbb9	0	109	D_0__Bacteria;D_1__Cyanobacteria;D_2__Melainabacteria;D_3__Gastranaerophilales	0.992909
15d88057a0502f8f712346e53dfdbaa8	0	26	D_0__Bacteria;D_1__Cyanobacteria;D_2__Melainabacteria;D_3__Gastranaerophilales;D_4__uncultured bacterium;D_5__uncultured bacterium;D_6__uncultured bacterium	0.920175
b3b3a5796dad1042df4c55ea933101a9	0	18	D_0__Bacteria;D_1__Cyanobacteria;D_2__Melainabacteria;D_3__Gastranaerophilales;D_4__uncultured organism;D_5__uncultured organism;D_6__uncultured organism	0.999924
c2ff5395dfed547feb381583fe69f580	0	19	D_0__Bacteria;D_1__Cyanobacteria;D_2__Melainabacteria;D_3__Vampirovibrionales;D_4__uncultured bacterium;D_5__uncultured bacterium;D_6__uncultured bacterium	0.999771
b77b9c5d9681df500e7cebc5d56b7e2d	0	24	D_0__Bacteria;D_1__Cyanobacteria;D_2__Melainabacteria;D_3__Vampirovibrionales;D_4__uncultured bacterium;D_5__uncultured bacterium;D_6__uncultured bacterium	0.99977
c3e1a18c70eeef8d2fbfc6d771d6ff81	0	29	D_0__Bacteria;D_1__Cyanobacteria;D_2__Melainabacteria;D_3__Vampirovibrionales;D_4__uncultured bacterium;D_5__uncultured bacterium;D_6__uncultured bacterium	0.992263
f6add1186af0f927b228bc36637ec6a1	0	29	D_0__Bacteria;D_1__Cyanobacteria;D_2__Melainabacteria;D_3__Vampirovibrionales;D_4__uncultured bacterium;D_5__uncultured bacterium;D_6__uncultured bacterium	0.935843
2fca333a2e2e6499b9557b27a5eb4df7	0	52	D_0__Bacteria;D_1__Cyanobacteria;D_2__Melainabacteria;D_3__Vampirovibrionales;D_4__uncultured bacterium;D_5__uncultured bacterium;D_6__uncultured bacterium	0.998733
c6408d3a6e464fb40c7a94f2929f6509	0	66	D_0__Bacteria;D_1__Cyanobacteria;D_2__Melainabacteria;D_3__Vampirovibrionales;D_4__uncultured bacterium;D_5__uncultured bacterium;D_6__uncultured bacterium	0.962997
2ddc6f63dfee24a91cc8d1893e033a8a	0	1576	D_0__Bacteria;D_1__Cyanobacteria;D_2__Melainabacteria;D_3__Vampirovibrionales;D_4__uncultured bacterium;D_5__uncultured bacterium;D_6__uncultured bacterium	0.976491
13958eff969e21fcc61724acdb6cb05e	0	10	D_0__Bacteria;D_1__Cyanobacteria;D_2__Oxyphotobacteria	1
24b84ab62d9aa9d1ca54934e0847c204	0	36	D_0__Bacteria;D_1__Cyanobacteria;D_2__Oxyphotobacteria	0.999963
7413355907fd7178fe23a1def79c7a4c	0	96	D_0__Bacteria;D_1__Cyanobacteria;D_2__Oxyphotobacteria	0.99968
5e2f7158f777f84b403458d65c96be03	0	11	D_0__Bacteria;D_1__Cyanobacteria;D_2__Oxyphotobacteria;D_3__Chloroplast	1
849cb422a44f698ef01dcb9d6e625250	0	11	D_0__Bacteria;D_1__Cyanobacteria;D_2__Oxyphotobacteria;D_3__Chloroplast	1
c1e26b0948a75b307439f2e0c3ff3346	0	11	D_0__Bacteria;D_1__Cyanobacteria;D_2__Oxyphotobacteria;D_3__Chloroplast	1
688926a3f47472c5436bc322ffc3db33	0	14	D_0__Bacteria;D_1__Cyanobacteria;D_2__Oxyphotobacteria;D_3__Chloroplast	0.999588
7103a0ba913e63ab64c2091fc032c22a	0	44	D_0__Bacteria;D_1__Cyanobacteria;D_2__Oxyphotobacteria;D_3__Chloroplast	1
c12a55891963220409b205c7ecc9b4df	0	97	D_0__Bacteria;D_1__Cyanobacteria;D_2__Oxyphotobacteria;D_3__Chloroplast	0.960027
09705939384a1792b6fc53c2946a7d10	0	12	D_0__Bacteria;D_1__Cyanobacteria;D_2__Oxyphotobacteria;D_3__Chloroplast;D_4__Epipyxis sp. PR26KG;D_5__Epipyxis sp. PR26KG;D_6__Epipyxis sp. PR26KG	0.991097
83bca1221292e3e105a5cbff501c0155	0	16	D_0__Bacteria;D_1__Cyanobacteria;D_2__Oxyphotobacteria;D_3__Chloroplast;D_4__metagenome;D_5__metagenome;D_6__metagenome	0.999911
c50177064b5d8673dbfdafa548cfb2f5	0	17	D_0__Bacteria;D_1__Cyanobacteria;D_2__Oxyphotobacteria;D_3__Chloroplast;D_4__uncultured bacterium;D_5__uncultured bacterium;D_6__uncultured bacterium	0.866682
704a7c36d05ac080e8b3e356e96a9813	25	0	D_0__Bacteria;D_1__Cyanobacteria;D_2__Oxyphotobacteria;D_3__Eurycoccales;D_4__Eurycoccales Incertae Sedis;D_5__Candidatus Gloeomargarita	1
582b2c148c605293fcead7bd862feca7	611	0	D_0__Bacteria;D_1__Cyanobacteria;D_2__Oxyphotobacteria;D_3__Eurycoccales;D_4__Eurycoccales Incertae Sedis;D_5__Candidatus Gloeomargarita	1
6a19cbcd97ea06df526ecffcf9719753	481	0	D_0__Bacteria;D_1__Cyanobacteria;D_2__Oxyphotobacteria;D_3__Eurycoccales;D_4__Eurycoccales Incertae Sedis;D_5__Candidatus Gloeomargarita;D_6__uncultured bacterium	0.999731
e09e8d9756366e68d90620c8cfdd69d1	504	0	D_0__Bacteria;D_1__Cyanobacteria;D_2__Oxyphotobacteria;D_3__Eurycoccales;D_4__Eurycoccales Incertae Sedis;D_5__Candidatus Gloeomargarita;D_6__uncultured bacterium	0.9975
59bf25f0b61994b72d07d7ab78603a29	5114	0	D_0__Bacteria;D_1__Cyanobacteria;D_2__Oxyphotobacteria;D_3__Eurycoccales;D_4__Eurycoccales Incertae Sedis;D_5__Candidatus Gloeomargarita;D_6__uncultured bacterium	0.999738
acb7c89d5dca29801afe3dd557e1582b	7340	0	D_0__Bacteria;D_1__Cyanobacteria;D_2__Oxyphotobacteria;D_3__Eurycoccales;D_4__Eurycoccales Incertae Sedis;D_5__Candidatus Gloeomargarita;D_6__uncultured bacterium	0.997522
4a6739c668a52aac99960f62cbe02519	0	1013	D_0__Bacteria;D_1__Cyanobacteria;D_2__Oxyphotobacteria;D_3__Eurycoccales;D_4__Eurycoccales Incertae Sedis;D_5__Candidatus Gloeomargarita;D_6__uncultured cyanobacterium	1
1f94560a8433e69f8f1a187af2795be6	11860	0	D_0__Bacteria;D_1__Cyanobacteria;D_2__Oxyphotobacteria;D_3__Eurycoccales;D_4__Leptococcaceae;D_5__Leptococcus JA-3-3Ab;D_6__hot springs metagenome	0.9733
72efcf0cb7aac0e85e12100a241dea8d	115610	0	D_0__Bacteria;D_1__Cyanobacteria;D_2__Oxyphotobacteria;D_3__Eurycoccales;D_4__Leptococcaceae;D_5__Leptococcus JA-3-3Ab;D_6__hot springs metagenome	0.973288
56ce51f7da21b8b11489515657aeebb4	288	0	D_0__Bacteria;D_1__Cyanobacteria;D_2__Oxyphotobacteria;D_3__Eurycoccales;D_4__Leptococcaceae;D_5__Leptococcus JA-3-3Ab;D_6__Synechococcus sp. JA-3-3Ab	0.999598
0407c8e16e00f80405b8da1902fed40c	1430	0	D_0__Bacteria;D_1__Cyanobacteria;D_2__Oxyphotobacteria;D_3__Eurycoccales;D_4__Leptococcaceae;D_5__Leptococcus JA-3-3Ab;D_6__Synechococcus sp. JA-3-3Ab	0.999486
f77bded228a287267004ca3f52442589	19716	0	D_0__Bacteria;D_1__Cyanobacteria;D_2__Oxyphotobacteria;D_3__Eurycoccales;D_4__Leptococcaceae;D_5__Leptococcus JA-3-3Ab;D_6__Synechococcus sp. JA-3-3Ab	0.999465
a726ab4d05baa5e70f6a2339536951f2	59	0	D_0__Bacteria;D_1__Cyanobacteria;D_2__Oxyphotobacteria;D_3__Eurycoccales;D_4__Leptococcaceae;D_5__Leptococcus JA-3-3Ab;D_6__uncultured bacterium	0.999408
6922573afa938fd3cf9da77229977b94	303	0	D_0__Bacteria;D_1__Cyanobacteria;D_2__Oxyphotobacteria;D_3__Eurycoccales;D_4__Leptococcaceae;D_5__Leptococcus JA-3-3Ab;D_6__uncultured bacterium	0.998777
fdb2ef6adbd0f6d5d58f58bb5c9463fb	6576	0	D_0__Bacteria;D_1__Cyanobacteria;D_2__Oxyphotobacteria;D_3__Eurycoccales;D_4__Leptococcaceae;D_5__Leptococcus JA-3-3Ab;D_6__uncultured bacterium	0.999432
825903f87a958071b8f81e5eab924565	14037	0	D_0__Bacteria;D_1__Cyanobacteria;D_2__Oxyphotobacteria;D_3__Eurycoccales;D_4__Leptococcaceae;D_5__Leptococcus JA-3-3Ab;D_6__uncultured bacterium	0.999799
93e6e50563c8600d11350f4181c766ad	139365	0	D_0__Bacteria;D_1__Cyanobacteria;D_2__Oxyphotobacteria;D_3__Eurycoccales;D_4__Leptococcaceae;D_5__Leptococcus JA-3-3Ab;D_6__uncultured bacterium	0.999807
7d465960a1be68e1d2c9e09b85220442	53	0	D_0__Bacteria;D_1__Cyanobacteria;D_2__Oxyphotobacteria;D_3__Eurycoccales;D_4__uncultured;D_5__uncultured bacterium;D_6__uncultured bacterium	0.979871
63c4414906d6721bf02b69ebe6fd84f8	0	32	D_0__Bacteria;D_1__Cyanobacteria;D_2__Oxyphotobacteria;D_3__Leptolyngbyales;D_4__Leptolyngbyaceae	0.805385
4bfd1caf2c8afd6f3b4a928343ccf572	0	60	D_0__Bacteria;D_1__Cyanobacteria;D_2__Oxyphotobacteria;D_3__Leptolyngbyales;D_4__Leptolyngbyaceae	0.999872
d4aaca6d30cc43da464c7194ca0e757a	0	33530	D_0__Bacteria;D_1__Cyanobacteria;D_2__Oxyphotobacteria;D_3__Leptolyngbyales;D_4__Leptolyngbyaceae	0.801227
44335e39ede98286951d3c73a40ac46d	0	207	D_0__Bacteria;D_1__Cyanobacteria;D_2__Oxyphotobacteria;D_3__Leptolyngbyales;D_4__Leptolyngbyaceae;D_5__Greenland-10;D_6__cf. Leptolyngbya sp. Greenland_10	0.99999
b31fc1d3be41cb30c7b5bdda92458b2c	0	82	D_0__Bacteria;D_1__Cyanobacteria;D_2__Oxyphotobacteria;D_3__Leptolyngbyales;D_4__Leptolyngbyaceae;D_5__HAVOmat113;D_6__Leptolyngbya sp. 2LT21S03	0.833385
83764b380f185bc109e1edb6cc9df862	0	1092	D_0__Bacteria;D_1__Cyanobacteria;D_2__Oxyphotobacteria;D_3__Leptolyngbyales;D_4__Leptolyngbyaceae;D_5__HAVOmat113;D_6__Leptolyngbya sp. 2LT21S03	1
cef0f3b0bacc59f598e097a3047e3ad6	0	658	D_0__Bacteria;D_1__Cyanobacteria;D_2__Oxyphotobacteria;D_3__Leptolyngbyales;D_4__Leptolyngbyaceae;D_5__JSC-12;D_6__Oscillatoriales cyanobacterium JSC-12	0.991273
39b3b03d0c71c4bcc89f5e633f25232e	37	0	D_0__Bacteria;D_1__Cyanobacteria;D_2__Oxyphotobacteria;D_3__Leptolyngbyales;D_4__Leptolyngbyaceae;D_5__Leptolyngbya FYG;D_6__Leptolyngbya sp. FYG	0.846764
2f7d9ac41ba1259262a32df9b7507225	0	203	D_0__Bacteria;D_1__Cyanobacteria;D_2__Oxyphotobacteria;D_3__Leptolyngbyales;D_4__Leptolyngbyaceae;D_5__Leptolyngbya PCC-6306;D_6__uncultured bacterium	0.991729
d9bc3a257f7ecc80a95d05fa89acf304	0	36	D_0__Bacteria;D_1__Cyanobacteria;D_2__Oxyphotobacteria;D_3__Leptolyngbyales;D_4__Leptolyngbyaceae;D_5__YB-42;D_6__Leptolyngbyaceae cyanobacterium CENA355	0.726246
899007cce739890f01bc6a63e552d3b4	0	97	D_0__Bacteria;D_1__Cyanobacteria;D_2__Oxyphotobacteria;D_3__Limnotrichales;D_4__Limnotrichaceae;D_5__Limnothrix	1
df7ddd4093cc26ce0dfa57f88607dc9a	0	41	D_0__Bacteria;D_1__Cyanobacteria;D_2__Oxyphotobacteria;D_3__Limnotrichales;D_4__Limnotrichaceae;D_5__Limnothrix;D_6__Limnothrix sp. B15	0.888526
04e8cfc5a05efb9ba6e8470d2cde2855	0	20	D_0__Bacteria;D_1__Cyanobacteria;D_2__Oxyphotobacteria;D_3__Nostocales;D_4__Microcystaceae;D_5__Cyanothece PCC-7424;D_6__Cyanothece sp. Vietnam 01	0.951022
daadd8e47e8f77a98f5173bed4a16b94	0	22	D_0__Bacteria;D_1__Cyanobacteria;D_2__Oxyphotobacteria;D_3__Nostocales;D_4__Microcystaceae;D_5__Microcystis PCC-7914	1
5b9403151c070f6d2232b9cb98047bd2	0	46	D_0__Bacteria;D_1__Cyanobacteria;D_2__Oxyphotobacteria;D_3__Nostocales;D_4__Microcystaceae;D_5__Pleurocapsa PCC-7327	0.936176
92ad661ba7fc53267b9b8430f4639784	0	294	D_0__Bacteria;D_1__Cyanobacteria;D_2__Oxyphotobacteria;D_3__Nostocales;D_4__Nostocaceae	0.99947
38a62443bcb401e1cb67a9b171095dc2	0	5599	D_0__Bacteria;D_1__Cyanobacteria;D_2__Oxyphotobacteria;D_3__Nostocales;D_4__Nostocaceae;D_5__Calothrix PCC-6303;D_6__uncultured cyanobacterium	0.999994
01b96d07057c7db5cfda7d685b718283	0	68	D_0__Bacteria;D_1__Cyanobacteria;D_2__Oxyphotobacteria;D_3__Nostocales;D_4__Nostocaceae;D_5__Chlorogloeopsis PCC-7518;D_6__Chlorogloeopsis fritschii PCC 6912	0.99948
c9d6a15769adf04fda57016fe57b879f	0	71392	D_0__Bacteria;D_1__Cyanobacteria;D_2__Oxyphotobacteria;D_3__Nostocales;D_4__Nostocaceae;D_5__Chlorogloeopsis PCC-7518;D_6__cyanobacterium PCC 7702	0.999983
bed66ffae108b45e513643420449a04b	0	24	D_0__Bacteria;D_1__Cyanobacteria;D_2__Oxyphotobacteria;D_3__Nostocales;D_4__Nostocaceae;D_5__Fischerella PCC-9339	0.999996
a3ca1864b3696dcc92bad756c270e525	0	789	D_0__Bacteria;D_1__Cyanobacteria;D_2__Oxyphotobacteria;D_3__Nostocales;D_4__Nostocaceae;D_5__Fischerella PCC-9339	1
c5e80a2760f773d5aa5637efff1ee30f	0	14	D_0__Bacteria;D_1__Cyanobacteria;D_2__Oxyphotobacteria;D_3__Nostocales;D_4__Nostocaceae;D_5__Scytonema VB-61278;D_6__uncultured cyanobacterium	0.994527
6f44a516555904efd615641af78ccda7	0	423	D_0__Bacteria;D_1__Cyanobacteria;D_2__Oxyphotobacteria;D_3__Nostocales;D_4__Nostocales Incertae Sedis;D_5__Microseira Carmichael-Alabama;D_6__uncultured bacterium	0.999809
f3bad88655116a1c96e4f8036bac12f1	0	34	D_0__Bacteria;D_1__Cyanobacteria;D_2__Oxyphotobacteria;D_3__Nostocales;D_4__Oscillatoriaceae;D_5__Oscillatoria PCC-10802	0.999969
535e70d0bca6ff9797428f19c853325a	0	128	D_0__Bacteria;D_1__Cyanobacteria;D_2__Oxyphotobacteria;D_3__Nostocales;D_4__Oscillatoriaceae;D_5__Oscillatoria PCC-10802	0.999566
98f979aa4334f459a2fd05a308759297	0	53	D_0__Bacteria;D_1__Cyanobacteria;D_2__Oxyphotobacteria;D_3__Nostocales;D_4__Oscillatoriaceae;D_5__Oscillatoria PCC-10802;D_6__uncultured bacterium	0.818988
2e000e279557a5866d5bc48619abb061	0	59	D_0__Bacteria;D_1__Cyanobacteria;D_2__Oxyphotobacteria;D_3__Nostocales;D_4__Oscillatoriaceae;D_5__Oscillatoria PCC-10802;D_6__uncultured bacterium	0.992134
a534d09a1a883594cf45c23747da8eda	0	2323	D_0__Bacteria;D_1__Cyanobacteria;D_2__Oxyphotobacteria;D_3__Nostocales;D_4__Xenococcaceae;D_5__Xenococcus CRM;D_6__uncultured cyanobacterium	0.997744
5bd67761048b5abbf16eb074d6254019	0	570	D_0__Bacteria;D_1__Cyanobacteria;D_2__Oxyphotobacteria;D_3__Oxyphotobacteria Incertae Sedis;D_4__Unknown Family;D_5__Leptolyngbya ANT.L52.2	0.999951
27795c163a83a6443d13ceaf8e940a76	0	9010	D_0__Bacteria;D_1__Cyanobacteria;D_2__Oxyphotobacteria;D_3__Oxyphotobacteria Incertae Sedis;D_4__Unknown Family;D_5__Leptolyngbya ANT.L52.2	0.999996
fff74932d24a1dd8a55a4e8e704b40e3	0	1544	D_0__Bacteria;D_1__Cyanobacteria;D_2__Oxyphotobacteria;D_3__Oxyphotobacteria Incertae Sedis;D_4__Unknown Family;D_5__Leptolyngbya ANT.L52.2;D_6__uncultured bacterium	0.883189
a073bd37abd4068b715f8f68490c0523	0	29583	D_0__Bacteria;D_1__Cyanobacteria;D_2__Oxyphotobacteria;D_3__Oxyphotobacteria Incertae Sedis;D_4__Unknown Family;D_5__MTP1	0.999999
52641fb1ff3b08da445dc2c7fe451f12	0	217	D_0__Bacteria;D_1__Cyanobacteria;D_2__Oxyphotobacteria;D_3__Oxyphotobacteria Incertae Sedis;D_4__Unknown Family;D_5__uncultured;D_6__uncultured bacterium	0.889316
65496f0fc9cddb783ef242b0b9a86e9f	414	0	D_0__Bacteria;D_1__Cyanobacteria;D_2__Oxyphotobacteria;D_3__Pseudanabaenales;D_4__Pseudanabaenaceae;D_5__uncultured;D_6__uncultured bacterium	0.977599
e57b27c145e74f1f599376257a11c811	5450	0	D_0__Bacteria;D_1__Cyanobacteria;D_2__Oxyphotobacteria;D_3__Pseudanabaenales;D_4__Pseudanabaenaceae;D_5__uncultured;D_6__uncultured bacterium	0.978987
6cf7187f2b212991e36d7e7c92bb818b	331	0	D_0__Bacteria;D_1__Cyanobacteria;D_2__Oxyphotobacteria;D_3__Pseudanabaenales;D_4__Pseudanabaenaceae;D_5__uncultured;D_6__uncultured cyanobacterium	0.998775
026f64d7dd3f2fceaef3e3c567ad3017	4320	0	D_0__Bacteria;D_1__Cyanobacteria;D_2__Oxyphotobacteria;D_3__Pseudanabaenales;D_4__Pseudanabaenaceae;D_5__uncultured;D_6__uncultured cyanobacterium	0.998822
c0a0abd66a1b92f53983913c435811e0	0	44	D_0__Bacteria;D_1__Cyanobacteria;D_2__Oxyphotobacteria;D_3__RD017;D_4__uncultured Prochlorococcus sp.;D_5__uncultured Prochlorococcus sp.;D_6__uncultured Prochlorococcus sp.	0.794665
d0ec8c650e7a21c0cfd381e85238b26f	0	17005	D_0__Bacteria;D_1__Cyanobacteria;D_2__Oxyphotobacteria;D_3__Synechococcales;D_4__Cyanobiaceae;D_5__Cyanobium PCC-6307	0.999937
0dc295c5a4c0522e936722acb77acfdf	0	60541	D_0__Bacteria;D_1__Cyanobacteria;D_2__Oxyphotobacteria;D_3__Synechococcales;D_4__Cyanobiaceae;D_5__Cyanobium PCC-6307	0.999966
d0cd2607a15947a50bd7bb271aa9a6b2	0	78	D_0__Bacteria;D_1__Cyanobacteria;D_2__Oxyphotobacteria;D_3__Synechococcales;D_4__Synechococcaceae;D_5__uncultured;D_6__uncultured bacterium	1
adf91c0476c7fd93f29e8534d09519f2	0	2543	D_0__Bacteria;D_1__Cyanobacteria;D_2__Oxyphotobacteria;D_3__Synechococcales;D_4__Synechococcaceae;D_5__uncultured;D_6__uncultured bacterium	1
53bae3de4d2e091dcc7b9e47b5bfe978	0	10	D_0__Bacteria;D_1__Cyanobacteria;D_2__Oxyphotobacteria;D_3__Thermosynechococcales;D_4__Thermosynechococcaceae;D_5__Cyanothece PCC 7425;D_6__Cyanothece sp. PCC 7425	0.999671
30efb7838f6dccfb1116fd907a8f7c26	11	0	D_0__Bacteria;D_1__Cyanobacteria;D_2__Sericytochromatia;D_3__unidentified;D_4__unidentified;D_5__unidentified;D_6__unidentified	0.801782
eaea2c70c0b62d546c7c444119a7be2f	186	0	D_0__Bacteria;D_1__Cyanobacteria;D_2__Sericytochromatia;D_3__unidentified;D_4__unidentified;D_5__unidentified;D_6__unidentified	0.725158
d9c4a0a4a281c2a06131cd9a4d11bd79	0	59	D_0__Bacteria;D_1__Dadabacteria;D_2__Dadabacteriia;D_3__Dadabacteriales	1
2033557e6122222ad1f1e57d7241ec15	0	191	D_0__Bacteria;D_1__Dadabacteria;D_2__Dadabacteriia;D_3__Dadabacteriales;D_4__uncultured bacterium;D_5__uncultured bacterium;D_6__uncultured bacterium	0.995745
50445e7ca957724b7d0f841470efcb3d	13	0	D_0__Bacteria;D_1__Deinococcus-Thermus;D_2__Deinococci;D_3__Deinococcales;D_4__Trueperaceae;D_5__Truepera;D_6__uncultured bacterium	0.999008
c8a36e8fc147a2582b650ca5ad67354d	17	0	D_0__Bacteria;D_1__Deinococcus-Thermus;D_2__Deinococci;D_3__Thermales;D_4__Thermaceae;D_5__Meiothermus	1
3b22f0f444dbb3b20b8b65b46a2836a2	191	0	D_0__Bacteria;D_1__Deinococcus-Thermus;D_2__Deinococci;D_3__Thermales;D_4__Thermaceae;D_5__Meiothermus	1
7d983e3df73f2baba6869933765e8175	354	0	D_0__Bacteria;D_1__Deinococcus-Thermus;D_2__Deinococci;D_3__Thermales;D_4__Thermaceae;D_5__Meiothermus	1
5bc53bb576fe7af0608aed96b121721f	719	0	D_0__Bacteria;D_1__Deinococcus-Thermus;D_2__Deinococci;D_3__Thermales;D_4__Thermaceae;D_5__Meiothermus	1
daa15f143f290bf1e1ce1e69f2df7f1d	0	1500	D_0__Bacteria;D_1__Deinococcus-Thermus;D_2__Deinococci;D_3__Thermales;D_4__Thermaceae;D_5__Meiothermus	1
3892b26c0b30a95f37251f57dd2de773	0	8855	D_0__Bacteria;D_1__Deinococcus-Thermus;D_2__Deinococci;D_3__Thermales;D_4__Thermaceae;D_5__Meiothermus	1
cd6bef12bce63634f9e58d3648234fdb	0	19489	D_0__Bacteria;D_1__Deinococcus-Thermus;D_2__Deinococci;D_3__Thermales;D_4__Thermaceae;D_5__Meiothermus	1
1a1fc8121427cd83eaf9fa13e7bcc386	0	8789	D_0__Bacteria;D_1__Deinococcus-Thermus;D_2__Deinococci;D_3__Thermales;D_4__Thermaceae;D_5__Meiothermus;D_6__Meiothermus sp.	0.999986
dbbd76eda7aa24ca11227f1bdc3def10	19	0	D_0__Bacteria;D_1__Deinococcus-Thermus;D_2__Deinococci;D_3__Thermales;D_4__Thermaceae;D_5__Meiothermus;D_6__uncultured bacterium	0.816269
c113b22782b80fce6f85b60f4e5655dc	194	0	D_0__Bacteria;D_1__Deinococcus-Thermus;D_2__Deinococci;D_3__Thermales;D_4__Thermaceae;D_5__Meiothermus;D_6__uncultured bacterium	0.852991
bb79311eb5123a212f1022fc2cfba1cc	1521	0	D_0__Bacteria;D_1__Deinococcus-Thermus;D_2__Deinococci;D_3__Thermales;D_4__Thermaceae;D_5__Meiothermus;D_6__uncultured bacterium	0.926504
f43d984b72dcfc63a23c52a9b4086f9b	0	1993	D_0__Bacteria;D_1__Deinococcus-Thermus;D_2__Deinococci;D_3__Thermales;D_4__Thermaceae;D_5__Meiothermus;D_6__uncultured bacterium	0.942042
f0551b1b2b21ea2ae16e7146c3d70b7b	5648	0	D_0__Bacteria;D_1__Deinococcus-Thermus;D_2__Deinococci;D_3__Thermales;D_4__Thermaceae;D_5__Meiothermus;D_6__uncultured bacterium	0.72701
36384394a3399f4a5da3377d8d6ee73d	0	9692	D_0__Bacteria;D_1__Deinococcus-Thermus;D_2__Deinococci;D_3__Thermales;D_4__Thermaceae;D_5__Meiothermus;D_6__uncultured bacterium	0.965588
3765a416192fdeb503906e28d426c416	0	118	D_0__Bacteria;D_1__Deinococcus-Thermus;D_2__Deinococci;D_3__Thermales;D_4__Thermaceae;D_5__Meiothermus;D_6__uncultured compost bacterium	0.93349
941a952d7816999a70eb93eb7f2b05e9	11	0	D_0__Bacteria;D_1__Deinococcus-Thermus;D_2__Deinococci;D_3__Thermales;D_4__Thermaceae;D_5__Thermus	1
9fe677b5eab8de29c4fd7cfe1b82b5d0	22	0	D_0__Bacteria;D_1__Deinococcus-Thermus;D_2__Deinococci;D_3__Thermales;D_4__Thermaceae;D_5__Thermus	1
5f5af626483a0a808bf62d5c9546b6c8	0	23	D_0__Bacteria;D_1__Deinococcus-Thermus;D_2__Deinococci;D_3__Thermales;D_4__Thermaceae;D_5__Thermus	1
f3e9e2bd38444c3f7cbaeffea4a579b2	76	0	D_0__Bacteria;D_1__Deinococcus-Thermus;D_2__Deinococci;D_3__Thermales;D_4__Thermaceae;D_5__Thermus	1
67d7a52c0b0631e95e3116d7fec9ca48	148	0	D_0__Bacteria;D_1__Deinococcus-Thermus;D_2__Deinococci;D_3__Thermales;D_4__Thermaceae;D_5__Thermus	1
5c523e1a398148756ddd4f0776122ea2	255	0	D_0__Bacteria;D_1__Deinococcus-Thermus;D_2__Deinococci;D_3__Thermales;D_4__Thermaceae;D_5__Thermus	1
41179e5d1fc05a925f44c1707922432a	378	0	D_0__Bacteria;D_1__Deinococcus-Thermus;D_2__Deinococci;D_3__Thermales;D_4__Thermaceae;D_5__Thermus	1
01d67bd24caf2462453e67d0d1c49484	647	0	D_0__Bacteria;D_1__Deinococcus-Thermus;D_2__Deinococci;D_3__Thermales;D_4__Thermaceae;D_5__Thermus	1
5031e4a43a730826c3e310b3e3b17f21	663	0	D_0__Bacteria;D_1__Deinococcus-Thermus;D_2__Deinococci;D_3__Thermales;D_4__Thermaceae;D_5__Thermus	1
24f0efcfa10647503f622b5f8a942cd9	745	0	D_0__Bacteria;D_1__Deinococcus-Thermus;D_2__Deinococci;D_3__Thermales;D_4__Thermaceae;D_5__Thermus	1
01011feac54e51646dc65f9716e8d73d	0	889	D_0__Bacteria;D_1__Deinococcus-Thermus;D_2__Deinococci;D_3__Thermales;D_4__Thermaceae;D_5__Thermus	1
bb15dfe7076385f920880b4ade1f6445	0	1426	D_0__Bacteria;D_1__Deinococcus-Thermus;D_2__Deinococci;D_3__Thermales;D_4__Thermaceae;D_5__Thermus	1
3a19c6a72aadb9413c98dd11a0c518f5	3145	0	D_0__Bacteria;D_1__Deinococcus-Thermus;D_2__Deinococci;D_3__Thermales;D_4__Thermaceae;D_5__Thermus	1
baf607b646f25b578493b5587fbd3110	3312	0	D_0__Bacteria;D_1__Deinococcus-Thermus;D_2__Deinococci;D_3__Thermales;D_4__Thermaceae;D_5__Thermus	1
de7652039420d327cf9e2d9af2e2244d	0	3449	D_0__Bacteria;D_1__Deinococcus-Thermus;D_2__Deinococci;D_3__Thermales;D_4__Thermaceae;D_5__Thermus	1
5461fecc3cd066c0735f800be627ef1f	0	5609	D_0__Bacteria;D_1__Deinococcus-Thermus;D_2__Deinococci;D_3__Thermales;D_4__Thermaceae;D_5__Thermus	1
2f965d25762b629d49a779d1cd1b74f8	6976	0	D_0__Bacteria;D_1__Deinococcus-Thermus;D_2__Deinococci;D_3__Thermales;D_4__Thermaceae;D_5__Thermus	1
234ebb3cb68bf4f265aa654a788eae14	8040	0	D_0__Bacteria;D_1__Deinococcus-Thermus;D_2__Deinococci;D_3__Thermales;D_4__Thermaceae;D_5__Thermus	1
5805b7cc122a8d3f0a64a7f1ef5a0dc2	14289	0	D_0__Bacteria;D_1__Deinococcus-Thermus;D_2__Deinococci;D_3__Thermales;D_4__Thermaceae;D_5__Thermus	1
37b6df13f421cce49c44de83d3d99d90	14977	0	D_0__Bacteria;D_1__Deinococcus-Thermus;D_2__Deinococci;D_3__Thermales;D_4__Thermaceae;D_5__Thermus	1
888203d783aa5c215d9d1442a6753bc4	0	16759	D_0__Bacteria;D_1__Deinococcus-Thermus;D_2__Deinococci;D_3__Thermales;D_4__Thermaceae;D_5__Thermus	1
c6fd1f8242424f39d640e7b591720d30	17360	0	D_0__Bacteria;D_1__Deinococcus-Thermus;D_2__Deinococci;D_3__Thermales;D_4__Thermaceae;D_5__Thermus	1
eeec2592543e32b660b3f8d363c4be0f	0	22611	D_0__Bacteria;D_1__Deinococcus-Thermus;D_2__Deinococci;D_3__Thermales;D_4__Thermaceae;D_5__Thermus	1
33d5ecb739a5a4a356f3f21016290613	64984	0	D_0__Bacteria;D_1__Deinococcus-Thermus;D_2__Deinococci;D_3__Thermales;D_4__Thermaceae;D_5__Thermus	1
051415c3516c49da41e4368c013ee15a	0	6049	D_0__Bacteria;D_1__Deinococcus-Thermus;D_2__Deinococci;D_3__Thermales;D_4__Thermaceae;D_5__Thermus;D_6__Thermus antranikianii	0.714556
8599ccaa2f42b7ff3cb4e21849b0f189	16160	0	D_0__Bacteria;D_1__Deinococcus-Thermus;D_2__Deinococci;D_3__Thermales;D_4__Thermaceae;D_5__Thermus;D_6__uncultured Thermales bacterium	0.768773
114eefd5ef42b01f7eb8a321c4ad363a	2563	0	D_0__Bacteria;D_1__Deinococcus-Thermus;D_2__Deinococci;D_3__Thermales;D_4__Thermaceae;D_5__Thermus;D_6__uncultured Thermus sp.	0.77645
9547b39310b632e6c010bbf945932088	3400	0	D_0__Bacteria;D_1__Deinococcus-Thermus;D_2__Deinococci;D_3__Thermales;D_4__Thermaceae;D_5__Thermus;D_6__uncultured Thermus sp.	0.777487
50776241d890e19d0fecd84e8e50d933	11690	0	D_0__Bacteria;D_1__Deinococcus-Thermus;D_2__Deinococci;D_3__Thermales;D_4__Thermaceae;D_5__Thermus;D_6__uncultured Thermus sp.	0.716074
731cf5a79c9d1ce26f5e2611ec2f74fc	16703	0	D_0__Bacteria;D_1__Deinococcus-Thermus;D_2__Deinococci;D_3__Thermales;D_4__Thermaceae;D_5__Thermus;D_6__uncultured Thermus sp.	0.718759
b98b82bd2ced72c5e188c90a5cdfa432	0	32	D_0__Bacteria;D_1__Dependentiae;D_2__Babeliae;D_3__Babeliales;D_4__UBA12411	0.828194
be859fe38225a927799edef8bf00add5	0	13	D_0__Bacteria;D_1__Dependentiae;D_2__Babeliae;D_3__Babeliales;D_4__uncultured bacterium;D_5__uncultured bacterium;D_6__uncultured bacterium	0.738962
4c088292adcfd2748d28c39a1c2bc5b5	0	36	D_0__Bacteria;D_1__Dependentiae;D_2__Babeliae;D_3__Babeliales;D_4__uncultured bacterium;D_5__uncultured bacterium;D_6__uncultured bacterium	0.871255
2aa3bfb6463457c2b4924fb409cf11ae	20	0	D_0__Bacteria;D_1__Dependentiae;D_2__Babeliae;D_3__Babeliales;D_4__Vermiphilaceae;D_5__uncultured bacterium;D_6__uncultured bacterium	0.945233
77b460aee9404c86587a50531f5c5eec	0	26	D_0__Bacteria;D_1__Dependentiae;D_2__Babeliae;D_3__Babeliales;D_4__Vermiphilaceae;D_5__uncultured Candidatus Dependentiae bacterium;D_6__uncultured Candidatus Dependentiae bacterium	0.845494
2133be4c45a5bf25c619c59121c99dfe	0	170	D_0__Bacteria;D_1__Dictyoglomi;D_2__Dictyoglomia;D_3__Dictyoglomales;D_4__Dictyoglomaceae;D_5__Dictyoglomus	1
3492d938dcf1c688699c2f482ee4fb6b	0	11	D_0__Bacteria;D_1__Elusimicrobia	0.937764
e4720ae4cf27bf8c2d792187674b7c73	88	0	D_0__Bacteria;D_1__Elusimicrobia;D_2__Elusimicrobia;D_3__Lineage IV;D_4__uncultured bacterium;D_5__uncultured bacterium;D_6__uncultured bacterium	0.999994
77accce4f7d181b78f7e66aad08abe01	55	11	D_0__Bacteria;D_1__Epsilonbacteraeota;D_2__Campylobacteria;D_3__Campylobacterales;D_4__Campylobacteraceae;D_5__Campylobacter	1
a347935cc17b25761d608e0a04fa70ef	28	0	D_0__Bacteria;D_1__Epsilonbacteraeota;D_2__Campylobacteria;D_3__Campylobacterales;D_4__Campylobacteraceae;D_5__Campylobacter;D_6__unidentified	0.769063
75f6ad95da9c2561aa6e354f96dbf807	0	20	D_0__Bacteria;D_1__Epsilonbacteraeota;D_2__Campylobacteria;D_3__Campylobacterales;D_4__Thiovulaceae;D_5__Sulfuricurvum	1
2abce08da54ca9c58de07dcb0727c367	11	0	D_0__Bacteria;D_1__FCPU426;D_2__metagenome;D_3__metagenome;D_4__metagenome;D_5__metagenome;D_6__metagenome	0.878152
26f2cd61cae206acbfa83c5a10dc8c15	10	0	D_0__Bacteria;D_1__Fervidibacteria	0.999999
d7568436797e7003c50cd86dbef8d574	0	11	D_0__Bacteria;D_1__Fervidibacteria	1
c733073b08d93fd1df526f9d9fc6e2fc	79	0	D_0__Bacteria;D_1__Fervidibacteria	1
a10a530225cacbd8f70c4e2f6ab560d1	92	0	D_0__Bacteria;D_1__Fervidibacteria	1
e290eeea4f5ef21d4fa5d8a7e7c63332	13	0	D_0__Bacteria;D_1__Fervidibacteria;D_2__Fervidibacteria bacterium SCGC AAA471-D06;D_3__Fervidibacteria bacterium SCGC AAA471-D06;D_4__Fervidibacteria bacterium SCGC AAA471-D06;D_5__Fervidibacteria bacterium SCGC AAA471-D06;D_6__Fervidibacteria bacterium SCGC AAA471-D06	0.908978
23444295472b14b3db4a86275b2261b8	0	635	D_0__Bacteria;D_1__Fervidibacteria;D_2__Fervidibacteria bacterium SCGC AAA471-D06;D_3__Fervidibacteria bacterium SCGC AAA471-D06;D_4__Fervidibacteria bacterium SCGC AAA471-D06;D_5__Fervidibacteria bacterium SCGC AAA471-D06;D_6__Fervidibacteria bacterium SCGC AAA471-D06	0.951842
0abcc879f6cc7c699baeaaede930fdd7	0	4636	D_0__Bacteria;D_1__Fervidibacteria;D_2__Fervidibacteria bacterium SCGC AAA471-D06;D_3__Fervidibacteria bacterium SCGC AAA471-D06;D_4__Fervidibacteria bacterium SCGC AAA471-D06;D_5__Fervidibacteria bacterium SCGC AAA471-D06;D_6__Fervidibacteria bacterium SCGC AAA471-D06	0.903538
cb95ad51bf74e734289b9492646c31c6	14	0	D_0__Bacteria;D_1__Fervidibacteria;D_2__uncultured bacterium;D_3__uncultured bacterium;D_4__uncultured bacterium;D_5__uncultured bacterium;D_6__uncultured bacterium	0.949206
5c00f78f08a6e2537705b15bad22a86b	68	0	D_0__Bacteria;D_1__Fervidibacteria;D_2__uncultured bacterium;D_3__uncultured bacterium;D_4__uncultured bacterium;D_5__uncultured bacterium;D_6__uncultured bacterium	0.835915
abfb7b56634d0743b2a105824c8ac524	0	72	D_0__Bacteria;D_1__Fervidibacteria;D_2__uncultured bacterium;D_3__uncultured bacterium;D_4__uncultured bacterium;D_5__uncultured bacterium;D_6__uncultured bacterium	0.774942
604da2d30f5dbda82273fdbe8c93083f	3609	0	D_0__Bacteria;D_1__Fervidibacteria;D_2__uncultured bacterium;D_3__uncultured bacterium;D_4__uncultured bacterium;D_5__uncultured bacterium;D_6__uncultured bacterium	0.967379
2b5b0bcdc6ca6a34c1466fb8e043d96e	19898	0	D_0__Bacteria;D_1__Fervidibacteria;D_2__uncultured bacterium;D_3__uncultured bacterium;D_4__uncultured bacterium;D_5__uncultured bacterium;D_6__uncultured bacterium	0.931256
9c05fdcf13c010dae27288446620f66f	0	16	D_0__Bacteria;D_1__Fibrobacteres;D_2__Fibrobacteria;D_3__Fibrobacterales;D_4__Fibrobacteraceae;D_5__uncultured;D_6__uncultured bacterium	0.999286
0d99894877c72690a024669319e416b6	0	13	D_0__Bacteria;D_1__Firmicutes	0.985989
5b29df8b5b26c111a279f57fd53e7b8e	22	16	D_0__Bacteria;D_1__Firmicutes;D_2__Bacilli;D_3__Bacillales;D_4__Bacillaceae;D_5__Anoxybacillus	0.943345
939605fc6584863c2fba905da80a9e49	0	11	D_0__Bacteria;D_1__Firmicutes;D_2__Bacilli;D_3__Bacillales;D_4__Bacillaceae;D_5__Bacillus	0.997778
0d87b112bc336b97248bf4757a668689	0	15	D_0__Bacteria;D_1__Firmicutes;D_2__Bacilli;D_3__Bacillales;D_4__Bacillaceae;D_5__Bacillus	0.995911
97422f07aa55b3427197325b2e04669d	0	61	D_0__Bacteria;D_1__Firmicutes;D_2__Bacilli;D_3__Bacillales;D_4__Bacillaceae;D_5__Bacillus	0.98512
cf09654f3cfa8482d1647b2656ab9355	165	19	D_0__Bacteria;D_1__Firmicutes;D_2__Bacilli;D_3__Bacillales;D_4__Bacillaceae;D_5__Bacillus	0.999596
cda4e6f933bb3108ea3e92f9db411c00	27	4	D_0__Bacteria;D_1__Firmicutes;D_2__Bacilli;D_3__Bacillales;D_4__Family XI;D_5__Gemella	1
527355921e32c01d361cc45757bf5d52	0	275	D_0__Bacteria;D_1__Firmicutes;D_2__Bacilli;D_3__Bacillales;D_4__Paenibacillaceae;D_5__Ammoniphilus;D_6__uncultured bacterium	0.79811
c858c4c6da94d1fb9e01dd24edbea87f	0	14978	D_0__Bacteria;D_1__Firmicutes;D_2__Bacilli;D_3__Bacillales;D_4__Paenibacillaceae;D_5__Brevibacillus	1
3d732263042acceae99504075279c136	0	13	D_0__Bacteria;D_1__Firmicutes;D_2__Bacilli;D_3__Bacillales;D_4__Paenibacillaceae;D_5__Paenibacillus	0.999772
8cd7bb8eecdfbd148dc1511ed8f949a1	0	256	D_0__Bacteria;D_1__Firmicutes;D_2__Bacilli;D_3__Bacillales;D_4__Paenibacillaceae;D_5__Paenibacillus	0.999949
d23fbef2f31d48eda40876cdbc49933a	0	40	D_0__Bacteria;D_1__Firmicutes;D_2__Bacilli;D_3__Bacillales;D_4__Staphylococcaceae;D_5__Staphylococcus	0.999998
b36b52b10a3708b8e5fbaac814ab0931	8	7	D_0__Bacteria;D_1__Firmicutes;D_2__Bacilli;D_3__Lactobacillales	0.999999
41787e27248b41054d769912c0d7b4d0	0	33	D_0__Bacteria;D_1__Firmicutes;D_2__Bacilli;D_3__Lactobacillales;D_4__Carnobacteriaceae;D_5__Trichococcus	0.904499
9ba80d636e5561c9a76f1aa0f67b5b4f	3	8	D_0__Bacteria;D_1__Firmicutes;D_2__Bacilli;D_3__Lactobacillales;D_4__Streptococcaceae;D_5__Streptococcus	0.999997
a4d01993784ebbe3fec3839448d1f52d	16	11	D_0__Bacteria;D_1__Firmicutes;D_2__Bacilli;D_3__Lactobacillales;D_4__Streptococcaceae;D_5__Streptococcus	0.999994
bd2ebc70501f7d867c204f94c4e483da	39	4	D_0__Bacteria;D_1__Firmicutes;D_2__Bacilli;D_3__Lactobacillales;D_4__Streptococcaceae;D_5__Streptococcus	1
a5189f77a2cfeab3bc1602ff5c8ac3e9	164	136	D_0__Bacteria;D_1__Firmicutes;D_2__Bacilli;D_3__Lactobacillales;D_4__Streptococcaceae;D_5__Streptococcus	0.999876
f9ff9d5eb1c59d26a9689d1b617eba2b	11	0	D_0__Bacteria;D_1__Firmicutes;D_2__Bacilli;D_3__Lactobacillales;D_4__Streptococcaceae;D_5__Streptococcus;D_6__Streptococcus anginosus subsp. anginosus	0.979749
47e64bd4698c7da6dbfe9224abe49cb3	0	14	D_0__Bacteria;D_1__Firmicutes;D_2__Clostridia	0.912843
7e5ecc3e9bfdb4252396a4cddf23ea1c	0	14	D_0__Bacteria;D_1__Firmicutes;D_2__Clostridia	0.876368
b5f612660bd04cb8ed37d548754e81d3	0	32	D_0__Bacteria;D_1__Firmicutes;D_2__Clostridia	0.987357
8db9a9a931a6cd926470e228df942a65	0	12	D_0__Bacteria;D_1__Firmicutes;D_2__Clostridia;D_3__Clostridiales	0.999991
33f13821eb4dd2b7b7831c1e33e85fa5	0	11	D_0__Bacteria;D_1__Firmicutes;D_2__Clostridia;D_3__Clostridiales;D_4__Clostridiaceae 1	0.999996
d17cb008227c9fd6aed6345fd1975729	0	19	D_0__Bacteria;D_1__Firmicutes;D_2__Clostridia;D_3__Clostridiales;D_4__Clostridiaceae 1	1
5a0eba9936f7297c43ae7ff73437f3c3	0	2036	D_0__Bacteria;D_1__Firmicutes;D_2__Clostridia;D_3__Clostridiales;D_4__Clostridiaceae 1	0.999995
d5149ef98a98cba7b668fee10754ca37	0	15	D_0__Bacteria;D_1__Firmicutes;D_2__Clostridia;D_3__Clostridiales;D_4__Clostridiaceae 1;D_5__Caloramator	0.987212
818dad2020387d23f8fe08d24ef5c969	0	11	D_0__Bacteria;D_1__Firmicutes;D_2__Clostridia;D_3__Clostridiales;D_4__Clostridiaceae 1;D_5__Clostridium sensu stricto 8;D_6__uncultured bacterium	0.976328
9304e92f68f9fd89d5d26d2f86859375	11	0	D_0__Bacteria;D_1__Firmicutes;D_2__Clostridia;D_3__Clostridiales;D_4__Clostridiaceae 1;D_5__Clostridium sensu stricto 8;D_6__uncultured bacterium	0.858042
4ea6dfc1de96d309c65f2ef785a8c5b5	0	318	D_0__Bacteria;D_1__Firmicutes;D_2__Clostridia;D_3__Clostridiales;D_4__Clostridiaceae 1;D_5__Clostridium sensu stricto 8;D_6__uncultured bacterium	0.99894
2a5acb4ada27059d07ef5a023e71a73c	0	50	D_0__Bacteria;D_1__Firmicutes;D_2__Clostridia;D_3__Clostridiales;D_4__Clostridiaceae 1;D_5__Clostridium sensu stricto 8;D_6__uncultured Firmicutes bacterium	0.880072
ed2d3c8e2f24a989b8c38f60ea4c9e75	0	14	D_0__Bacteria;D_1__Firmicutes;D_2__Clostridia;D_3__Clostridiales;D_4__Clostridiaceae 2	0.999864
18ecacf07bc26b33f9f80c40e1fd6d50	0	409	D_0__Bacteria;D_1__Firmicutes;D_2__Clostridia;D_3__Clostridiales;D_4__Clostridiaceae 2;D_5__uncultured Alkaliphilus sp.;D_6__uncultured Alkaliphilus sp.	0.843161
ff7520f4d531ff12bb529c5403dbce5f	20	0	D_0__Bacteria;D_1__Firmicutes;D_2__Clostridia;D_3__Clostridiales;D_4__Clostridiales vadinBB60 group;D_5__Clostridiales bacterium canine oral taxon 162;D_6__Clostridiales bacterium canine oral taxon 162	0.854292
03ff80ee7d3c629a5c712b6368087cbf	15	2	D_0__Bacteria;D_1__Firmicutes;D_2__Clostridia;D_3__Clostridiales;D_4__Defluviitaleaceae;D_5__Defluviitalea;D_6__uncultured bacterium	0.999836
3d535665aaaee9491f84783ece3dd889	19	0	D_0__Bacteria;D_1__Firmicutes;D_2__Clostridia;D_3__Clostridiales;D_4__Defluviitaleaceae;D_5__Defluviitaleaceae UCG-011	1
027d9bf583af66d81da4ecbf41632757	0	29	D_0__Bacteria;D_1__Firmicutes;D_2__Clostridia;D_3__Clostridiales;D_4__Family XII;D_5__Acidaminobacter;D_6__uncultured bacterium	0.957505
54f731db7cd77e941e3a062cc7489867	11	4	D_0__Bacteria;D_1__Firmicutes;D_2__Clostridia;D_3__Clostridiales;D_4__Family XIII;D_5__Anaerovorax	0.994975
12017a8002754bd77ede7be51ada2e2a	20	2	D_0__Bacteria;D_1__Firmicutes;D_2__Clostridia;D_3__Clostridiales;D_4__Family XIII;D_5__Anaerovorax	0.979105
fd75fae7f9721be5ba0e4a3704a1dedf	40	0	D_0__Bacteria;D_1__Firmicutes;D_2__Clostridia;D_3__Clostridiales;D_4__Family XIII;D_5__Mogibacterium	0.999999
48957f322815bd853ff040b697d46043	11	0	D_0__Bacteria;D_1__Firmicutes;D_2__Clostridia;D_3__Clostridiales;D_4__Family XIII;D_5__uncultured;D_6__uncultured bacterium	0.983581
fbc924c8cfaa7cfc968fb5d03dbdfaf1	0	13	D_0__Bacteria;D_1__Firmicutes;D_2__Clostridia;D_3__Clostridiales;D_4__Gracilibacteraceae;D_5__Lutispora;D_6__uncultured bacterium	0.982264
d3d968aee777c88814cd85189d60f4e4	0	14	D_0__Bacteria;D_1__Firmicutes;D_2__Clostridia;D_3__Clostridiales;D_4__Gracilibacteraceae;D_5__Lutispora;D_6__uncultured bacterium	0.963086
03e675625904219b6f5d1fe3d1bd8a1c	0	46	D_0__Bacteria;D_1__Firmicutes;D_2__Clostridia;D_3__Clostridiales;D_4__Gracilibacteraceae;D_5__Lutispora;D_6__uncultured bacterium	0.999011
91791329bf7e69987cc7ce9c6c051dac	0	50	D_0__Bacteria;D_1__Firmicutes;D_2__Clostridia;D_3__Clostridiales;D_4__Gracilibacteraceae;D_5__Lutispora;D_6__uncultured bacterium	0.999213
20a789f228252cc2b8f54dc1af82788b	0	24	D_0__Bacteria;D_1__Firmicutes;D_2__Clostridia;D_3__Clostridiales;D_4__Gracilibacteraceae;D_5__Lutispora;D_6__unidentified eubacterium clone BSV87	0.811708
b726969a25f5a6d6c231b559ce8ea277	0	39	D_0__Bacteria;D_1__Firmicutes;D_2__Clostridia;D_3__Clostridiales;D_4__Gracilibacteraceae;D_5__Lutispora;D_6__unidentified eubacterium clone BSV87	0.798741
df1725841467523941e9bf1aec82dde8	0	10	D_0__Bacteria;D_1__Firmicutes;D_2__Clostridia;D_3__Clostridiales;D_4__Heliobacteriaceae;D_5__Hydrogenispora	1
3d64625836eb2828b4e68c59bbdad487	0	17	D_0__Bacteria;D_1__Firmicutes;D_2__Clostridia;D_3__Clostridiales;D_4__Heliobacteriaceae;D_5__Hydrogenispora;D_6__uncultured low G+C Gram-positive bacterium clone OPB54	0.998281
306aae529e8de7e16b81d65ee9a0b6b8	0	82	D_0__Bacteria;D_1__Firmicutes;D_2__Clostridia;D_3__Clostridiales;D_4__Heliobacteriaceae;D_5__Hydrogenispora;D_6__uncultured low G+C Gram-positive bacterium clone OPB54	0.997829
303dc910061c0534a24031ffab3c26e2	12	3	D_0__Bacteria;D_1__Firmicutes;D_2__Clostridia;D_3__Clostridiales;D_4__Lachnospiraceae	1
cc0e0036c4aa25bd33286b4091fca58b	50	17	D_0__Bacteria;D_1__Firmicutes;D_2__Clostridia;D_3__Clostridiales;D_4__Lachnospiraceae	0.999999
76e476e3f5080af8597b9ea02dea6b0e	11	0	D_0__Bacteria;D_1__Firmicutes;D_2__Clostridia;D_3__Clostridiales;D_4__Lachnospiraceae;D_5__Butyrivibrio 2;D_6__Eubacterium sp. oral clone GI038	0.862299
5160485a724e51fcd3e4ebe658012aa8	27	0	D_0__Bacteria;D_1__Firmicutes;D_2__Clostridia;D_3__Clostridiales;D_4__Lachnospiraceae;D_5__Oribacterium;D_6__Oribacterium sinus	0.80858
3e609b7e28edf47adf3f2639b4c4b021	16	0	D_0__Bacteria;D_1__Firmicutes;D_2__Clostridia;D_3__Clostridiales;D_4__Peptococcaceae;D_5__Desulfosporosinus;D_6__uncultured bacterium	0.731141
9e69bb442e17af5ac51f2e581266cbc1	0	60	D_0__Bacteria;D_1__Firmicutes;D_2__Clostridia;D_3__Clostridiales;D_4__Peptococcaceae;D_5__SCADC1-2-3;D_6__uncultured bacterium	0.857758
464a52deb6e8c4e2b57d980a8d18f04c	0	13	D_0__Bacteria;D_1__Firmicutes;D_2__Clostridia;D_3__Clostridiales;D_4__Peptostreptococcaceae;D_5__Romboutsia	0.971865
25e9080a7ba455b4b7fb6b7fced85dfe	0	19	D_0__Bacteria;D_1__Firmicutes;D_2__Clostridia;D_3__Clostridiales;D_4__Ruminococcaceae	0.999999
8f0a4c409f5335c6c0764e4e977c7c72	7	3	D_0__Bacteria;D_1__Firmicutes;D_2__Clostridia;D_3__Clostridiales;D_4__Ruminococcaceae;D_5__Ruminiclostridium	0.946018
168a0a5a95cf6116c058d0428395ef73	10	0	D_0__Bacteria;D_1__Firmicutes;D_2__Clostridia;D_3__Clostridiales;D_4__Ruminococcaceae;D_5__Ruminiclostridium 1	0.999351
dd31e81fb719b1495ce60131f0a061eb	157	117	D_0__Bacteria;D_1__Firmicutes;D_2__Clostridia;D_3__Clostridiales;D_4__Ruminococcaceae;D_5__Ruminiclostridium 1	0.998734
caa14f5272545bd144461ea49eb49d6f	0	81	D_0__Bacteria;D_1__Firmicutes;D_2__Clostridia;D_3__Clostridiales;D_4__Ruminococcaceae;D_5__Ruminiclostridium 1;D_6__anaerobic bacterium Glu3	0.932218
592a39202fe79956f5542de08cc5028d	32	0	D_0__Bacteria;D_1__Firmicutes;D_2__Clostridia;D_3__Clostridiales;D_4__Ruminococcaceae;D_5__Ruminiclostridium 1;D_6__uncultured bacterium	0.813684
759559d974235b245c63277edf8eed17	16	2	D_0__Bacteria;D_1__Firmicutes;D_2__Clostridia;D_3__Clostridiales;D_4__Ruminococcaceae;D_5__Ruminiclostridium;D_6__[Clostridium] clariflavum 4-2a	0.991094
c4a87f4d9690c7f3b2c953bbbe4aa6cc	0	23	D_0__Bacteria;D_1__Firmicutes;D_2__Clostridia;D_3__Clostridiales;D_4__Ruminococcaceae;D_5__Ruminococcaceae NK4A214 group;D_6__metagenome	0.944378
28c1c628392df6a901829cfd2359a460	20	0	D_0__Bacteria;D_1__Firmicutes;D_2__Clostridia;D_3__Clostridiales;D_4__Ruminococcaceae;D_5__Ruminococcaceae UCG-014	1
a9a88c76960dfd5173b31ab28fe6828b	75	0	D_0__Bacteria;D_1__Firmicutes;D_2__Clostridia;D_3__Clostridiales;D_4__Ruminococcaceae;D_5__Ruminococcaceae UCG-014;D_6__Clostridiales bacterium oral taxon 075	0.999995
740c4b1ef647da94a9bbd4f25cbc4173	11	0	D_0__Bacteria;D_1__Firmicutes;D_2__Clostridia;D_3__Clostridiales;D_4__Syntrophomonadaceae;D_5__Dethiobacter;D_6__uncultured bacterium	0.958863
71177bba8b871fe4f9751f6fe6408b7d	5	5	D_0__Bacteria;D_1__Firmicutes;D_2__Clostridia;D_3__D8A-2	0.770946
15a4e6a4c74ca6b3d52c55bbe141328d	24	0	D_0__Bacteria;D_1__Firmicutes;D_2__Clostridia;D_3__D8A-2;D_4__uncultured bacterium;D_5__uncultured bacterium;D_6__uncultured bacterium	0.805003
a20597397ea624f1d40736bbb973dff1	0	62	D_0__Bacteria;D_1__Firmicutes;D_2__Clostridia;D_3__Thermoanaerobacterales;D_4__Family III;D_5__Caldicellulosiruptor	1
3729585a99d9b5dd9e911c5cf747e7fe	0	25	D_0__Bacteria;D_1__Firmicutes;D_2__Clostridia;D_3__Thermoanaerobacterales;D_4__Thermoanaerobacteraceae	0.94574
1cbb0fd6a9996881475251bf1230cc4b	0	642	D_0__Bacteria;D_1__Firmicutes;D_2__Clostridia;D_3__Thermoanaerobacterales;D_4__Thermoanaerobacteraceae	0.800691
f6504f3a80e51f6fe864707727a35aa5	0	72	D_0__Bacteria;D_1__Firmicutes;D_2__Clostridia;D_3__Thermoanaerobacterales;D_4__Thermoanaerobacteraceae;D_5__Moorella;D_6__uncultured bacterium	0.898979
2e760633c14736e1ee25add68a86862d	0	64	D_0__Bacteria;D_1__Firmicutes;D_2__Clostridia;D_3__Thermoanaerobacterales;D_4__Thermoanaerobacteraceae;D_5__uncultured bacterium;D_6__uncultured bacterium	0.999993
f69f606db6cffb742029dafb57948639	0	31	D_0__Bacteria;D_1__Firmicutes;D_2__Clostridia;D_3__uncultured bacterium;D_4__uncultured bacterium;D_5__uncultured bacterium;D_6__uncultured bacterium	0.898487
28b8399c2b0790f21a60a17d495c620a	17	0	D_0__Bacteria;D_1__Firmicutes;D_2__Negativicutes;D_3__Selenomonadales;D_4__Veillonellaceae;D_5__Selenomonas 3	0.999991
a18a1b8fa00b2e2d378d89c807c6a2eb	0	12	D_0__Bacteria;D_1__Firmicutes;D_2__Negativicutes;D_3__Selenomonadales;D_4__Veillonellaceae;D_5__uncultured;D_6__uncultured bacterium	0.91248
5608c3e6c9de9ceb79610e7786bd0ac4	27	0	D_0__Bacteria;D_1__Firmicutes;D_2__Negativicutes;D_3__Selenomonadales;D_4__Veillonellaceae;D_5__Veillonella	1
0fb527bad6c2916e89a972cf6eaf8a42	28	0	D_0__Bacteria;D_1__Firmicutes;D_2__Negativicutes;D_3__Selenomonadales;D_4__Veillonellaceae;D_5__Veillonella	1
8643001f205ade41838a964499dd97b8	14	0	D_0__Bacteria;D_1__Fusobacteria;D_2__Fusobacteriia;D_3__Fusobacteriales;D_4__Fusobacteriaceae;D_5__Fusobacterium	1
1643fdafc7ede484acb8d727168ab741	17	0	D_0__Bacteria;D_1__Fusobacteria;D_2__Fusobacteriia;D_3__Fusobacteriales;D_4__Fusobacteriaceae;D_5__Fusobacterium	1
b078843bd82f039e57f68ab3a55a39c1	15	2	D_0__Bacteria;D_1__Fusobacteria;D_2__Fusobacteriia;D_3__Fusobacteriales;D_4__Fusobacteriaceae;D_5__Fusobacterium	1
830c3ea3526c42f09986097a09800338	19	0	D_0__Bacteria;D_1__Fusobacteria;D_2__Fusobacteriia;D_3__Fusobacteriales;D_4__Fusobacteriaceae;D_5__Fusobacterium	1
e500b1e5304ac667e8837d842fc98999	0	22	D_0__Bacteria;D_1__GAL15;D_2__uncultured bacterium;D_3__uncultured bacterium;D_4__uncultured bacterium;D_5__uncultured bacterium;D_6__uncultured bacterium	0.994365
608fa1fb13c5546c9a6f8c91140396d6	0	35	D_0__Bacteria;D_1__GAL15;D_2__uncultured bacterium;D_3__uncultured bacterium;D_4__uncultured bacterium;D_5__uncultured bacterium;D_6__uncultured bacterium	0.999949
84d2f2b3b04f1232445fae2cfa11bf6b	0	35	D_0__Bacteria;D_1__GAL15;D_2__uncultured bacterium;D_3__uncultured bacterium;D_4__uncultured bacterium;D_5__uncultured bacterium;D_6__uncultured bacterium	0.999997
25c477c09c6811a677a571f1a8372390	45	0	D_0__Bacteria;D_1__GAL15;D_2__uncultured bacterium;D_3__uncultured bacterium;D_4__uncultured bacterium;D_5__uncultured bacterium;D_6__uncultured bacterium	0.999983
6bdc7890001395aa53f394bf18f1abf3	0	211	D_0__Bacteria;D_1__GAL15;D_2__uncultured bacterium;D_3__uncultured bacterium;D_4__uncultured bacterium;D_5__uncultured bacterium;D_6__uncultured bacterium	0.999999
32d3b167b8ce9922a7bfd4c297902451	181	100	D_0__Bacteria;D_1__GAL15;D_2__uncultured bacterium;D_3__uncultured bacterium;D_4__uncultured bacterium;D_5__uncultured bacterium;D_6__uncultured bacterium	0.999619
9586ef8dc5044a665e4064550472810d	0	4833	D_0__Bacteria;D_1__GAL15;D_2__uncultured bacterium;D_3__uncultured bacterium;D_4__uncultured bacterium;D_5__uncultured bacterium;D_6__uncultured bacterium	0.999999
6a1f75be803373c33b4ef81c5625bd05	15934	0	D_0__Bacteria;D_1__GAL15;D_2__uncultured bacterium;D_3__uncultured bacterium;D_4__uncultured bacterium;D_5__uncultured bacterium;D_6__uncultured bacterium	1
011deefece2be1983a35712af6307ae9	0	292	D_0__Bacteria;D_1__GBS-1;D_2__bacterium GBS-1;D_3__bacterium GBS-1;D_4__bacterium GBS-1;D_5__bacterium GBS-1;D_6__bacterium GBS-1	1
15d58f322bfb483e285dba4936ef974e	0	11	D_0__Bacteria;D_1__Gemmatimonadetes;D_2__BD2-11 terrestrial group;D_3__uncultured bacterium;D_4__uncultured bacterium;D_5__uncultured bacterium;D_6__uncultured bacterium	0.999933
19b4610eb2a70d83e9377b37ecc2deed	0	40	D_0__Bacteria;D_1__Gemmatimonadetes;D_2__BD2-11 terrestrial group;D_3__uncultured bacterium;D_4__uncultured bacterium;D_5__uncultured bacterium;D_6__uncultured bacterium	0.998145
adf2d2b8a4cd0786da95ebebbc5eecfa	0	69	D_0__Bacteria;D_1__Gemmatimonadetes;D_2__Gemmatimonadetes;D_3__Gemmatimonadales;D_4__Gemmatimonadaceae;D_5__uncultured;D_6__metagenome	0.899566
851ea128dfaf9a5b17505e6c8150fcaf	0	66	D_0__Bacteria;D_1__Gemmatimonadetes;D_2__Gemmatimonadetes;D_3__Gemmatimonadales;D_4__Gemmatimonadaceae;D_5__uncultured;D_6__uncultured bacterium	0.968871
abe1d6af2e2e459b9489f9f41889a604	0	65	D_0__Bacteria;D_1__Hydrogenedentes;D_2__Hydrogenedentia;D_3__Hydrogenedentiales;D_4__Hydrogenedensaceae;D_5__Candidatus Hydrogenedens	0.997772
2b9803ec95829de31b362d28073e945e	0	11	D_0__Bacteria;D_1__Hydrogenedentes;D_2__Hydrogenedentia;D_3__Hydrogenedentiales;D_4__Hydrogenedensaceae;D_5__Candidatus Hydrogenedentes bacterium CG1_02_42_14;D_6__Candidatus Hydrogenedentes bacterium CG1_02_42_14	0.992488
1d1c9816e665d5198dfc19b9b7ec6cfb	12	0	D_0__Bacteria;D_1__Hydrothermae	1
91578c4246bba13ea8075c5f92a9cfae	13	0	D_0__Bacteria;D_1__Hydrothermae	1
6f7e16df4b5df348c5c573596503611d	31	0	D_0__Bacteria;D_1__Hydrothermae	1
47bd0cbb1626c8ec37ee83615fdf4ad2	92	0	D_0__Bacteria;D_1__Hydrothermae	1
f68430c9001d858e2138b7a254e5de5f	0	13	D_0__Bacteria;D_1__Hydrothermae;D_2__bacterium T2.1;D_3__bacterium T2.1;D_4__bacterium T2.1;D_5__bacterium T2.1;D_6__bacterium T2.1	0.99997
9a7d421095fe8c6644fad03b2201fcb8	0	320	D_0__Bacteria;D_1__Hydrothermae;D_2__bacterium T2.1;D_3__bacterium T2.1;D_4__bacterium T2.1;D_5__bacterium T2.1;D_6__bacterium T2.1	0.999956
aaa0cddd1b1af87e4fa654f646623c99	1052	0	D_0__Bacteria;D_1__Hydrothermae;D_2__bacterium T2.1;D_3__bacterium T2.1;D_4__bacterium T2.1;D_5__bacterium T2.1;D_6__bacterium T2.1	0.999993
67284af201b61def6d3cdb37039f2876	17	0	D_0__Bacteria;D_1__Hydrothermae;D_2__uncultured Thermotogales bacterium;D_3__uncultured Thermotogales bacterium;D_4__uncultured Thermotogales bacterium;D_5__uncultured Thermotogales bacterium;D_6__uncultured Thermotogales bacterium	0.925667
a65880569fa7ca35ed023ace3e23f85b	25	0	D_0__Bacteria;D_1__Hydrothermae;D_2__uncultured Thermotogales bacterium;D_3__uncultured Thermotogales bacterium;D_4__uncultured Thermotogales bacterium;D_5__uncultured Thermotogales bacterium;D_6__uncultured Thermotogales bacterium	0.790704
7be8450478a4a36247f5a29036f57e40	29	0	D_0__Bacteria;D_1__Hydrothermae;D_2__uncultured Thermotogales bacterium;D_3__uncultured Thermotogales bacterium;D_4__uncultured Thermotogales bacterium;D_5__uncultured Thermotogales bacterium;D_6__uncultured Thermotogales bacterium	0.767428
f7a4b4680ab65d4c0e7fc853f0af2486	29	0	D_0__Bacteria;D_1__Kiritimatiellaeota;D_2__Kiritimatiellae;D_3__WCHB1-41;D_4__uncultured Chlorobi bacterium;D_5__uncultured Chlorobi bacterium;D_6__uncultured Chlorobi bacterium	0.999176
a42199b979d609dc21a5ed3198c8a451	0	19	D_0__Bacteria;D_1__Kiritimatiellaeota;D_2__Kiritimatiellae;D_3__WCHB1-41;D_4__uncultured planctomycete;D_5__uncultured planctomycete;D_6__uncultured planctomycete	0.942455
981a1b83aceb38ec71a94d07e87181a6	0	15	D_0__Bacteria;D_1__Kiritimatiellaeota;D_2__Kiritimatiellae;D_3__WCHB1-41;D_4__uncultured prokaryote;D_5__uncultured prokaryote;D_6__uncultured prokaryote	0.979909
4782268cc884814c41fb3be3fb55b126	0	11	D_0__Bacteria;D_1__Nitrospirae;D_2__4-29-1;D_3__uncultured bacterium;D_4__uncultured bacterium;D_5__uncultured bacterium;D_6__uncultured bacterium	0.99894
168ead1c4bdd601e16185b05abb22d1e	0	25	D_0__Bacteria;D_1__Nitrospirae;D_2__Nitrospira;D_3__Nitrospirales;D_4__Nitrospiraceae;D_5__Nitrospira	1
ed7c7577d5474eea78f7f9714c46bfef	0	28	D_0__Bacteria;D_1__Nitrospirae;D_2__Nitrospira;D_3__Nitrospirales;D_4__Nitrospiraceae;D_5__Nitrospira	1
acba58504aaaa0ac71830f6d38357585	0	51	D_0__Bacteria;D_1__Nitrospirae;D_2__Nitrospira;D_3__Nitrospirales;D_4__Nitrospiraceae;D_5__Nitrospira;D_6__Nitrospira enrichment culture clone GaII	0.99096
b34fae46e8106c8ac037d543d4cbe9ed	0	29	D_0__Bacteria;D_1__Nitrospirae;D_2__Thermodesulfovibrionia;D_3__Thermodesulfovibrionales;D_4__Thermodesulfovibrionaceae;D_5__Thermodesulfovibrio	1
7df914cad0f9f24d77c58b923d1fdb94	2790	0	D_0__Bacteria;D_1__Nitrospirae;D_2__Thermodesulfovibrionia;D_3__Thermodesulfovibrionales;D_4__Thermodesulfovibrionaceae;D_5__Thermodesulfovibrio	1
4a2f749217de07de0119746c29da71d2	0	801	D_0__Bacteria;D_1__Nitrospirae;D_2__Thermodesulfovibrionia;D_3__Thermodesulfovibrionales;D_4__Thermodesulfovibrionaceae;D_5__Thermodesulfovibrio;D_6__Thermodesulfovibrio sp. N1	0.893642
608b2645635bc78e42944f98cf4d8088	0	31	D_0__Bacteria;D_1__Nitrospirae;D_2__Thermodesulfovibrionia;D_3__Thermodesulfovibrionales;D_4__Thermodesulfovibrionaceae;D_5__Thermodesulfovibrio;D_6__uncultured Thermodesulfovibrio sp.	0.909022
598004b77bfadf8b5671b22647a07161	0	92	D_0__Bacteria;D_1__Nitrospirae;D_2__Thermodesulfovibrionia;D_3__Thermodesulfovibrionales;D_4__Thermodesulfovibrionaceae;D_5__Thermodesulfovibrio;D_6__unidentified Nitrospira group OPB67A	0.981974
1d274ec607addd1823fba37f6b6db347	0	684	D_0__Bacteria;D_1__Nitrospirae;D_2__Thermodesulfovibrionia;D_3__Thermodesulfovibrionales;D_4__Thermodesulfovibrionaceae;D_5__Thermodesulfovibrio;D_6__unidentified Nitrospira group OPB67A	0.991089
255e1b0309db47fad6efb8c18e162b1c	0	1427	D_0__Bacteria;D_1__Nitrospirae;D_2__Thermodesulfovibrionia;D_3__Thermodesulfovibrionales;D_4__Thermodesulfovibrionaceae;D_5__Thermodesulfovibrio;D_6__unidentified Nitrospira group OPB67A	0.994813
1cb9f5585d3ca92e7a92f1f1993c0f81	0	11	D_0__Bacteria;D_1__Nitrospirae;D_2__Thermodesulfovibrionia;D_3__uncultured;D_4__uncultured bacterium;D_5__uncultured bacterium;D_6__uncultured bacterium	0.713244
d9b2d90f39208278ac2e120a2a5f78ae	0	28	D_0__Bacteria;D_1__Nitrospirae;D_2__Thermodesulfovibrionia;D_3__uncultured;D_4__uncultured bacterium;D_5__uncultured bacterium;D_6__uncultured bacterium	0.997336
96b7f8d266b5c01f0d544cb8af468362	0	92	D_0__Bacteria;D_1__Nitrospirae;D_2__Thermodesulfovibrionia;D_3__uncultured;D_4__uncultured bacterium;D_5__uncultured bacterium;D_6__uncultured bacterium	0.998347
0f02158ba11a87aa2d794d111e00cf29	0	10	D_0__Bacteria;D_1__Omnitrophicaeota;D_2__Omnitrophia;D_3__Omnitrophales;D_4__Omnitrophaceae;D_5__Candidatus Omnitrophus;D_6__uncultured bacterium	0.978002
a77553577b6573e4abb43a79ed05b7a7	0	15	D_0__Bacteria;D_1__Omnitrophicaeota;D_2__Omnitrophia;D_3__Omnitrophales;D_4__Omnitrophaceae;D_5__Candidatus Omnitrophus;D_6__uncultured bacterium	0.936369
17673a1bd35e48a4577c4b2cfea67649	0	22	D_0__Bacteria;D_1__Omnitrophicaeota;D_2__Omnitrophia;D_3__Omnitrophales;D_4__Omnitrophaceae;D_5__Candidatus Omnitrophus;D_6__uncultured planctomycete	0.999696
34203bb1ddcb0d8441179446463a9739	0	54	D_0__Bacteria;D_1__Omnitrophicaeota;D_2__Omnitrophica clone OPB2;D_3__Omnitrophica clone OPB2;D_4__Omnitrophica clone OPB2;D_5__Omnitrophica clone OPB2;D_6__Omnitrophica clone OPB2	0.999999
778c9ba39faffc5ae0d8e207574fc1a7	0	20	D_0__Bacteria;D_1__Omnitrophicaeota;D_2__uncultured bacterium;D_3__uncultured bacterium;D_4__uncultured bacterium;D_5__uncultured bacterium;D_6__uncultured bacterium	0.99761
c92eea14531b72a09dafb5e5c9c8b20e	0	48	D_0__Bacteria;D_1__Patescibacteria	0.875156
42f981036cc0803c335fc505cb41e914	0	35	D_0__Bacteria;D_1__Patescibacteria;D_2__ABY1;D_3__Candidatus Kerfeldbacteria;D_4__uncultured bacterium;D_5__uncultured bacterium;D_6__uncultured bacterium	0.777085
3310e93acb73e89d425fcbfb080b05b3	0	53	D_0__Bacteria;D_1__Patescibacteria;D_2__ABY1;D_3__Candidatus Kerfeldbacteria;D_4__uncultured bacterium;D_5__uncultured bacterium;D_6__uncultured bacterium	0.999961
b05e0bef76ea8541e7a73c24f3920572	0	11	D_0__Bacteria;D_1__Patescibacteria;D_2__Gracilibacteria	0.999326
9a2dc4f076b397af87aa6a5cf4404d41	667	0	D_0__Bacteria;D_1__Patescibacteria;D_2__Gracilibacteria;D_3__Absconditabacteriales (SR1)	1
57c580b06ef43b527dce14437166ba0b	20	0	D_0__Bacteria;D_1__Patescibacteria;D_2__Gracilibacteria;D_3__Absconditabacteriales (SR1);D_4__candidate division SR1 bacterium MGEHA;D_5__candidate division SR1 bacterium MGEHA;D_6__candidate division SR1 bacterium MGEHA	0.995405
e56a0aa09ca866916033c8bd542f0760	0	180	D_0__Bacteria;D_1__Patescibacteria;D_2__Gracilibacteria;D_3__Absconditabacteriales (SR1);D_4__metagenome;D_5__metagenome;D_6__metagenome	1
d8ecd05fc246253fa7171e885a429464	16	0	D_0__Bacteria;D_1__Patescibacteria;D_2__Gracilibacteria;D_3__Absconditabacteriales (SR1);D_4__SR1 bacterium oral taxon 875;D_5__SR1 bacterium oral taxon 875;D_6__SR1 bacterium oral taxon 875	0.967059
a8da7e960e72cfc6e1433bf5e38a40e9	0	10	D_0__Bacteria;D_1__Patescibacteria;D_2__Gracilibacteria;D_3__Absconditabacteriales (SR1);D_4__uncultured candidate division SR1 bacterium;D_5__uncultured candidate division SR1 bacterium;D_6__uncultured candidate division SR1 bacterium	0.959817
452c6169386e1a7fcd53130b31e0ad1c	0	13	D_0__Bacteria;D_1__Patescibacteria;D_2__Gracilibacteria;D_3__Absconditabacteriales (SR1);D_4__uncultured candidate division SR1 bacterium;D_5__uncultured candidate division SR1 bacterium;D_6__uncultured candidate division SR1 bacterium	0.898747
22a968ee6b1372b7b00484c53c4090ea	0	100	D_0__Bacteria;D_1__Patescibacteria;D_2__Gracilibacteria;D_3__Candidatus Peregrinibacteria;D_4__uncultured bacterium;D_5__uncultured bacterium;D_6__uncultured bacterium	0.989632
f9a6b70c419546a443328d4a16fd8480	0	73	D_0__Bacteria;D_1__Patescibacteria;D_2__Microgenomatia;D_3__Candidatus Pacebacteria;D_4__uncultured planctomycete;D_5__uncultured planctomycete;D_6__uncultured planctomycete	0.994919
e77b8a3a3125584524b92ab13f76a663	0	15	D_0__Bacteria;D_1__Patescibacteria;D_2__Parcubacteria	0.999997
d2326de36dba06293eeb174972e7eadf	0	18	D_0__Bacteria;D_1__Patescibacteria;D_2__Parcubacteria	0.999998
fe446a60cba2ab9893c1762b02d3bdf8	37	0	D_0__Bacteria;D_1__Patescibacteria;D_2__Parcubacteria	0.996893
63e5796e94249e32be9cd2a2782d7985	0	97	D_0__Bacteria;D_1__Patescibacteria;D_2__Parcubacteria;D_3__Candidatus Brennerbacteria;D_4__Parcubacteria group bacterium GW2011_GWA2_42_14;D_5__Parcubacteria group bacterium GW2011_GWA2_42_14;D_6__Parcubacteria group bacterium GW2011_GWA2_42_14	0.990832
213d2332ce21a11190ee1df988b6e2c2	17	0	D_0__Bacteria;D_1__Patescibacteria;D_2__Parcubacteria;D_3__Candidatus Jorgensenbacteria	0.701988
696da1a48e670717a91092c90004dca6	56	0	D_0__Bacteria;D_1__Patescibacteria;D_2__Parcubacteria;D_3__Candidatus Jorgensenbacteria	0.764611
e3bc06d55011ce04c9113fffafb0ff35	0	92	D_0__Bacteria;D_1__Patescibacteria;D_2__Parcubacteria;D_3__Candidatus Jorgensenbacteria;D_4__Candidatus Adlerbacteria bacterium GW2011_GWC1_50_9;D_5__Candidatus Adlerbacteria bacterium GW2011_GWC1_50_9;D_6__Candidatus Adlerbacteria bacterium GW2011_GWC1_50_9	0.999836
75b702f8844ca30508a73f88b8f5da98	0	16	D_0__Bacteria;D_1__Patescibacteria;D_2__Parcubacteria;D_3__Candidatus Nomurabacteria;D_4__uncultured bacterium;D_5__uncultured bacterium;D_6__uncultured bacterium	0.828085
f93305a35d7388e4a27e4ade93080f6e	0	29	D_0__Bacteria;D_1__Patescibacteria;D_2__Parcubacteria;D_3__Candidatus Nomurabacteria;D_4__uncultured bacterium;D_5__uncultured bacterium;D_6__uncultured bacterium	0.999194
85e52b88833294e51dc10988b0a624ab	0	13	D_0__Bacteria;D_1__Patescibacteria;D_2__Parcubacteria;D_3__Candidatus Nomurabacteria;D_4__uncultured Parcubacteria group bacterium;D_5__uncultured Parcubacteria group bacterium;D_6__uncultured Parcubacteria group bacterium	0.798569
7b84de64bd052c3cd50db132c72c97b0	0	15	D_0__Bacteria;D_1__Patescibacteria;D_2__Parcubacteria;D_3__Candidatus Vogelbacteria	0.830842
57ab7df04cb1e5d9537c9115d4f15be7	0	22	D_0__Bacteria;D_1__Patescibacteria;D_2__Parcubacteria;D_3__Candidatus Yanofskybacteria;D_4__Parcubacteria bacterium DG_74_2;D_5__Parcubacteria bacterium DG_74_2;D_6__Parcubacteria bacterium DG_74_2	0.975466
113e8a3d374e76402b9406a0148dfa8c	0	29	D_0__Bacteria;D_1__Patescibacteria;D_2__Parcubacteria;D_3__Candidatus Yanofskybacteria;D_4__Parcubacteria bacterium DG_74_2;D_5__Parcubacteria bacterium DG_74_2;D_6__Parcubacteria bacterium DG_74_2	0.965799
53701923c1cfc75498545f4dd1b3f1be	0	16	D_0__Bacteria;D_1__Patescibacteria;D_2__Parcubacteria;D_3__Candidatus Yonathbacteria;D_4__uncultured bacterium;D_5__uncultured bacterium;D_6__uncultured bacterium	0.943181
43518214e526b18bac0a7456bda30067	0	10	D_0__Bacteria;D_1__Patescibacteria;D_2__Parcubacteria;D_3__GW2011-GWA2-46-7;D_4__uncultured Aquificales bacterium;D_5__uncultured Aquificales bacterium;D_6__uncultured Aquificales bacterium	0.996417
a1692d8145855e34306dce69d1a67c74	15	0	D_0__Bacteria;D_1__Patescibacteria;D_2__Parcubacteria;D_3__GW2011-GWA2-46-7;D_4__uncultured Aquificales bacterium;D_5__uncultured Aquificales bacterium;D_6__uncultured Aquificales bacterium	1
6edaf785a4125bb2cc83508a01db8f18	22	0	D_0__Bacteria;D_1__Patescibacteria;D_2__Parcubacteria;D_3__GW2011-GWA2-46-7;D_4__uncultured Aquificales bacterium;D_5__uncultured Aquificales bacterium;D_6__uncultured Aquificales bacterium	1
6343e18f6ca82e58c5dee0eb9ca3add2	0	25	D_0__Bacteria;D_1__Patescibacteria;D_2__Parcubacteria;D_3__GW2011-GWA2-46-7;D_4__uncultured Aquificales bacterium;D_5__uncultured Aquificales bacterium;D_6__uncultured Aquificales bacterium	0.994538
3b0c5889d394cad55240e945173c0e1c	27	0	D_0__Bacteria;D_1__Patescibacteria;D_2__Parcubacteria;D_3__GW2011-GWA2-46-7;D_4__uncultured Aquificales bacterium;D_5__uncultured Aquificales bacterium;D_6__uncultured Aquificales bacterium	1
334ad4b9b2be7907652d14d6a73fbbe7	0	28	D_0__Bacteria;D_1__Patescibacteria;D_2__Parcubacteria;D_3__GW2011-GWA2-46-7;D_4__uncultured Aquificales bacterium;D_5__uncultured Aquificales bacterium;D_6__uncultured Aquificales bacterium	0.998772
a5154fb2dc74e48bd6a3e85b4f5ed996	0	28	D_0__Bacteria;D_1__Patescibacteria;D_2__Parcubacteria;D_3__GW2011-GWA2-46-7;D_4__uncultured Aquificales bacterium;D_5__uncultured Aquificales bacterium;D_6__uncultured Aquificales bacterium	0.996338
d880afe152111cc54b504598552d0122	0	34	D_0__Bacteria;D_1__Patescibacteria;D_2__Parcubacteria;D_3__GW2011-GWA2-46-7;D_4__uncultured Aquificales bacterium;D_5__uncultured Aquificales bacterium;D_6__uncultured Aquificales bacterium	0.988747
4c135ac2568f76f3b7e537af54d3f5d1	39	0	D_0__Bacteria;D_1__Patescibacteria;D_2__Parcubacteria;D_3__GW2011-GWA2-46-7;D_4__uncultured Aquificales bacterium;D_5__uncultured Aquificales bacterium;D_6__uncultured Aquificales bacterium	1
8ef55e55d0195766996f6d29a60ab568	0	43	D_0__Bacteria;D_1__Patescibacteria;D_2__Parcubacteria;D_3__GW2011-GWA2-46-7;D_4__uncultured Aquificales bacterium;D_5__uncultured Aquificales bacterium;D_6__uncultured Aquificales bacterium	0.989679
d421201156c34cafe6119ae5cf365699	47	0	D_0__Bacteria;D_1__Patescibacteria;D_2__Parcubacteria;D_3__GW2011-GWA2-46-7;D_4__uncultured Aquificales bacterium;D_5__uncultured Aquificales bacterium;D_6__uncultured Aquificales bacterium	0.999897
e72b2bc6ec1d15fecd3b0e9b9d64a84b	47	0	D_0__Bacteria;D_1__Patescibacteria;D_2__Parcubacteria;D_3__GW2011-GWA2-46-7;D_4__uncultured Aquificales bacterium;D_5__uncultured Aquificales bacterium;D_6__uncultured Aquificales bacterium	1
9e71d582e7182f309842ba008377e83b	51	0	D_0__Bacteria;D_1__Patescibacteria;D_2__Parcubacteria;D_3__GW2011-GWA2-46-7;D_4__uncultured Aquificales bacterium;D_5__uncultured Aquificales bacterium;D_6__uncultured Aquificales bacterium	1
a7532040f243a850195762c89746d3aa	0	51	D_0__Bacteria;D_1__Patescibacteria;D_2__Parcubacteria;D_3__GW2011-GWA2-46-7;D_4__uncultured Aquificales bacterium;D_5__uncultured Aquificales bacterium;D_6__uncultured Aquificales bacterium	0.99569
7605c4a91597bfed95a4f96885f43936	0	55	D_0__Bacteria;D_1__Patescibacteria;D_2__Parcubacteria;D_3__GW2011-GWA2-46-7;D_4__uncultured Aquificales bacterium;D_5__uncultured Aquificales bacterium;D_6__uncultured Aquificales bacterium	0.983314
a1460e3af1bf6e08a697effff6dbc49b	0	57	D_0__Bacteria;D_1__Patescibacteria;D_2__Parcubacteria;D_3__GW2011-GWA2-46-7;D_4__uncultured Aquificales bacterium;D_5__uncultured Aquificales bacterium;D_6__uncultured Aquificales bacterium	0.991643
b272962447f25aea1c4f796c9864d7f3	0	57	D_0__Bacteria;D_1__Patescibacteria;D_2__Parcubacteria;D_3__GW2011-GWA2-46-7;D_4__uncultured Aquificales bacterium;D_5__uncultured Aquificales bacterium;D_6__uncultured Aquificales bacterium	0.998159
9b334e213bce4f21ba7cb30c59bed4ef	58	0	D_0__Bacteria;D_1__Patescibacteria;D_2__Parcubacteria;D_3__GW2011-GWA2-46-7;D_4__uncultured Aquificales bacterium;D_5__uncultured Aquificales bacterium;D_6__uncultured Aquificales bacterium	1
65a205931239f21c1a313d048b44bc5e	61	0	D_0__Bacteria;D_1__Patescibacteria;D_2__Parcubacteria;D_3__GW2011-GWA2-46-7;D_4__uncultured Aquificales bacterium;D_5__uncultured Aquificales bacterium;D_6__uncultured Aquificales bacterium	1
ebe3e6ca5aee94db6ee9350ac13763e6	0	76	D_0__Bacteria;D_1__Patescibacteria;D_2__Parcubacteria;D_3__GW2011-GWA2-46-7;D_4__uncultured Aquificales bacterium;D_5__uncultured Aquificales bacterium;D_6__uncultured Aquificales bacterium	0.998453
df7793e0fb85f3b7c40f06f735fa271e	0	88	D_0__Bacteria;D_1__Patescibacteria;D_2__Parcubacteria;D_3__GW2011-GWA2-46-7;D_4__uncultured Aquificales bacterium;D_5__uncultured Aquificales bacterium;D_6__uncultured Aquificales bacterium	0.999867
477ae7b7e9b51e81c30a76d93774bf66	0	104	D_0__Bacteria;D_1__Patescibacteria;D_2__Parcubacteria;D_3__GW2011-GWA2-46-7;D_4__uncultured Aquificales bacterium;D_5__uncultured Aquificales bacterium;D_6__uncultured Aquificales bacterium	0.988196
03d9cfa58b2565d5662a935a8045d85d	112	0	D_0__Bacteria;D_1__Patescibacteria;D_2__Parcubacteria;D_3__GW2011-GWA2-46-7;D_4__uncultured Aquificales bacterium;D_5__uncultured Aquificales bacterium;D_6__uncultured Aquificales bacterium	1
1253c65e147e2c9cde8a3b95e69bbd15	0	158	D_0__Bacteria;D_1__Patescibacteria;D_2__Parcubacteria;D_3__GW2011-GWA2-46-7;D_4__uncultured Aquificales bacterium;D_5__uncultured Aquificales bacterium;D_6__uncultured Aquificales bacterium	0.928804
ac876727c448935750040c2c3cf292dc	0	162	D_0__Bacteria;D_1__Patescibacteria;D_2__Parcubacteria;D_3__GW2011-GWA2-46-7;D_4__uncultured Aquificales bacterium;D_5__uncultured Aquificales bacterium;D_6__uncultured Aquificales bacterium	0.998922
e37e38ab10489e5c8fa0895d67a5f1d6	0	170	D_0__Bacteria;D_1__Patescibacteria;D_2__Parcubacteria;D_3__GW2011-GWA2-46-7;D_4__uncultured Aquificales bacterium;D_5__uncultured Aquificales bacterium;D_6__uncultured Aquificales bacterium	0.998753
9fc8c18eed6f6bc029a8518388ae7f4d	0	178	D_0__Bacteria;D_1__Patescibacteria;D_2__Parcubacteria;D_3__GW2011-GWA2-46-7;D_4__uncultured Aquificales bacterium;D_5__uncultured Aquificales bacterium;D_6__uncultured Aquificales bacterium	0.989072
464e9e1e107a6afa2ba9c041358bbcef	190	0	D_0__Bacteria;D_1__Patescibacteria;D_2__Parcubacteria;D_3__GW2011-GWA2-46-7;D_4__uncultured Aquificales bacterium;D_5__uncultured Aquificales bacterium;D_6__uncultured Aquificales bacterium	1
a63f1d434e9ab970bbcea4d72089aa47	0	201	D_0__Bacteria;D_1__Patescibacteria;D_2__Parcubacteria;D_3__GW2011-GWA2-46-7;D_4__uncultured Aquificales bacterium;D_5__uncultured Aquificales bacterium;D_6__uncultured Aquificales bacterium	0.9841
3f243cb14791f21151c5140cd78afa2a	233	0	D_0__Bacteria;D_1__Patescibacteria;D_2__Parcubacteria;D_3__GW2011-GWA2-46-7;D_4__uncultured Aquificales bacterium;D_5__uncultured Aquificales bacterium;D_6__uncultured Aquificales bacterium	1
f9bbc4fddf8fec3be1cf5bdb346dde90	250	0	D_0__Bacteria;D_1__Patescibacteria;D_2__Parcubacteria;D_3__GW2011-GWA2-46-7;D_4__uncultured Aquificales bacterium;D_5__uncultured Aquificales bacterium;D_6__uncultured Aquificales bacterium	1
2a23ee648f68538cdcd388cc5a015411	0	349	D_0__Bacteria;D_1__Patescibacteria;D_2__Parcubacteria;D_3__GW2011-GWA2-46-7;D_4__uncultured Aquificales bacterium;D_5__uncultured Aquificales bacterium;D_6__uncultured Aquificales bacterium	0.922517
f71fb3ca7305231343d3e4cb9d161d62	358	0	D_0__Bacteria;D_1__Patescibacteria;D_2__Parcubacteria;D_3__GW2011-GWA2-46-7;D_4__uncultured Aquificales bacterium;D_5__uncultured Aquificales bacterium;D_6__uncultured Aquificales bacterium	1
604a0b2557170c5cccb73189ba98b53e	0	368	D_0__Bacteria;D_1__Patescibacteria;D_2__Parcubacteria;D_3__GW2011-GWA2-46-7;D_4__uncultured Aquificales bacterium;D_5__uncultured Aquificales bacterium;D_6__uncultured Aquificales bacterium	0.996947
63292487282fb900588f41105f8d9222	526	0	D_0__Bacteria;D_1__Patescibacteria;D_2__Parcubacteria;D_3__GW2011-GWA2-46-7;D_4__uncultured Aquificales bacterium;D_5__uncultured Aquificales bacterium;D_6__uncultured Aquificales bacterium	1
dde307688c9a4ef28f6db29a1ad60903	0	732	D_0__Bacteria;D_1__Patescibacteria;D_2__Parcubacteria;D_3__GW2011-GWA2-46-7;D_4__uncultured Aquificales bacterium;D_5__uncultured Aquificales bacterium;D_6__uncultured Aquificales bacterium	0.997807
8f3dfb70ce83f69528796c96a09534e3	0	817	D_0__Bacteria;D_1__Patescibacteria;D_2__Parcubacteria;D_3__GW2011-GWA2-46-7;D_4__uncultured Aquificales bacterium;D_5__uncultured Aquificales bacterium;D_6__uncultured Aquificales bacterium	0.998211
6ba816c870df00e9ef20d23233372235	984	0	D_0__Bacteria;D_1__Patescibacteria;D_2__Parcubacteria;D_3__GW2011-GWA2-46-7;D_4__uncultured Aquificales bacterium;D_5__uncultured Aquificales bacterium;D_6__uncultured Aquificales bacterium	1
248a284c0b2cb8efa27f2f62419023af	1326	0	D_0__Bacteria;D_1__Patescibacteria;D_2__Parcubacteria;D_3__GW2011-GWA2-46-7;D_4__uncultured Aquificales bacterium;D_5__uncultured Aquificales bacterium;D_6__uncultured Aquificales bacterium	1
ddf7aa077f6f89e98652bfb704202e5f	0	13	D_0__Bacteria;D_1__Patescibacteria;D_2__Parcubacteria;D_3__GW2011-GWA2-46-7;D_4__uncultured bacterium;D_5__uncultured bacterium;D_6__uncultured bacterium	0.999999
e7d66b03a2f84fa9d48c5d759f989365	0	13	D_0__Bacteria;D_1__Patescibacteria;D_2__Parcubacteria;D_3__GW2011-GWA2-46-7;D_4__uncultured bacterium;D_5__uncultured bacterium;D_6__uncultured bacterium	0.999999
02c36682badd68c1e1c7a55c428cf6e9	0	14	D_0__Bacteria;D_1__Patescibacteria;D_2__Parcubacteria;D_3__GW2011-GWA2-46-7;D_4__uncultured bacterium;D_5__uncultured bacterium;D_6__uncultured bacterium	1
37d29235c906134bb3466c543e45995c	0	15	D_0__Bacteria;D_1__Patescibacteria;D_2__Parcubacteria;D_3__GW2011-GWA2-46-7;D_4__uncultured bacterium;D_5__uncultured bacterium;D_6__uncultured bacterium	0.983969
36f1c9ce7b5495600a2a7aa866c0a72d	0	17	D_0__Bacteria;D_1__Patescibacteria;D_2__Parcubacteria;D_3__GW2011-GWA2-46-7;D_4__uncultured bacterium;D_5__uncultured bacterium;D_6__uncultured bacterium	0.999999
f302c81270f00faf87c7fd7b5d6b1ab2	19	0	D_0__Bacteria;D_1__Patescibacteria;D_2__Parcubacteria;D_3__GW2011-GWA2-46-7;D_4__uncultured bacterium;D_5__uncultured bacterium;D_6__uncultured bacterium	1
fd6469418ed42663729adbd104ee560f	0	20	D_0__Bacteria;D_1__Patescibacteria;D_2__Parcubacteria;D_3__GW2011-GWA2-46-7;D_4__uncultured bacterium;D_5__uncultured bacterium;D_6__uncultured bacterium	1
4f1b0f47750fb68a040d72dd16089ce4	23	0	D_0__Bacteria;D_1__Patescibacteria;D_2__Parcubacteria;D_3__GW2011-GWA2-46-7;D_4__uncultured bacterium;D_5__uncultured bacterium;D_6__uncultured bacterium	1
ba6060313a7c7af38519287f67194c54	23	0	D_0__Bacteria;D_1__Patescibacteria;D_2__Parcubacteria;D_3__GW2011-GWA2-46-7;D_4__uncultured bacterium;D_5__uncultured bacterium;D_6__uncultured bacterium	1
303d05b7e0dae421923f98e90f4daae2	29	0	D_0__Bacteria;D_1__Patescibacteria;D_2__Parcubacteria;D_3__GW2011-GWA2-46-7;D_4__uncultured bacterium;D_5__uncultured bacterium;D_6__uncultured bacterium	1
eecff1e0c5d9491b203be1548d524941	0	32	D_0__Bacteria;D_1__Patescibacteria;D_2__Parcubacteria;D_3__GW2011-GWA2-46-7;D_4__uncultured bacterium;D_5__uncultured bacterium;D_6__uncultured bacterium	0.999999
7f0b00f57a2d25c8a0df662df543b022	40	0	D_0__Bacteria;D_1__Patescibacteria;D_2__Parcubacteria;D_3__GW2011-GWA2-46-7;D_4__uncultured bacterium;D_5__uncultured bacterium;D_6__uncultured bacterium	1
9bf191d102aec08133f921537478561c	53	0	D_0__Bacteria;D_1__Patescibacteria;D_2__Parcubacteria;D_3__GW2011-GWA2-46-7;D_4__uncultured bacterium;D_5__uncultured bacterium;D_6__uncultured bacterium	1
5a076d6f0913233b8c9521571986b389	67	0	D_0__Bacteria;D_1__Patescibacteria;D_2__Parcubacteria;D_3__GW2011-GWA2-46-7;D_4__uncultured bacterium;D_5__uncultured bacterium;D_6__uncultured bacterium	1
f2890a40b68d25137ccd8c7aca78bf63	113	0	D_0__Bacteria;D_1__Patescibacteria;D_2__Parcubacteria;D_3__GW2011-GWA2-46-7;D_4__uncultured bacterium;D_5__uncultured bacterium;D_6__uncultured bacterium	1
63fe0d99d205b4433f5f918b744f7eaf	127	0	D_0__Bacteria;D_1__Patescibacteria;D_2__Parcubacteria;D_3__GW2011-GWA2-46-7;D_4__uncultured bacterium;D_5__uncultured bacterium;D_6__uncultured bacterium	1
f39438b3d3514047ccb08105a13a7cb8	167	0	D_0__Bacteria;D_1__Patescibacteria;D_2__Parcubacteria;D_3__GW2011-GWA2-46-7;D_4__uncultured bacterium;D_5__uncultured bacterium;D_6__uncultured bacterium	1
fd268d3a72c6cbc766737fedd3169255	466	0	D_0__Bacteria;D_1__Patescibacteria;D_2__Parcubacteria;D_3__GW2011-GWA2-46-7;D_4__uncultured bacterium;D_5__uncultured bacterium;D_6__uncultured bacterium	1
a7dbeff122b86f95966d271cb58156c8	486	0	D_0__Bacteria;D_1__Patescibacteria;D_2__Parcubacteria;D_3__GW2011-GWA2-46-7;D_4__uncultured bacterium;D_5__uncultured bacterium;D_6__uncultured bacterium	1
69bf72aaebcd7bf2285a3319bdcde6bb	501	0	D_0__Bacteria;D_1__Patescibacteria;D_2__Parcubacteria;D_3__GW2011-GWA2-46-7;D_4__uncultured bacterium;D_5__uncultured bacterium;D_6__uncultured bacterium	1
d1422f3b4851b8c9bc965316c01b3fe5	16	0	D_0__Bacteria;D_1__Patescibacteria;D_2__Parcubacteria;D_3__GW2011-GWA2-46-7;D_4__uncultured Microgenomates group bacterium;D_5__uncultured Microgenomates group bacterium;D_6__uncultured Microgenomates group bacterium	0.999918
6af106ac9f2fa158dff4930fbc433f3b	18	0	D_0__Bacteria;D_1__Patescibacteria;D_2__Parcubacteria;D_3__GW2011-GWA2-46-7;D_4__uncultured Microgenomates group bacterium;D_5__uncultured Microgenomates group bacterium;D_6__uncultured Microgenomates group bacterium	0.999889
c05b9fa95187a100bbc9b6d16036214d	19	0	D_0__Bacteria;D_1__Patescibacteria;D_2__Parcubacteria;D_3__GW2011-GWA2-46-7;D_4__uncultured Microgenomates group bacterium;D_5__uncultured Microgenomates group bacterium;D_6__uncultured Microgenomates group bacterium	0.999898
fb2ac1f96577489e5c4681b91f451817	19	0	D_0__Bacteria;D_1__Patescibacteria;D_2__Parcubacteria;D_3__GW2011-GWA2-46-7;D_4__uncultured Microgenomates group bacterium;D_5__uncultured Microgenomates group bacterium;D_6__uncultured Microgenomates group bacterium	0.999746
8c8877dffcf860f5aa5c65fbc0cfad9b	28	0	D_0__Bacteria;D_1__Patescibacteria;D_2__Parcubacteria;D_3__GW2011-GWA2-46-7;D_4__uncultured Microgenomates group bacterium;D_5__uncultured Microgenomates group bacterium;D_6__uncultured Microgenomates group bacterium	0.999947
4d0e10957ab2c83881e685a549cbd5a9	33	0	D_0__Bacteria;D_1__Patescibacteria;D_2__Parcubacteria;D_3__GW2011-GWA2-46-7;D_4__uncultured Microgenomates group bacterium;D_5__uncultured Microgenomates group bacterium;D_6__uncultured Microgenomates group bacterium	0.999879
8e030559490b69346ac9e5c9de053635	35	0	D_0__Bacteria;D_1__Patescibacteria;D_2__Parcubacteria;D_3__GW2011-GWA2-46-7;D_4__uncultured Microgenomates group bacterium;D_5__uncultured Microgenomates group bacterium;D_6__uncultured Microgenomates group bacterium	0.999939
2405a2094e2406ffab74f2bd543adfb1	70	0	D_0__Bacteria;D_1__Patescibacteria;D_2__Parcubacteria;D_3__GW2011-GWA2-46-7;D_4__uncultured Microgenomates group bacterium;D_5__uncultured Microgenomates group bacterium;D_6__uncultured Microgenomates group bacterium	0.999923
1cc2af216c48c37deb00dabd4f9b3c2b	134	0	D_0__Bacteria;D_1__Patescibacteria;D_2__Parcubacteria;D_3__GW2011-GWA2-46-7;D_4__uncultured Microgenomates group bacterium;D_5__uncultured Microgenomates group bacterium;D_6__uncultured Microgenomates group bacterium	0.999697
55cc0cef2c19b6288f721acce95b6c8f	145	0	D_0__Bacteria;D_1__Patescibacteria;D_2__Parcubacteria;D_3__GW2011-GWA2-46-7;D_4__uncultured Microgenomates group bacterium;D_5__uncultured Microgenomates group bacterium;D_6__uncultured Microgenomates group bacterium	0.999946
7d750b2abdf8bd50d275ae0c5eaf33d2	111	49	D_0__Bacteria;D_1__Patescibacteria;D_2__Parcubacteria;D_3__GW2011-GWA2-46-7;D_4__uncultured Microgenomates group bacterium;D_5__uncultured Microgenomates group bacterium;D_6__uncultured Microgenomates group bacterium	0.999866
86d8858eb057c40625cc849f78050d75	400	0	D_0__Bacteria;D_1__Patescibacteria;D_2__Parcubacteria;D_3__GW2011-GWA2-46-7;D_4__uncultured Microgenomates group bacterium;D_5__uncultured Microgenomates group bacterium;D_6__uncultured Microgenomates group bacterium	0.999863
a758ebe78d6f6cdb48f60ddce058ecba	456	0	D_0__Bacteria;D_1__Patescibacteria;D_2__Parcubacteria;D_3__GW2011-GWA2-46-7;D_4__uncultured Microgenomates group bacterium;D_5__uncultured Microgenomates group bacterium;D_6__uncultured Microgenomates group bacterium	0.999617
655214dea1500200ef6386fc9b9efe10	739	0	D_0__Bacteria;D_1__Patescibacteria;D_2__Parcubacteria;D_3__GW2011-GWA2-46-7;D_4__uncultured Microgenomates group bacterium;D_5__uncultured Microgenomates group bacterium;D_6__uncultured Microgenomates group bacterium	0.999893
0c7bc15e0dc17088cb4eda4553a47cca	5824	0	D_0__Bacteria;D_1__Patescibacteria;D_2__Parcubacteria;D_3__GW2011-GWA2-46-7;D_4__uncultured Microgenomates group bacterium;D_5__uncultured Microgenomates group bacterium;D_6__uncultured Microgenomates group bacterium	0.999943
2f85aaf79f6c36a4edc3433c3752793e	19	0	D_0__Bacteria;D_1__Patescibacteria;D_2__Saccharimonadia;D_3__Saccharimonadales	0.999998
55166f0153519210b5f9ee37f47f518d	122	0	D_0__Bacteria;D_1__Patescibacteria;D_2__Saccharimonadia;D_3__Saccharimonadales;D_4__Saccharimonadaceae	0.99999
75dfd64719ae4652eac85de6f5bfe498	542	22	D_0__Bacteria;D_1__Patescibacteria;D_2__Saccharimonadia;D_3__Saccharimonadales;D_4__Saccharimonadaceae	0.999987
573610ba002103484c779191832a6c9f	364	0	D_0__Bacteria;D_1__Patescibacteria;D_2__Saccharimonadia;D_3__Saccharimonadales;D_4__Saccharimonadaceae;D_5__Candidatus Saccharimonas	1
55af53a70bb5d746e81b9ce3713a110f	116	0	D_0__Bacteria;D_1__Patescibacteria;D_2__Saccharimonadia;D_3__Saccharimonadales;D_4__Saccharimonadaceae;D_5__Candidatus Saccharimonas;D_6__TM7 phylum sp. oral clone CW040	0.97845
d41f61daac752ac074d1f00c294aa2ef	14	0	D_0__Bacteria;D_1__Patescibacteria;D_2__Saccharimonadia;D_3__Saccharimonadales;D_4__Saccharimonadaceae;D_5__uncultured bacterium;D_6__uncultured bacterium	0.74742
3d8c220d0ff87025f87b4955bce98e2b	23	0	D_0__Bacteria;D_1__Patescibacteria;D_2__Saccharimonadia;D_3__Saccharimonadales;D_4__Saccharimonadaceae;D_5__uncultured Candidatus Saccharibacteria bacterium;D_6__uncultured Candidatus Saccharibacteria bacterium	0.821507
b4a5d16d9186edf22c4db2197e773e8d	24	0	D_0__Bacteria;D_1__Patescibacteria;D_2__Saccharimonadia;D_3__Saccharimonadales;D_4__Saccharimonadaceae;D_5__uncultured Candidatus Saccharibacteria bacterium;D_6__uncultured Candidatus Saccharibacteria bacterium	0.719048
b05bfcc2ed94261623c92866941caae4	17	0	D_0__Bacteria;D_1__Patescibacteria;D_2__Saccharimonadia;D_3__Saccharimonadales;D_4__TM7 phylum sp. oral clone FR058;D_5__TM7 phylum sp. oral clone FR058;D_6__TM7 phylum sp. oral clone FR058	0.999813
793f2a7c12e9512feeba2ffd6c5f752c	0	11	D_0__Bacteria;D_1__Planctomycetes	0.991139
30ecf24b661e6c43b2a876a68ae3ec31	0	21	D_0__Bacteria;D_1__Planctomycetes	0.912947
31692139f17e282be78481e7cae95974	0	35	D_0__Bacteria;D_1__Planctomycetes	0.988911
5f708541f2e764a9f861ab87f1428ae2	0	65	D_0__Bacteria;D_1__Planctomycetes	0.924568
dc5db941e3cfcf4e00ee8cbcef2e8a82	0	11	D_0__Bacteria;D_1__Planctomycetes;D_2__Phycisphaerae;D_3__Phycisphaerales;D_4__Phycisphaeraceae;D_5__CL500-3;D_6__uncultured bacterium	0.999875
867b615f54597eedbb86fc33109613b5	0	30	D_0__Bacteria;D_1__Planctomycetes;D_2__Phycisphaerae;D_3__Phycisphaerales;D_4__Phycisphaeraceae;D_5__SM1A02	0.999968
823220772a0baae8340bb5cb8fddd00c	0	48	D_0__Bacteria;D_1__Planctomycetes;D_2__Phycisphaerae;D_3__Phycisphaerales;D_4__Phycisphaeraceae;D_5__SM1A02;D_6__metagenome	0.915216
044caabbba3e0566517df2b47f4b2f44	0	337	D_0__Bacteria;D_1__Planctomycetes;D_2__Phycisphaerae;D_3__Phycisphaerales;D_4__Phycisphaeraceae;D_5__SM1A02;D_6__metagenome	0.994029
ca82f37f0bd1f6bb21267f5534644528	0	51	D_0__Bacteria;D_1__Planctomycetes;D_2__Phycisphaerae;D_3__Phycisphaerales;D_4__Phycisphaeraceae;D_5__SM1A02;D_6__uncultured bacterium	0.993698
bf26b922bec4212f73e9375dfcf730e5	0	54	D_0__Bacteria;D_1__Planctomycetes;D_2__Phycisphaerae;D_3__Phycisphaerales;D_4__Phycisphaeraceae;D_5__SM1A02;D_6__uncultured bacterium	0.999471
d5c4b2e99544f96af94bad6b274da455	0	189	D_0__Bacteria;D_1__Planctomycetes;D_2__Phycisphaerae;D_3__Phycisphaerales;D_4__Phycisphaeraceae;D_5__SM1A02;D_6__uncultured prokaryote	0.997664
c20e8f916ab5e5591999840e5f18c298	0	215	D_0__Bacteria;D_1__Planctomycetes;D_2__Phycisphaerae;D_3__Phycisphaerales;D_4__Phycisphaeraceae;D_5__SM1A02;D_6__unidentified marine bacterioplankton	0.982796
3fe0752738e6e1b681ae072251474efc	0	23	D_0__Bacteria;D_1__Planctomycetes;D_2__Phycisphaerae;D_3__Pla1 lineage;D_4__uncultured bacterium;D_5__uncultured bacterium;D_6__uncultured bacterium	0.999412
da51fcae6c441434ebc286f921507ab5	0	19	D_0__Bacteria;D_1__Planctomycetes;D_2__Phycisphaerae;D_3__Tepidisphaerales	1
9d3e5d64bb26454e39303fc4284bc3d2	0	10	D_0__Bacteria;D_1__Planctomycetes;D_2__Phycisphaerae;D_3__Tepidisphaerales;D_4__WD2101 soil group;D_5__uncultured bacterium;D_6__uncultured bacterium	0.985115
dcc6a1d0b2b941ae7499c49484a9adbf	0	28	D_0__Bacteria;D_1__Planctomycetes;D_2__Phycisphaerae;D_3__Tepidisphaerales;D_4__WD2101 soil group;D_5__uncultured bacterium;D_6__uncultured bacterium	0.968726
d12dd202f87e7d2851716a2f5ba9d888	0	30	D_0__Bacteria;D_1__Planctomycetes;D_2__Phycisphaerae;D_3__Tepidisphaerales;D_4__WD2101 soil group;D_5__uncultured bacterium;D_6__uncultured bacterium	0.958189
a9cee0998fc895c56a1595fda8aa554e	0	167	D_0__Bacteria;D_1__Planctomycetes;D_2__Phycisphaerae;D_3__Tepidisphaerales;D_4__WD2101 soil group;D_5__uncultured bacterium;D_6__uncultured bacterium	0.748147
abe5ff5febdaa301682c66ca4eb98987	0	4917	D_0__Bacteria;D_1__Planctomycetes;D_2__Phycisphaerae;D_3__Tepidisphaerales;D_4__WD2101 soil group;D_5__uncultured bacterium;D_6__uncultured bacterium	0.986977
02fce0857d16eeaaf96976f58f828ec5	0	161	D_0__Bacteria;D_1__Planctomycetes;D_2__Phycisphaerae;D_3__Tepidisphaerales;D_4__WD2101 soil group;D_5__uncultured planctomycete;D_6__uncultured planctomycete	0.997879
db2aeaf645f8b8db1b8def3dcc727e57	28	0	D_0__Bacteria;D_1__Planctomycetes;D_2__Planctomycetacia	0.999871
4cca7e6284839d365eabbd2c522a36b4	0	195	D_0__Bacteria;D_1__Planctomycetes;D_2__Planctomycetacia;D_3__Gemmatales;D_4__Gemmataceae;D_5__Fimbriiglobus;D_6__uncultured bacterium	0.998439
e4426e1ce18516715c6c303b1c4a7098	0	195	D_0__Bacteria;D_1__Planctomycetes;D_2__Planctomycetacia;D_3__Gemmatales;D_4__Gemmataceae;D_5__Fimbriiglobus;D_6__uncultured bacterium	0.767975
cc3febbd4cbf7c3e9d9f5abf22569eb8	0	16	D_0__Bacteria;D_1__Planctomycetes;D_2__Planctomycetacia;D_3__Gemmatales;D_4__Gemmataceae;D_5__Gemmata	0.993242
0257b3e0e29e41728018987c9a475cbc	22	0	D_0__Bacteria;D_1__Planctomycetes;D_2__Planctomycetacia;D_3__Gemmatales;D_4__Gemmataceae;D_5__Gemmata	0.999999
dc9a3c705c681bbaf60ea89c9d7e3632	215	0	D_0__Bacteria;D_1__Planctomycetes;D_2__Planctomycetacia;D_3__Gemmatales;D_4__Gemmataceae;D_5__Gemmata	1
c177519ee7609e37f2c68bab6908c1f5	0	1952	D_0__Bacteria;D_1__Planctomycetes;D_2__Planctomycetacia;D_3__Gemmatales;D_4__Gemmataceae;D_5__Gemmata	0.993589
ec03d0ed2ba9e79106c70f0aa0e85dee	0	14340	D_0__Bacteria;D_1__Planctomycetes;D_2__Planctomycetacia;D_3__Gemmatales;D_4__Gemmataceae;D_5__Gemmata	1
2d1fe46b31d1669ed2244d33144af4f9	14746	0	D_0__Bacteria;D_1__Planctomycetes;D_2__Planctomycetacia;D_3__Gemmatales;D_4__Gemmataceae;D_5__Gemmata	1
f3f0fa2961f7777aa5132810c97b1cee	0	11	D_0__Bacteria;D_1__Planctomycetes;D_2__Planctomycetacia;D_3__Gemmatales;D_4__Gemmataceae;D_5__Gemmata;D_6__uncultured bacterium	0.874098
eac3f4eccaf6696c78a0ad6de0be50ff	31	0	D_0__Bacteria;D_1__Planctomycetes;D_2__Planctomycetacia;D_3__Gemmatales;D_4__Gemmataceae;D_5__Gemmata;D_6__uncultured bacterium	0.933831
afb6f7a673d81ef1bf32cc730a03aa1f	0	35	D_0__Bacteria;D_1__Planctomycetes;D_2__Planctomycetacia;D_3__Gemmatales;D_4__Gemmataceae;D_5__Gemmata;D_6__uncultured bacterium	0.774374
497316ee66600dfab03ad0784fed3001	0	94	D_0__Bacteria;D_1__Planctomycetes;D_2__Planctomycetacia;D_3__Gemmatales;D_4__Gemmataceae;D_5__Gemmata;D_6__uncultured bacterium	0.916281
bc4e8ce55b01dfc0c60d046dc62c4622	0	123	D_0__Bacteria;D_1__Planctomycetes;D_2__Planctomycetacia;D_3__Gemmatales;D_4__Gemmataceae;D_5__Gemmata;D_6__uncultured bacterium	0.971504
a2303ae607d4458c770cad5d93bdb7cb	0	235	D_0__Bacteria;D_1__Planctomycetes;D_2__Planctomycetacia;D_3__Gemmatales;D_4__Gemmataceae;D_5__Gemmata;D_6__uncultured bacterium	0.979802
588a8d8106f72ca8e0fd1fa97bac9023	0	832	D_0__Bacteria;D_1__Planctomycetes;D_2__Planctomycetacia;D_3__Gemmatales;D_4__Gemmataceae;D_5__Gemmata;D_6__uncultured bacterium	0.796799
78af57a73b37d1214cab87602e080a84	0	36	D_0__Bacteria;D_1__Planctomycetes;D_2__Planctomycetacia;D_3__Gemmatales;D_4__Gemmataceae;D_5__Gemmata;D_6__uncultured Gemmata sp.	0.806032
b353b59ed591b58f81bf8bb4bcefa980	0	55	D_0__Bacteria;D_1__Planctomycetes;D_2__Planctomycetacia;D_3__Gemmatales;D_4__Gemmataceae;D_5__Telmatocola;D_6__uncultured planctomycete	0.999999
514615a4fcea1a3967adf933cd3bcd0e	0	184	D_0__Bacteria;D_1__Planctomycetes;D_2__Planctomycetacia;D_3__Gemmatales;D_4__Gemmataceae;D_5__Telmatocola;D_6__uncultured planctomycete	0.999999
2f085b8505f36b0a0701ad6e0c28678c	10	0	D_0__Bacteria;D_1__Planctomycetes;D_2__Planctomycetacia;D_3__Gemmatales;D_4__Gemmataceae;D_5__uncultured	0.999095
074079e4b9bed516a2a48fb64b9659d4	13	0	D_0__Bacteria;D_1__Planctomycetes;D_2__Planctomycetacia;D_3__Gemmatales;D_4__Gemmataceae;D_5__uncultured	0.999972
840a9aeb01b39d831f77f37783bd4eb3	0	20	D_0__Bacteria;D_1__Planctomycetes;D_2__Planctomycetacia;D_3__Gemmatales;D_4__Gemmataceae;D_5__uncultured	0.999771
69897baba65acb38e864640fba9211ec	0	42	D_0__Bacteria;D_1__Planctomycetes;D_2__Planctomycetacia;D_3__Gemmatales;D_4__Gemmataceae;D_5__uncultured	0.996147
ee7045b9cc5d2217c131eb8542d59a41	0	11	D_0__Bacteria;D_1__Planctomycetes;D_2__Planctomycetacia;D_3__Gemmatales;D_4__Gemmataceae;D_5__uncultured;D_6__uncultured bacterium	0.98303
146da46b31d09389263439aec08ba1ca	0	17	D_0__Bacteria;D_1__Planctomycetes;D_2__Planctomycetacia;D_3__Gemmatales;D_4__Gemmataceae;D_5__uncultured;D_6__uncultured bacterium	0.929843
6538f8c53087c96bdcd7e1a71e383133	0	19	D_0__Bacteria;D_1__Planctomycetes;D_2__Planctomycetacia;D_3__Gemmatales;D_4__Gemmataceae;D_5__uncultured;D_6__uncultured bacterium	0.982361
dc8f22537b38817df96f4d5c0aebd1d9	0	20	D_0__Bacteria;D_1__Planctomycetes;D_2__Planctomycetacia;D_3__Gemmatales;D_4__Gemmataceae;D_5__uncultured;D_6__uncultured bacterium	0.951276
d214ee9d460a55645b215dcffbb60280	0	34	D_0__Bacteria;D_1__Planctomycetes;D_2__Planctomycetacia;D_3__Gemmatales;D_4__Gemmataceae;D_5__uncultured;D_6__uncultured bacterium	0.83071
51863bc144ee1eee1c38d1728aaff8a9	0	36	D_0__Bacteria;D_1__Planctomycetes;D_2__Planctomycetacia;D_3__Gemmatales;D_4__Gemmataceae;D_5__uncultured;D_6__uncultured bacterium	0.868681
4e40963998aa4995ec26764365e4eee7	0	38	D_0__Bacteria;D_1__Planctomycetes;D_2__Planctomycetacia;D_3__Gemmatales;D_4__Gemmataceae;D_5__uncultured;D_6__uncultured bacterium	0.960291
b6e2105d7e91cc77ac0650651bbcd9ba	0	44	D_0__Bacteria;D_1__Planctomycetes;D_2__Planctomycetacia;D_3__Gemmatales;D_4__Gemmataceae;D_5__uncultured;D_6__uncultured bacterium	0.766409
4e5832089880f0b5f8fe006091fc5cdf	57	0	D_0__Bacteria;D_1__Planctomycetes;D_2__Planctomycetacia;D_3__Gemmatales;D_4__Gemmataceae;D_5__uncultured;D_6__uncultured bacterium	0.986765
ed18079893948b071f9fbfc50733b68e	0	69	D_0__Bacteria;D_1__Planctomycetes;D_2__Planctomycetacia;D_3__Gemmatales;D_4__Gemmataceae;D_5__uncultured;D_6__uncultured bacterium	0.975591
573b6231092152d20fbd0abcff374414	0	78	D_0__Bacteria;D_1__Planctomycetes;D_2__Planctomycetacia;D_3__Gemmatales;D_4__Gemmataceae;D_5__uncultured;D_6__uncultured bacterium	0.753637
a85b941e010643116ad47a069fcd5a33	0	95	D_0__Bacteria;D_1__Planctomycetes;D_2__Planctomycetacia;D_3__Gemmatales;D_4__Gemmataceae;D_5__uncultured;D_6__uncultured bacterium	0.759129
5edd58457885e38ef971eb077706bc73	0	194	D_0__Bacteria;D_1__Planctomycetes;D_2__Planctomycetacia;D_3__Gemmatales;D_4__Gemmataceae;D_5__uncultured;D_6__uncultured bacterium	0.797517
dfecf3242e56156df5d3d2c06c90d380	0	293	D_0__Bacteria;D_1__Planctomycetes;D_2__Planctomycetacia;D_3__Gemmatales;D_4__Gemmataceae;D_5__uncultured;D_6__uncultured bacterium	0.985227
285545c9b1fd3648138bef5d29924424	0	1419	D_0__Bacteria;D_1__Planctomycetes;D_2__Planctomycetacia;D_3__Gemmatales;D_4__Gemmataceae;D_5__uncultured;D_6__uncultured bacterium	0.906673
826c0034bf4e5fabab6bbc05d60ec403	0	1477	D_0__Bacteria;D_1__Planctomycetes;D_2__Planctomycetacia;D_3__Gemmatales;D_4__Gemmataceae;D_5__uncultured;D_6__uncultured bacterium	0.966802
7ec12e7bbea1df270d26b3e6039d1dae	0	3285	D_0__Bacteria;D_1__Planctomycetes;D_2__Planctomycetacia;D_3__Gemmatales;D_4__Gemmataceae;D_5__uncultured;D_6__uncultured bacterium	0.993944
8932c9d14c5bb9f8d3ae738709de503c	0	34	D_0__Bacteria;D_1__Planctomycetes;D_2__Planctomycetacia;D_3__Gemmatales;D_4__Gemmataceae;D_5__uncultured;D_6__uncultured Crater Lake bacterium CL500-52	1
f19465454ae361904894b03f928d7ae3	0	25	D_0__Bacteria;D_1__Planctomycetes;D_2__Planctomycetacia;D_3__Gemmatales;D_4__Gemmataceae;D_5__uncultured;D_6__uncultured planctomycete	0.990344
396f15eb2b3afc81491ac116a3faafa4	0	41	D_0__Bacteria;D_1__Planctomycetes;D_2__Planctomycetacia;D_3__Gemmatales;D_4__Gemmataceae;D_5__uncultured;D_6__uncultured planctomycete	0.950226
4c18d9afbad6885bc8f57b4650ceb43c	0	25	D_0__Bacteria;D_1__Planctomycetes;D_2__Planctomycetacia;D_3__Isosphaerales;D_4__Isosphaeraceae;D_5__Aquisphaera;D_6__uncultured bacterium	0.997251
c6fd8256940f3a3ecc0e6d125bb3b613	10	0	D_0__Bacteria;D_1__Planctomycetes;D_2__Planctomycetacia;D_3__Isosphaerales;D_4__Isosphaeraceae;D_5__Isosphaera;D_6__Isosphaera pallida ATCC 43644	0.999107
ac941fc674bcce700ecd14ab20fa091c	37	0	D_0__Bacteria;D_1__Planctomycetes;D_2__Planctomycetacia;D_3__Isosphaerales;D_4__Isosphaeraceae;D_5__Isosphaera;D_6__Isosphaera pallida ATCC 43644	0.999579
6b21b2b1c9195a61d103faefe47a5e76	92	0	D_0__Bacteria;D_1__Planctomycetes;D_2__Planctomycetacia;D_3__Isosphaerales;D_4__Isosphaeraceae;D_5__Isosphaera;D_6__Isosphaera pallida ATCC 43644	0.999625
bef2038fe566185d309d06d44da9b796	0	312	D_0__Bacteria;D_1__Planctomycetes;D_2__Planctomycetacia;D_3__Isosphaerales;D_4__Isosphaeraceae;D_5__uncultured	0.999798
c708e2afbf11347b0438c833d0267990	168	0	D_0__Bacteria;D_1__Planctomycetes;D_2__Planctomycetacia;D_3__Pirellulales;D_4__Pirellulaceae;D_5__Pir3 lineage;D_6__uncultured bacterium	0.938284
558b5e0d487d775d55383d21d553e400	0	14	D_0__Bacteria;D_1__Planctomycetes;D_2__Planctomycetacia;D_3__Pirellulales;D_4__Pirellulaceae;D_5__Pir4 lineage	0.99814
f349c6fe90eaa5440d0e0a9e8378b47f	0	12	D_0__Bacteria;D_1__Planctomycetes;D_2__Planctomycetacia;D_3__Pirellulales;D_4__Pirellulaceae;D_5__Pir4 lineage;D_6__uncultured Pirellula sp.	0.891146
224cc005141e97334d7ad62a285efb7d	0	14	D_0__Bacteria;D_1__Planctomycetes;D_2__Planctomycetacia;D_3__Pirellulales;D_4__Pirellulaceae;D_5__Pirellula	1
904f146a5bf3f130e592bf8f2ed99b73	0	37	D_0__Bacteria;D_1__Planctomycetes;D_2__Planctomycetacia;D_3__Pirellulales;D_4__Pirellulaceae;D_5__Pirellula	0.999996
9ab8fda76a2421ebafdd2f20004a146c	0	99	D_0__Bacteria;D_1__Planctomycetes;D_2__Planctomycetacia;D_3__Pirellulales;D_4__Pirellulaceae;D_5__Pirellula	0.99906
b7ca6f80afc7374eb6032081930e2da2	0	246	D_0__Bacteria;D_1__Planctomycetes;D_2__Planctomycetacia;D_3__Pirellulales;D_4__Pirellulaceae;D_5__Pirellula;D_6__uncultured Pasteuria sp.	0.770046
93f25ae209b043d5e79b5e1c2eea8bdc	0	81	D_0__Bacteria;D_1__Planctomycetes;D_2__Planctomycetacia;D_3__Pirellulales;D_4__Pirellulaceae;D_5__Thermogutta;D_6__Thermogutta terrifontis	0.998297
333b7f544c8c6ed66d2e28c91f82142d	22	0	D_0__Bacteria;D_1__Planctomycetes;D_2__Planctomycetacia;D_3__Pirellulales;D_4__Pirellulaceae;D_5__Thermogutta;D_6__uncultured bacterium	1
e4993a2fd0d08484bb508061a984a2ac	35	0	D_0__Bacteria;D_1__Planctomycetes;D_2__Planctomycetacia;D_3__Pirellulales;D_4__Pirellulaceae;D_5__Thermogutta;D_6__uncultured bacterium	0.999649
87a97baca8596c72d13938266dc4ded5	7688	0	D_0__Bacteria;D_1__Planctomycetes;D_2__Planctomycetacia;D_3__Pirellulales;D_4__Pirellulaceae;D_5__Thermogutta;D_6__uncultured bacterium	1
d8c5a4f6f7eca01ca5da97c50da67f34	0	10	D_0__Bacteria;D_1__Planctomycetes;D_2__Planctomycetacia;D_3__Pirellulales;D_4__Pirellulaceae;D_5__uncultured	0.990729
6c563afffe57cfb26d5a5b271a8768bc	0	55	D_0__Bacteria;D_1__Planctomycetes;D_2__Planctomycetacia;D_3__Pirellulales;D_4__Pirellulaceae;D_5__uncultured	0.999402
0b9c7d8a3b10f7f195c6efbff9478e4f	0	12	D_0__Bacteria;D_1__Planctomycetes;D_2__Planctomycetacia;D_3__Pirellulales;D_4__Pirellulaceae;D_5__uncultured;D_6__metagenome	0.935563
ab9fa338caf1bd5ef0f31b257cf9d3c9	0	389	D_0__Bacteria;D_1__Planctomycetes;D_2__Planctomycetacia;D_3__Pirellulales;D_4__Pirellulaceae;D_5__uncultured;D_6__uncultured sludge bacterium A8	0.716175
f9e2f872746539a226682210370d87e9	0	88	D_0__Bacteria;D_1__Planctomycetes;D_2__Planctomycetacia;D_3__Planctomycetales;D_4__Rubinisphaeraceae;D_5__SH-PL14;D_6__uncultured bacterium	0.984373
66248729226c3f48ff12dc7d40d9d658	0	13	D_0__Bacteria;D_1__Planctomycetes;D_2__Planctomycetacia;D_3__Planctomycetales;D_4__Schlesneriaceae;D_5__Planctopirus;D_6__uncultured planctomycete	0.956474
716fd1b2f0d3ffc3ee3a87313ac15d52	0	15	D_0__Bacteria;D_1__Planctomycetes;D_2__Planctomycetacia;D_3__Planctomycetales;D_4__Schlesneriaceae;D_5__Planctopirus;D_6__uncultured planctomycete	0.842002
25371aabf2201a3e68f05d99efe610a0	0	43	D_0__Bacteria;D_1__Planctomycetes;D_2__Planctomycetacia;D_3__Planctomycetales;D_4__Schlesneriaceae;D_5__Planctopirus;D_6__uncultured planctomycete	0.836629
b2d139e38949f6a87679a49b887e10a3	0	13	D_0__Bacteria;D_1__Planctomycetes;D_2__Planctomycetacia;D_3__Planctomycetales;D_4__uncultured;D_5__uncultured planctomycete;D_6__uncultured planctomycete	0.992232
bd23339154b6f7ce5a94b1444fa22245	0	16	D_0__Bacteria;D_1__Planctomycetes;D_2__Planctomycetacia;D_3__Planctomycetales;D_4__uncultured;D_5__uncultured planctomycete;D_6__uncultured planctomycete	0.995574
602a57a205943f8199734167f192f962	0	154	D_0__Bacteria;D_1__Planctomycetes;D_2__Planctomycetacia;D_3__uncultured;D_4__uncultured planctomycete;D_5__uncultured planctomycete;D_6__uncultured planctomycete	0.915584
2368c44a284530c7cf2a659e9d16bd38	0	12	D_0__Bacteria;D_1__Planctomycetes;D_2__vadinHA49	1
8d4cbbaef715dc76170d584f313a0fec	0	13	D_0__Bacteria;D_1__Planctomycetes;D_2__vadinHA49	1
58fdbd943c5a821bc583056ce1bb5699	0	10	D_0__Bacteria;D_1__Planctomycetes;D_2__vadinHA49;D_3__uncultured soil bacterium;D_4__uncultured soil bacterium;D_5__uncultured soil bacterium;D_6__uncultured soil bacterium	0.989767
988511729f7f1c795e742f0fe647136b	0	20	D_0__Bacteria;D_1__Planctomycetes;D_2__vadinHA49;D_3__uncultured soil bacterium;D_4__uncultured soil bacterium;D_5__uncultured soil bacterium;D_6__uncultured soil bacterium	0.979613
d0c8a25f71233d8714e31fb8d68a9d5a	0	21	D_0__Bacteria;D_1__Planctomycetes;D_2__vadinHA49;D_3__uncultured soil bacterium;D_4__uncultured soil bacterium;D_5__uncultured soil bacterium;D_6__uncultured soil bacterium	0.967486
1e23601083706f3d714944c4e43705cf	0	11	D_0__Bacteria;D_1__Proteobacteria	0.904205
8d65c901b0a43ccf3057021e1d4fee1c	0	14	D_0__Bacteria;D_1__Proteobacteria	0.766419
050255caf4495384badafd1a1c30e380	0	22	D_0__Bacteria;D_1__Proteobacteria	0.963034
f8a63f3b3aa525aa9b5df763e96fe612	0	13	D_0__Bacteria;D_1__Proteobacteria;D_2__Alphaproteobacteria	0.933798
2e9eb133d5def6c5a69846ca78a3ed55	27	0	D_0__Bacteria;D_1__Proteobacteria;D_2__Alphaproteobacteria	0.999986
74b4d2ebe1ac25ac462e87b53ec60fe9	0	63	D_0__Bacteria;D_1__Proteobacteria;D_2__Alphaproteobacteria	0.989961
ddad738c1f6c44b370783ce10040e43a	0	167	D_0__Bacteria;D_1__Proteobacteria;D_2__Alphaproteobacteria	0.99158
77dedd9d430a1e240fe5c9b4f3107f62	0	182	D_0__Bacteria;D_1__Proteobacteria;D_2__Alphaproteobacteria	0.99999
590c5d07c461951c80d024ba4d658519	184	0	D_0__Bacteria;D_1__Proteobacteria;D_2__Alphaproteobacteria;D_3__Acetobacterales	0.910649
687a8c2d272a4f4bd5c6c35c5703f92e	0	11	D_0__Bacteria;D_1__Proteobacteria;D_2__Alphaproteobacteria;D_3__Acetobacterales;D_4__Acetobacteraceae;D_5__Acidiphilium	0.703876
6674fd2696ae8fa444a67d5a4a38f3a5	0	29	D_0__Bacteria;D_1__Proteobacteria;D_2__Alphaproteobacteria;D_3__Acetobacterales;D_4__Acetobacteraceae;D_5__Acidiphilium;D_6__uncultured bacterium	0.999306
b75cf680bbcbb413f7d93dcd76b81c2b	0	16	D_0__Bacteria;D_1__Proteobacteria;D_2__Alphaproteobacteria;D_3__Acetobacterales;D_4__Acetobacteraceae;D_5__Acidocella	0.999908
6d10ae9b874acad06151bee46d74a88e	16	0	D_0__Bacteria;D_1__Proteobacteria;D_2__Alphaproteobacteria;D_3__Acetobacterales;D_4__Acetobacteraceae;D_5__Rhodovarius;D_6__uncultured bacterium	0.930664
315518b5fe6d82315c55c3aec4fcd35d	0	27	D_0__Bacteria;D_1__Proteobacteria;D_2__Alphaproteobacteria;D_3__Acetobacterales;D_4__Acetobacteraceae;D_5__Rhodovarius;D_6__uncultured bacterium	0.944355
c51e21ace76c39c7cfe8fdd94ae5c7ac	0	958	D_0__Bacteria;D_1__Proteobacteria;D_2__Alphaproteobacteria;D_3__Acetobacterales;D_4__Acetobacteraceae;D_5__Rhodovarius;D_6__uncultured bacterium	0.99964
09225becf718699e5c41b51ed529ba7f	0	3623	D_0__Bacteria;D_1__Proteobacteria;D_2__Alphaproteobacteria;D_3__Acetobacterales;D_4__Acetobacteraceae;D_5__Rhodovarius;D_6__uncultured bacterium	0.999756
e92dcc1d4f55d82f342454ebd4e12fac	0	118	D_0__Bacteria;D_1__Proteobacteria;D_2__Alphaproteobacteria;D_3__Acetobacterales;D_4__Acetobacteraceae;D_5__Roseomonas	0.994092
909d1d5926b0ae54328dd6678050eedc	0	524	D_0__Bacteria;D_1__Proteobacteria;D_2__Alphaproteobacteria;D_3__Acetobacterales;D_4__Acetobacteraceae;D_5__Roseomonas	0.968181
8575614356d81680834af6844cdfc78c	0	9277	D_0__Bacteria;D_1__Proteobacteria;D_2__Alphaproteobacteria;D_3__Acetobacterales;D_4__Acetobacteraceae;D_5__Roseomonas	0.996723
9cc2b6c3b97ee0481bbb04e2fb0b5d09	0	3407	D_0__Bacteria;D_1__Proteobacteria;D_2__Alphaproteobacteria;D_3__Acetobacterales;D_4__Acetobacteraceae;D_5__Roseomonas;D_6__metagenome	0.705094
dc41988d89e2c7d0af70f66e51ba2e60	12	0	D_0__Bacteria;D_1__Proteobacteria;D_2__Alphaproteobacteria;D_3__Acetobacterales;D_4__Acetobacteraceae;D_5__Roseomonas;D_6__Roseomonas genomospecies 4	0.839665
80ac4b4c8dddcc568293dad288540d3f	0	1426	D_0__Bacteria;D_1__Proteobacteria;D_2__Alphaproteobacteria;D_3__Acetobacterales;D_4__Acetobacteraceae;D_5__Roseomonas;D_6__uncultured bacterium	0.899716
dfe379a88fa4259613762d87e4dd4fd5	0	91	D_0__Bacteria;D_1__Proteobacteria;D_2__Alphaproteobacteria;D_3__Acetobacterales;D_4__Acetobacteraceae;D_5__Rubritepida;D_6__uncultured bacterium	0.98659
d006ba6e2d91d2b39ba6bf2a06507e10	0	130	D_0__Bacteria;D_1__Proteobacteria;D_2__Alphaproteobacteria;D_3__Acetobacterales;D_4__Acetobacteraceae;D_5__Rubritepida;D_6__uncultured bacterium	0.998569
dd49965958488455116f1b362d915ab7	0	52	D_0__Bacteria;D_1__Proteobacteria;D_2__Alphaproteobacteria;D_3__Acetobacterales;D_4__Acetobacteraceae;D_5__uncultured	0.793453
685c4d1581d230e326b2cad192b83ebb	0	15	D_0__Bacteria;D_1__Proteobacteria;D_2__Alphaproteobacteria;D_3__Acetobacterales;D_4__Acetobacteraceae;D_5__uncultured;D_6__uncultured alpha proteobacterium	0.998619
2282164d5388d03045e3b3b684322b84	98	294	D_0__Bacteria;D_1__Proteobacteria;D_2__Alphaproteobacteria;D_3__Acetobacterales;D_4__Elioraeaceae;D_5__Elioraea	0.853407
e11cd0c550e8935482dd1f1861e206bc	398	0	D_0__Bacteria;D_1__Proteobacteria;D_2__Alphaproteobacteria;D_3__Acetobacterales;D_4__Elioraeaceae;D_5__Elioraea	0.737309
863f32e6f4b65365c58b3209d5a1dc1f	33	2588	D_0__Bacteria;D_1__Proteobacteria;D_2__Alphaproteobacteria;D_3__Acetobacterales;D_4__Elioraeaceae;D_5__Elioraea;D_6__Elioraea tepidiphila DSM 17972	0.916106
8cb92babedb9f4ff7bedee4ac4f47370	15	0	D_0__Bacteria;D_1__Proteobacteria;D_2__Alphaproteobacteria;D_3__Azospirillales;D_4__Azospirillaceae;D_5__Azospirillum	1
27f2deaf9336e6c87fd26ba26b071591	0	55	D_0__Bacteria;D_1__Proteobacteria;D_2__Alphaproteobacteria;D_3__Azospirillales;D_4__Azospirillaceae;D_5__Azospirillum	0.988087
ca688be0975f72aa859c430eda485391	78	14	D_0__Bacteria;D_1__Proteobacteria;D_2__Alphaproteobacteria;D_3__Azospirillales;D_4__Azospirillaceae;D_5__Azospirillum	1
17169d311614abd5334fdb2cb89c4889	12	0	D_0__Bacteria;D_1__Proteobacteria;D_2__Alphaproteobacteria;D_3__Azospirillales;D_4__Azospirillaceae;D_5__Azospirillum sp. MIMtkN9;D_6__Azospirillum sp. MIMtkN9	0.999929
e28dc03177332ccf6db2243a018e21ab	15	9	D_0__Bacteria;D_1__Proteobacteria;D_2__Alphaproteobacteria;D_3__Azospirillales;D_4__Azospirillaceae;D_5__Rhodocista sp. SCSIO 13435;D_6__Rhodocista sp. SCSIO 13435	0.99962
43d48910db88aebbeb1123f4f85b510c	25	2	D_0__Bacteria;D_1__Proteobacteria;D_2__Alphaproteobacteria;D_3__Caulobacterales;D_4__Caulobacteraceae	0.999996
8efad63c788076f33af3103d3ec16f9a	0	39	D_0__Bacteria;D_1__Proteobacteria;D_2__Alphaproteobacteria;D_3__Caulobacterales;D_4__Caulobacteraceae	0.999978
72a4994f47ea7711cfc4d72025406fd6	49	5	D_0__Bacteria;D_1__Proteobacteria;D_2__Alphaproteobacteria;D_3__Caulobacterales;D_4__Caulobacteraceae	1
4499990648f9ecc3dfdc374c6e804f21	0	13	D_0__Bacteria;D_1__Proteobacteria;D_2__Alphaproteobacteria;D_3__Caulobacterales;D_4__Caulobacteraceae;D_5__Asticcacaulis;D_6__uncultured bacterium	0.955881
bc03a200af2224fb2a163c73b8d01417	0	10	D_0__Bacteria;D_1__Proteobacteria;D_2__Alphaproteobacteria;D_3__Caulobacterales;D_4__Caulobacteraceae;D_5__Brevundimonas	1
1369aba02dd8b749b4c4c2a799d34207	6	5	D_0__Bacteria;D_1__Proteobacteria;D_2__Alphaproteobacteria;D_3__Caulobacterales;D_4__Caulobacteraceae;D_5__Brevundimonas	0.999958
49e118df3042c81942e80c2765dd9742	0	15	D_0__Bacteria;D_1__Proteobacteria;D_2__Alphaproteobacteria;D_3__Caulobacterales;D_4__Caulobacteraceae;D_5__Brevundimonas	1
65a457a89bd1c80f8095e16f1d0606bd	18	0	D_0__Bacteria;D_1__Proteobacteria;D_2__Alphaproteobacteria;D_3__Caulobacterales;D_4__Caulobacteraceae;D_5__Brevundimonas	0.999999
ddf9871ffa7a7ab4e62880d5b778e9c5	37	2	D_0__Bacteria;D_1__Proteobacteria;D_2__Alphaproteobacteria;D_3__Caulobacterales;D_4__Caulobacteraceae;D_5__Brevundimonas	0.999998
76c34ea0c218412c1ad91b44f7754403	110	8	D_0__Bacteria;D_1__Proteobacteria;D_2__Alphaproteobacteria;D_3__Caulobacterales;D_4__Caulobacteraceae;D_5__Brevundimonas	0.99984
3309d238938cbac170f202acea8ed0ae	0	36	D_0__Bacteria;D_1__Proteobacteria;D_2__Alphaproteobacteria;D_3__Caulobacterales;D_4__Caulobacteraceae;D_5__Caulobacter	0.997362
3796898a79545374ef8e65a68f6e83b8	0	168	D_0__Bacteria;D_1__Proteobacteria;D_2__Alphaproteobacteria;D_3__Caulobacterales;D_4__Caulobacteraceae;D_5__Caulobacter	0.9798
d2e66902d9a7f6b68522b1eeb834bf69	13	0	D_0__Bacteria;D_1__Proteobacteria;D_2__Alphaproteobacteria;D_3__Caulobacterales;D_4__Caulobacteraceae;D_5__Phenylobacterium	0.99995
8ed18a909faae39a54963deb9820fee1	14	0	D_0__Bacteria;D_1__Proteobacteria;D_2__Alphaproteobacteria;D_3__Caulobacterales;D_4__Caulobacteraceae;D_5__Phenylobacterium;D_6__Phenylobacterium sp. HKS-05	0.724812
8dcedafe1654d60aee869bbc66c4efcb	13	5	D_0__Bacteria;D_1__Proteobacteria;D_2__Alphaproteobacteria;D_3__Caulobacterales;D_4__Caulobacteraceae;D_5__PMMR1;D_6__uncultured bacterium	0.971998
1b3cb7adecd25b3a160f1c85dd7119a7	21	0	D_0__Bacteria;D_1__Proteobacteria;D_2__Alphaproteobacteria;D_3__Caulobacterales;D_4__Caulobacteraceae;D_5__uncultured	0.986058
28bdcf96be541337ac24a3cab64b6096	0	138	D_0__Bacteria;D_1__Proteobacteria;D_2__Alphaproteobacteria;D_3__Caulobacterales;D_4__Hyphomonadaceae	0.999986
9b37685cc2d081594f8f2de79fc67e14	0	520	D_0__Bacteria;D_1__Proteobacteria;D_2__Alphaproteobacteria;D_3__Caulobacterales;D_4__Hyphomonadaceae;D_5__Hyphomonas	0.99996
f1086f321a899e2d8c40fa41c26b6c2f	0	42	D_0__Bacteria;D_1__Proteobacteria;D_2__Alphaproteobacteria;D_3__Caulobacterales;D_4__Hyphomonadaceae;D_5__SWB02;D_6__metagenome	0.806596
1714070997466253d4a2c67989da6cd7	0	204	D_0__Bacteria;D_1__Proteobacteria;D_2__Alphaproteobacteria;D_3__Caulobacterales;D_4__Hyphomonadaceae;D_5__SWB02;D_6__metagenome	0.772271
921e7ae477a2ad695ca32df2de317a37	0	53	D_0__Bacteria;D_1__Proteobacteria;D_2__Alphaproteobacteria;D_3__Caulobacterales;D_4__Parvularculaceae;D_5__Amphiplicatus;D_6__uncultured bacterium	0.988055
d318f27ee341ac585fb898d3990fd037	0	23	D_0__Bacteria;D_1__Proteobacteria;D_2__Alphaproteobacteria;D_3__Dongiales;D_4__Dongiaceae;D_5__Dongia	1
a5bdaef1eff5ed958a66083c36f96848	0	17	D_0__Bacteria;D_1__Proteobacteria;D_2__Alphaproteobacteria;D_3__Elsterales;D_4__uncultured	0.999989
647af21adcf50bd25285c8c1694d52b2	0	17	D_0__Bacteria;D_1__Proteobacteria;D_2__Alphaproteobacteria;D_3__Holosporales;D_4__Holosporaceae;D_5__uncultured;D_6__uncultured bacterium	0.796846
52a419b4d3d8b6c398da089c79cd5a3f	0	11	D_0__Bacteria;D_1__Proteobacteria;D_2__Alphaproteobacteria;D_3__Micropepsales;D_4__Micropepsaceae;D_5__uncultured;D_6__metagenome	0.745634
d1d6e3e3e666f8bd496d89b6185a3eb1	11	0	D_0__Bacteria;D_1__Proteobacteria;D_2__Alphaproteobacteria;D_3__Micropepsales;D_4__Micropepsaceae;D_5__uncultured;D_6__metagenome	0.852249
8d6883baedcc142859afe0df58224b17	0	24	D_0__Bacteria;D_1__Proteobacteria;D_2__Alphaproteobacteria;D_3__Paracaedibacterales;D_4__Paracaedibacteraceae;D_5__Candidatus Paracaedibacter;D_6__uncultured alpha proteobacterium	0.999992
6d021726cfb99a801775ab511643b663	0	27	D_0__Bacteria;D_1__Proteobacteria;D_2__Alphaproteobacteria;D_3__Paracaedibacterales;D_4__Paracaedibacteraceae;D_5__Candidatus Paracaedibacter;D_6__uncultured alpha proteobacterium	0.999996
8a94f671e98e43de47b3c1cb58751dcf	0	517	D_0__Bacteria;D_1__Proteobacteria;D_2__Alphaproteobacteria;D_3__Paracaedibacterales;D_4__Paracaedibacteraceae;D_5__Candidatus Paracaedibacter;D_6__uncultured bacterium	0.936337
d5db7471bcb6b0aa9337b15a368dac15	0	22	D_0__Bacteria;D_1__Proteobacteria;D_2__Alphaproteobacteria;D_3__Paracaedibacterales;D_4__Paracaedibacteraceae;D_5__uncultured;D_6__uncultured bacterium	0.965087
3f6f71a6addb6b07c8c1c7d72b1956c9	0	208	D_0__Bacteria;D_1__Proteobacteria;D_2__Alphaproteobacteria;D_3__Parvibaculales;D_4__Parvibaculaceae;D_5__Parvibaculum	1
055f42eccbc574a6f831424d05be7f95	0	12	D_0__Bacteria;D_1__Proteobacteria;D_2__Alphaproteobacteria;D_3__Rhizobiales	0.978377
73ac3eea203119b87e5e8baf552cf1d6	0	27	D_0__Bacteria;D_1__Proteobacteria;D_2__Alphaproteobacteria;D_3__Rhizobiales;D_4__A0839	1
fa6ac6a5e65cfd72624299e58d9b7020	0	23	D_0__Bacteria;D_1__Proteobacteria;D_2__Alphaproteobacteria;D_3__Rhizobiales;D_4__Beijerinckiaceae	0.999843
de8eb9a5dce5ba1a4e6a85352d15ebe2	0	102	D_0__Bacteria;D_1__Proteobacteria;D_2__Alphaproteobacteria;D_3__Rhizobiales;D_4__Beijerinckiaceae;D_5__FukuN57;D_6__uncultured bacterium	0.999686
13f32eba3b63edbbf5169bf74a696b73	0	42	D_0__Bacteria;D_1__Proteobacteria;D_2__Alphaproteobacteria;D_3__Rhizobiales;D_4__Beijerinckiaceae;D_5__Methylobacterium	1
b304590c6468867975670e0cba3acbb7	0	10	D_0__Bacteria;D_1__Proteobacteria;D_2__Alphaproteobacteria;D_3__Rhizobiales;D_4__Beijerinckiaceae;D_5__Methylosinus;D_6__Methylosinus trichosporium	0.735951
93dec892c2c00c392e9e9ff3b77c77d9	0	63	D_0__Bacteria;D_1__Proteobacteria;D_2__Alphaproteobacteria;D_3__Rhizobiales;D_4__D05-2	0.770575
6db79be458578ebf35ed07822343ef27	0	23	D_0__Bacteria;D_1__Proteobacteria;D_2__Alphaproteobacteria;D_3__Rhizobiales;D_4__Hyphomicrobiaceae;D_5__Hyphomicrobium;D_6__uncultured Hyphomicrobiaceae bacterium	0.94536
d34030f9bd431f65961b3223d4775bab	0	25	D_0__Bacteria;D_1__Proteobacteria;D_2__Alphaproteobacteria;D_3__Rhizobiales;D_4__Hyphomicrobiaceae;D_5__Pedomicrobium;D_6__uncultured bacterium	0.777898
08b7d1ec9b601f4166aed8bef8598c81	0	14	D_0__Bacteria;D_1__Proteobacteria;D_2__Alphaproteobacteria;D_3__Rhizobiales;D_4__Methyloligellaceae;D_5__uncultured;D_6__metagenome	0.922875
93c6d27d652ea03fae5a6fc54c83eda4	77	0	D_0__Bacteria;D_1__Proteobacteria;D_2__Alphaproteobacteria;D_3__Rhizobiales;D_4__Pleomorphomonadaceae;D_5__Chthonobacter	0.997043
750f08620280ac259d526441d5e4f45f	111	18	D_0__Bacteria;D_1__Proteobacteria;D_2__Alphaproteobacteria;D_3__Rhizobiales;D_4__Rhizobiaceae;D_5__Allorhizobium-Neorhizobium-Pararhizobium-Rhizobium	0.983824
0ebab3fdc36f6ffe188aeef3672ce5e7	0	199	D_0__Bacteria;D_1__Proteobacteria;D_2__Alphaproteobacteria;D_3__Rhizobiales;D_4__Rhizobiales Incertae Sedis;D_5__Phreatobacter;D_6__uncultured bacterium	0.968636
69267573a14444148f79c948f021725d	0	29	D_0__Bacteria;D_1__Proteobacteria;D_2__Alphaproteobacteria;D_3__Rhizobiales;D_4__Rhizobiales Incertae Sedis;D_5__Phreatobacter;D_6__uncultured Rhizobiales bacterium	0.916327
df9d5f02a4ef5b33aac2544a29fbede5	0	11	D_0__Bacteria;D_1__Proteobacteria;D_2__Alphaproteobacteria;D_3__Rhizobiales;D_4__Rhizobiales Incertae Sedis;D_5__Phreatobacter;D_6__uncultured Rhodomicrobium sp.	0.882213
567b3d5b562f9eb2f4cdd576fdca9fcc	44	0	D_0__Bacteria;D_1__Proteobacteria;D_2__Alphaproteobacteria;D_3__Rhizobiales;D_4__Rhodomicrobiaceae;D_5__Rhodomicrobium;D_6__uncultured bacterium	0.957328
693986950b3dc1c2c0f212eb28606c5a	14	0	D_0__Bacteria;D_1__Proteobacteria;D_2__Alphaproteobacteria;D_3__Rhizobiales;D_4__Xanthobacteraceae	0.999933
f952b4a7db5ef3da66fd23cc071356ef	0	34	D_0__Bacteria;D_1__Proteobacteria;D_2__Alphaproteobacteria;D_3__Rhizobiales;D_4__Xanthobacteraceae	0.999987
77d6a7db6de3bb1f15a02fdb36f90627	0	17	D_0__Bacteria;D_1__Proteobacteria;D_2__Alphaproteobacteria;D_3__Rhizobiales;D_4__Xanthobacteraceae;D_5__Bradyrhizobium	0.875247
cf00e53950459563cab537499769cbbe	18	0	D_0__Bacteria;D_1__Proteobacteria;D_2__Alphaproteobacteria;D_3__Rhizobiales;D_4__Xanthobacteraceae;D_5__Pseudolabrys	0.726114
696cf176e91b9928230d524fbff2c0de	0	14	D_0__Bacteria;D_1__Proteobacteria;D_2__Alphaproteobacteria;D_3__Rhizobiales;D_4__Xanthobacteraceae;D_5__Pseudorhodoplanes	0.962772
37810943138878b5fd0c9d2d2063a8b1	16	0	D_0__Bacteria;D_1__Proteobacteria;D_2__Alphaproteobacteria;D_3__Rhizobiales;D_4__Xanthobacteraceae;D_5__uncultured	0.996895
b9ac990a159844135409893e542f8918	0	17	D_0__Bacteria;D_1__Proteobacteria;D_2__Alphaproteobacteria;D_3__Rhizobiales;D_4__Xanthobacteraceae;D_5__uncultured	0.884871
76fd651f6bf3f529c7ecc30690cb4c2f	0	16	D_0__Bacteria;D_1__Proteobacteria;D_2__Alphaproteobacteria;D_3__Rhodobacterales;D_4__Rhodobacteraceae	0.999972
7ede301367cae64e9f44a265abbace62	0	33	D_0__Bacteria;D_1__Proteobacteria;D_2__Alphaproteobacteria;D_3__Rhodobacterales;D_4__Rhodobacteraceae	0.999998
119aab790720c7d15afd83ef2c0a7d0c	0	47	D_0__Bacteria;D_1__Proteobacteria;D_2__Alphaproteobacteria;D_3__Rhodobacterales;D_4__Rhodobacteraceae	0.999999
fb9351d7a3f48d8f5080db09aaaf298d	0	171	D_0__Bacteria;D_1__Proteobacteria;D_2__Alphaproteobacteria;D_3__Rhodobacterales;D_4__Rhodobacteraceae	0.99989
22f62438f15bb6d45ac2f96a76815a20	0	179	D_0__Bacteria;D_1__Proteobacteria;D_2__Alphaproteobacteria;D_3__Rhodobacterales;D_4__Rhodobacteraceae	0.96546
9fdc6c815318c427b4e366fc7009996e	0	9393	D_0__Bacteria;D_1__Proteobacteria;D_2__Alphaproteobacteria;D_3__Rhodobacterales;D_4__Rhodobacteraceae	0.999993
2131ff5e6b198cd59421f0e602239c5e	0	14049	D_0__Bacteria;D_1__Proteobacteria;D_2__Alphaproteobacteria;D_3__Rhodobacterales;D_4__Rhodobacteraceae	0.999916
f6bacf40fb9dfec6e8738954e4a9ea08	0	10	D_0__Bacteria;D_1__Proteobacteria;D_2__Alphaproteobacteria;D_3__Rhodobacterales;D_4__Rhodobacteraceae;D_5__Amaricoccus	0.841831
0c16d3ef97d8dc67c5b7ad7a468445a2	0	105	D_0__Bacteria;D_1__Proteobacteria;D_2__Alphaproteobacteria;D_3__Rhodobacterales;D_4__Rhodobacteraceae;D_5__Rhodobacter	0.722894
16357c104069b5c62302e913480dce46	0	147	D_0__Bacteria;D_1__Proteobacteria;D_2__Alphaproteobacteria;D_3__Rhodobacterales;D_4__Rhodobacteraceae;D_5__Rhodobacter	0.825484
c08449b7bb852dd5e59dd02dc852b8fa	0	13	D_0__Bacteria;D_1__Proteobacteria;D_2__Alphaproteobacteria;D_3__Rhodobacterales;D_4__Rhodobacteraceae;D_5__Rhodobacter;D_6__Rhodobacter sp. 7B-409	0.777207
d2197b9838ea8a89091b62982ed24202	0	311	D_0__Bacteria;D_1__Proteobacteria;D_2__Alphaproteobacteria;D_3__Rhodobacterales;D_4__Rhodobacteraceae;D_5__Rhodobacter;D_6__uncultured alpha proteobacterium	0.843469
c4bf6eec7d5b55d462a66cb45e68f1f0	0	410	D_0__Bacteria;D_1__Proteobacteria;D_2__Alphaproteobacteria;D_3__Rhodospirillales;D_4__Rhodopirillaceae;D_5__Defluviicoccus	1
d52f3c9243d6a17b1ac79c198847ddc6	0	463	D_0__Bacteria;D_1__Proteobacteria;D_2__Alphaproteobacteria;D_3__Rhodospirillales;D_4__Rhodopirillaceae;D_5__Defluviicoccus;D_6__uncultured bacterium	0.992014
81c1bd30e495d266e22c022632fa571d	0	16	D_0__Bacteria;D_1__Proteobacteria;D_2__Alphaproteobacteria;D_3__Rhodospirillales;D_4__Rhodospirillaceae;D_5__Roseospirillum;D_6__uncultured bacterium	0.953329
e1da15363ad4192c9581a928def309de	0	23	D_0__Bacteria;D_1__Proteobacteria;D_2__Alphaproteobacteria;D_3__Rhodospirillales;D_4__Rhodospirillaceae;D_5__Roseospirillum;D_6__uncultured bacterium	0.999827
90177674b4d38a19568c95980ceeb427	0	52	D_0__Bacteria;D_1__Proteobacteria;D_2__Alphaproteobacteria;D_3__Rhodospirillales;D_4__Rhodospirillaceae;D_5__uncultured;D_6__uncultured bacterium	0.922065
4e2214f7d423a43cc1df526058ca00dd	0	18	D_0__Bacteria;D_1__Proteobacteria;D_2__Alphaproteobacteria;D_3__Rhodospirillales;D_4__uncultured;D_5__metagenome;D_6__metagenome	0.986946
b98ffa4d41866d20a05ea7e3ff45c5a2	0	49	D_0__Bacteria;D_1__Proteobacteria;D_2__Alphaproteobacteria;D_3__Rhodospirillales;D_4__uncultured;D_5__metagenome;D_6__metagenome	0.998611
d8f98b880bcf8e57375caba676c5ab33	0	12	D_0__Bacteria;D_1__Proteobacteria;D_2__Alphaproteobacteria;D_3__Rhodospirillales;D_4__uncultured;D_5__uncultured bacterium;D_6__uncultured bacterium	0.845022
3219a75cf4cc38c9368f34c991a5d75f	0	28	D_0__Bacteria;D_1__Proteobacteria;D_2__Alphaproteobacteria;D_3__Rhodospirillales;D_4__uncultured;D_5__unidentified marine bacterioplankton;D_6__unidentified marine bacterioplankton	0.798478
46454b3618fda20a992a3385ef91e3f0	0	18	D_0__Bacteria;D_1__Proteobacteria;D_2__Alphaproteobacteria;D_3__Rickettsiales	0.704203
4b8e22d7b12f19978b6ad1da75aa4a00	12	0	D_0__Bacteria;D_1__Proteobacteria;D_2__Alphaproteobacteria;D_3__Rickettsiales;D_4__Mitochondria	0.999582
85513cf34530ba99775fe2e0649e72a7	0	14	D_0__Bacteria;D_1__Proteobacteria;D_2__Alphaproteobacteria;D_3__Rickettsiales;D_4__Mitochondria	1
15cb3c62da5c54c89b90600f181ca744	18	6	D_0__Bacteria;D_1__Proteobacteria;D_2__Alphaproteobacteria;D_3__Rickettsiales;D_4__Mitochondria	0.999471
29498824389caec6aca7cd878510ad22	192	9	D_0__Bacteria;D_1__Proteobacteria;D_2__Alphaproteobacteria;D_3__Rickettsiales;D_4__Mitochondria	0.999554
93f08fbd8c9eb09bc6bb327761f9a33d	0	2040	D_0__Bacteria;D_1__Proteobacteria;D_2__Alphaproteobacteria;D_3__Rickettsiales;D_4__Mitochondria	0.980645
8e1028248d9c9fc6c33f3a717457b783	0	14	D_0__Bacteria;D_1__Proteobacteria;D_2__Alphaproteobacteria;D_3__Rickettsiales;D_4__Mitochondria;D_5__metagenome;D_6__metagenome	0.998754
3dc1b7389a617b8875ed35d84a8739f8	0	10	D_0__Bacteria;D_1__Proteobacteria;D_2__Alphaproteobacteria;D_3__Rickettsiales;D_4__Mitochondria;D_5__uncultured bacterium;D_6__uncultured bacterium	0.917228
914b1798cedfb5196ca885b43ce462b9	0	10	D_0__Bacteria;D_1__Proteobacteria;D_2__Alphaproteobacteria;D_3__Rickettsiales;D_4__Rickettsiaceae;D_5__uncultured;D_6__uncultured bacterium	0.945339
db279a750a5d747e3f7eae57a3441e72	0	24	D_0__Bacteria;D_1__Proteobacteria;D_2__Alphaproteobacteria;D_3__Rickettsiales;D_4__SM2D12;D_5__metagenome;D_6__metagenome	0.904274
af23391703c93a1c9813dcfb5b4e2902	0	401	D_0__Bacteria;D_1__Proteobacteria;D_2__Alphaproteobacteria;D_3__Rickettsiales;D_4__SM2D12;D_5__uncultured organism;D_6__uncultured organism	0.960585
8e07ead849d68902ec68aadf57ff8fa3	0	27	D_0__Bacteria;D_1__Proteobacteria;D_2__Alphaproteobacteria;D_3__Sphingomonadales;D_4__Sphingomonadaceae	1
570c38d9a5783ca2f7f6132b75447641	0	896	D_0__Bacteria;D_1__Proteobacteria;D_2__Alphaproteobacteria;D_3__Sphingomonadales;D_4__Sphingomonadaceae	0.943208
5d0c7509515d0e4e5efdad600ffde23f	0	28	D_0__Bacteria;D_1__Proteobacteria;D_2__Alphaproteobacteria;D_3__Sphingomonadales;D_4__Sphingomonadaceae;D_5__Altererythrobacter;D_6__alpha proteobacterium USH5	0.9804
8bb9ac7a1619a3faa90bfc8fc697fd88	0	1934	D_0__Bacteria;D_1__Proteobacteria;D_2__Alphaproteobacteria;D_3__Sphingomonadales;D_4__Sphingomonadaceae;D_5__Novosphingobium	0.994607
221cab5b6db0628e3f098aaaa4ca3236	0	101	D_0__Bacteria;D_1__Proteobacteria;D_2__Alphaproteobacteria;D_3__Sphingomonadales;D_4__Sphingomonadaceae;D_5__Porphyrobacter	0.779691
c0746075187e8a180f652a3bfeb275b5	0	4372	D_0__Bacteria;D_1__Proteobacteria;D_2__Alphaproteobacteria;D_3__Sphingomonadales;D_4__Sphingomonadaceae;D_5__Porphyrobacter	0.982883
14488ceab7742ad29e30a5c190838b85	0	3404	D_0__Bacteria;D_1__Proteobacteria;D_2__Alphaproteobacteria;D_3__Sphingomonadales;D_4__Sphingomonadaceae;D_5__Porphyrobacter;D_6__uncultured bacterium	0.714389
8754c16f1c6a50cbb0072eeab3576855	0	276	D_0__Bacteria;D_1__Proteobacteria;D_2__Alphaproteobacteria;D_3__Sphingomonadales;D_4__Sphingomonadaceae;D_5__Sandaracinobacter	0.998192
64039c543d72f80a202c08375b7bab8f	34	0	D_0__Bacteria;D_1__Proteobacteria;D_2__Alphaproteobacteria;D_3__Sphingomonadales;D_4__Sphingomonadaceae;D_5__Sandaracinobacter;D_6__uncultured bacterium	0.96546
5347e8acfc09ee8cc5862c31f3e06c14	0	123	D_0__Bacteria;D_1__Proteobacteria;D_2__Alphaproteobacteria;D_3__Sphingomonadales;D_4__Sphingomonadaceae;D_5__Sandarakinorhabdus;D_6__Sandarakinorhabdus sp. IMCC25606	0.919015
5cf010773fb32ca5d97091e4c442381f	15	0	D_0__Bacteria;D_1__Proteobacteria;D_2__Alphaproteobacteria;D_3__Sphingomonadales;D_4__Sphingomonadaceae;D_5__Sphingoaurantiacus	0.99998
a40ab5ab68c3c3b8b05d8e91ce9c194f	0	12	D_0__Bacteria;D_1__Proteobacteria;D_2__Alphaproteobacteria;D_3__Sphingomonadales;D_4__Sphingomonadaceae;D_5__Sphingobium	0.981578
5ccd0bfa607c2e56ecc3d3cf06cb4444	46	0	D_0__Bacteria;D_1__Proteobacteria;D_2__Alphaproteobacteria;D_3__Sphingomonadales;D_4__Sphingomonadaceae;D_5__Sphingomonas	0.992435
9177f4c98b7d16ab3fbfb3ff4eb2a801	0	78	D_0__Bacteria;D_1__Proteobacteria;D_2__Alphaproteobacteria;D_3__Sphingomonadales;D_4__Sphingomonadaceae;D_5__Sphingopyxis	0.998844
b536a9d15adb44f456e8707895dcf9a2	0	115	D_0__Bacteria;D_1__Proteobacteria;D_2__Alphaproteobacteria;D_3__Sphingomonadales;D_4__Sphingomonadaceae;D_5__Sphingorhabdus	0.999978
b5bf3c24f91491dbda720be361cbe094	0	77	D_0__Bacteria;D_1__Proteobacteria;D_2__Alphaproteobacteria;D_3__Sphingomonadales;D_4__Sphingomonadaceae;D_5__Sphingorhabdus;D_6__uncultured bacterium	0.979509
c6a325fea8244d91544831553cbb7378	0	301	D_0__Bacteria;D_1__Proteobacteria;D_2__Alphaproteobacteria;D_3__Sphingomonadales;D_4__Sphingomonadaceae;D_5__Sphingorhabdus;D_6__uncultured bacterium	0.747154
306d9f853b088c7fe5338cc400fc13f0	161	0	D_0__Bacteria;D_1__Proteobacteria;D_2__Alphaproteobacteria;D_3__Tistrellales;D_4__Geminicoccaceae;D_5__Candidatus Alysiosphaera	0.999321
4255231fb2918d1a9862b6ea483a0c49	0	13299	D_0__Bacteria;D_1__Proteobacteria;D_2__Alphaproteobacteria;D_3__Tistrellales;D_4__Geminicoccaceae;D_5__Candidatus Alysiosphaera	0.999902
d22a25c9bf11f05ed5c72489ba4f76ec	0	550	D_0__Bacteria;D_1__Proteobacteria;D_2__Alphaproteobacteria;D_3__Tistrellales;D_4__Geminicoccaceae;D_5__Candidatus Alysiosphaera;D_6__uncultured alpha proteobacterium	0.971915
8a38306c595d2fd20d85b501b8914676	1375	0	D_0__Bacteria;D_1__Proteobacteria;D_2__Alphaproteobacteria;D_3__Tistrellales;D_4__Geminicoccaceae;D_5__Candidatus Alysiosphaera;D_6__uncultured alpha proteobacterium	0.997863
cdc2be43f9a357b6d2b45a7497f11e2a	0	10	D_0__Bacteria;D_1__Proteobacteria;D_2__Alphaproteobacteria;D_3__Tistrellales;D_4__Geminicoccaceae;D_5__Candidatus Alysiosphaera;D_6__uncultured bacterium	0.997992
8144f58e885deaa1233143e1e63ccd79	0	3531	D_0__Bacteria;D_1__Proteobacteria;D_2__Alphaproteobacteria;D_3__Tistrellales;D_4__Geminicoccaceae;D_5__Candidatus Alysiosphaera;D_6__uncultured bacterium	0.999434
36db141214b8b2402362828b90d69ef5	0	28	D_0__Bacteria;D_1__Proteobacteria;D_2__Alphaproteobacteria;D_3__uncultured	0.748538
51e2a05a61a31d8722b3a94d15b8b9a0	0	112	D_0__Bacteria;D_1__Proteobacteria;D_2__Deltaproteobacteria	0.998724
066ae29c69a4f623132aa8ac990c67be	0	19	D_0__Bacteria;D_1__Proteobacteria;D_2__Deltaproteobacteria;D_3__Bdellovibrionales;D_4__Bacteriovoracaceae;D_5__Bacteriovorax;D_6__uncultured bacterium	0.87865
0f5301b6075bd8d6bfe1057db2b501e6	0	21	D_0__Bacteria;D_1__Proteobacteria;D_2__Deltaproteobacteria;D_3__Bdellovibrionales;D_4__Bacteriovoracaceae;D_5__Bacteriovorax;D_6__uncultured bacterium	0.883166
b23339d28882a5f145add64fc01b315b	0	10	D_0__Bacteria;D_1__Proteobacteria;D_2__Deltaproteobacteria;D_3__Bdellovibrionales;D_4__Bacteriovoracaceae;D_5__Peredibacter	0.999821
a123d596b710a785836e9f51887156a5	19	2	D_0__Bacteria;D_1__Proteobacteria;D_2__Deltaproteobacteria;D_3__Bdellovibrionales;D_4__Bacteriovoracaceae;D_5__Peredibacter	0.999996
5785c05d4aafc2dd8bc82ce6a7d88192	0	10	D_0__Bacteria;D_1__Proteobacteria;D_2__Deltaproteobacteria;D_3__Bdellovibrionales;D_4__Bacteriovoracaceae;D_5__Peredibacter;D_6__metagenome	0.965264
133ef69daa10123f1414e877180e0a28	0	16	D_0__Bacteria;D_1__Proteobacteria;D_2__Deltaproteobacteria;D_3__Bdellovibrionales;D_4__Bacteriovoracaceae;D_5__Peredibacter;D_6__metagenome	0.738946
cd69116e5fb496860e5160923dd363b6	0	58	D_0__Bacteria;D_1__Proteobacteria;D_2__Deltaproteobacteria;D_3__Bdellovibrionales;D_4__Bacteriovoracaceae;D_5__Peredibacter;D_6__metagenome	0.740299
67e63baeaef935c9c775bab24f66511c	0	107	D_0__Bacteria;D_1__Proteobacteria;D_2__Deltaproteobacteria;D_3__Bdellovibrionales;D_4__Bacteriovoracaceae;D_5__Peredibacter;D_6__metagenome	0.989722
c487379edea684ccf148bebef3b96285	0	47	D_0__Bacteria;D_1__Proteobacteria;D_2__Deltaproteobacteria;D_3__Bdellovibrionales;D_4__Bdellovibrionaceae;D_5__Bdellovibrio;D_6__metagenome	0.896898
4abcac455728c9fdb90e8fdb64c2a3f7	0	21	D_0__Bacteria;D_1__Proteobacteria;D_2__Deltaproteobacteria;D_3__Bdellovibrionales;D_4__Bdellovibrionaceae;D_5__Bdellovibrio;D_6__uncultured bacterium	0.982243
c4734715c1599385bbf6a40bf1ad1af7	0	33	D_0__Bacteria;D_1__Proteobacteria;D_2__Deltaproteobacteria;D_3__Bdellovibrionales;D_4__Bdellovibrionaceae;D_5__Bdellovibrio;D_6__uncultured bacterium	0.999016
971a70b76a959767a0dded3149e4a63b	0	48	D_0__Bacteria;D_1__Proteobacteria;D_2__Deltaproteobacteria;D_3__Bdellovibrionales;D_4__Bdellovibrionaceae;D_5__Bdellovibrio;D_6__uncultured bacterium	0.999548
7c276a23bdaff1f59523ba5bdba0e813	0	70	D_0__Bacteria;D_1__Proteobacteria;D_2__Deltaproteobacteria;D_3__Bdellovibrionales;D_4__Bdellovibrionaceae;D_5__Bdellovibrio;D_6__uncultured bacterium	0.871232
30fa4a62bb8dc08b0c4aea2d0bfd9c6f	0	104	D_0__Bacteria;D_1__Proteobacteria;D_2__Deltaproteobacteria;D_3__Bdellovibrionales;D_4__Bdellovibrionaceae;D_5__Bdellovibrio;D_6__uncultured prokaryote	0.910362
e9ea1fd73cb8fefe18d7e90b64797d53	0	51	D_0__Bacteria;D_1__Proteobacteria;D_2__Deltaproteobacteria;D_3__Deltaproteobacteria Incertae Sedis;D_4__Unknown Family;D_5__Deferrisoma;D_6__uncultured bacterium	0.999872
901cfae0c0793cded9dbb75a626fd118	0	33	D_0__Bacteria;D_1__Proteobacteria;D_2__Deltaproteobacteria;D_3__Desulfarculales;D_4__Desulfarculaceae;D_5__uncultured;D_6__unidentified delta proteobacterium OPB55	0.999942
1f1e4f422ac636c3ef582d28d38b81a4	706	0	D_0__Bacteria;D_1__Proteobacteria;D_2__Deltaproteobacteria;D_3__Desulfarculales;D_4__Desulfarculaceae;D_5__uncultured;D_6__unidentified delta proteobacterium OPB55	0.999998
8fe8fe7b338d0e0c799fee3f5ccabfd8	0	60	D_0__Bacteria;D_1__Proteobacteria;D_2__Deltaproteobacteria;D_3__Desulfobacterales;D_4__Desulfobacteraceae;D_5__Sva0081 sediment group	0.998175
3400c4928b56a8c08cd0ef929c001a2d	0	293	D_0__Bacteria;D_1__Proteobacteria;D_2__Deltaproteobacteria;D_3__Desulfobacterales;D_4__Desulfobacteraceae;D_5__Sva0081 sediment group;D_6__uncultured bacterium	0.954994
a376d7222bcb836a34d173dc0ab2f4c4	0	19	D_0__Bacteria;D_1__Proteobacteria;D_2__Deltaproteobacteria;D_3__Desulfobacterales;D_4__Desulfobulbaceae;D_5__Desulfobulbus	0.992798
35e06063493e115e43f15cc0d438eab2	73	8	D_0__Bacteria;D_1__Proteobacteria;D_2__Deltaproteobacteria;D_3__Desulfobacterales;D_4__Desulfobulbaceae;D_5__Desulfobulbus;D_6__Desulfobulbus sp. Dsb1	0.995127
10dab6fe17c5e694751103c6402dd26a	0	13	D_0__Bacteria;D_1__Proteobacteria;D_2__Deltaproteobacteria;D_3__Desulfovibrionales;D_4__Desulfomicrobiaceae;D_5__Desulfomicrobium;D_6__uncultured delta proteobacterium	0.838172
00eb3e373b296f759a4ea528dbb4e8dd	0	45	D_0__Bacteria;D_1__Proteobacteria;D_2__Deltaproteobacteria;D_3__Desulfovibrionales;D_4__Desulfovibrionaceae	0.995697
28c11f81f34d5fb03daf85f087a4739c	0	273	D_0__Bacteria;D_1__Proteobacteria;D_2__Deltaproteobacteria;D_3__MBNT15	0.990279
e7dad3cd80d89bcb249843429f871729	0	10	D_0__Bacteria;D_1__Proteobacteria;D_2__Deltaproteobacteria;D_3__MBNT15;D_4__uncultured bacterium;D_5__uncultured bacterium;D_6__uncultured bacterium	0.876168
94300b6b708a2136196ce0c2bd4ddd30	0	19	D_0__Bacteria;D_1__Proteobacteria;D_2__Deltaproteobacteria;D_3__MBNT15;D_4__uncultured bacterium;D_5__uncultured bacterium;D_6__uncultured bacterium	0.877306
c507f1e33c3e9f3802a34a2656367145	0	44	D_0__Bacteria;D_1__Proteobacteria;D_2__Deltaproteobacteria;D_3__MBNT15;D_4__uncultured bacterium;D_5__uncultured bacterium;D_6__uncultured bacterium	0.832385
13ad307ddc825c754ae40ce9035c9047	0	114	D_0__Bacteria;D_1__Proteobacteria;D_2__Deltaproteobacteria;D_3__MBNT15;D_4__uncultured bacterium;D_5__uncultured bacterium;D_6__uncultured bacterium	0.859938
3a64939c3376f46ebbacd001636eff56	212	13	D_0__Bacteria;D_1__Proteobacteria;D_2__Deltaproteobacteria;D_3__MBNT15;D_4__uncultured bacterium;D_5__uncultured bacterium;D_6__uncultured bacterium	0.823051
ae349dbd4c6c7c5a0928d742c73fa316	0	234	D_0__Bacteria;D_1__Proteobacteria;D_2__Deltaproteobacteria;D_3__MBNT15;D_4__uncultured bacterium;D_5__uncultured bacterium;D_6__uncultured bacterium	0.83236
6422278732f13e9ebc416e0663a71223	0	33	D_0__Bacteria;D_1__Proteobacteria;D_2__Deltaproteobacteria;D_3__Myxococcales;D_4__bacteriap25	0.999891
cd3fe3c603808f63e41f60be64817f13	0	19	D_0__Bacteria;D_1__Proteobacteria;D_2__Deltaproteobacteria;D_3__Myxococcales;D_4__bacteriap25;D_5__Deltaproteobacteria bacterium GWA2_45_12;D_6__Deltaproteobacteria bacterium GWA2_45_12	0.816527
5bdef0811d572ea419c9c10319972efd	0	66	D_0__Bacteria;D_1__Proteobacteria;D_2__Deltaproteobacteria;D_3__Myxococcales;D_4__bacteriap25;D_5__unidentified;D_6__unidentified	0.900477
0e6d434e599157dce0cd889206df5bdd	0	32	D_0__Bacteria;D_1__Proteobacteria;D_2__Deltaproteobacteria;D_3__Myxococcales;D_4__BIrii41;D_5__uncultured proteobacterium;D_6__uncultured proteobacterium	0.973628
903054790ae2d546c6f832a1765b4c93	0	15	D_0__Bacteria;D_1__Proteobacteria;D_2__Deltaproteobacteria;D_3__Myxococcales;D_4__Haliangiaceae;D_5__Haliangium	0.999931
f0f05fe94476fe02f0b05968e2377afc	0	55	D_0__Bacteria;D_1__Proteobacteria;D_2__Deltaproteobacteria;D_3__Myxococcales;D_4__Haliangiaceae;D_5__Haliangium	0.997863
65df828756f4699d5bdd50467f939276	0	12	D_0__Bacteria;D_1__Proteobacteria;D_2__Deltaproteobacteria;D_3__Myxococcales;D_4__Haliangiaceae;D_5__Haliangium;D_6__uncultured bacterium	0.929459
e489f166dac8a5e76acee5cb69322304	0	40	D_0__Bacteria;D_1__Proteobacteria;D_2__Deltaproteobacteria;D_3__Myxococcales;D_4__Haliangiaceae;D_5__Haliangium;D_6__uncultured bacterium	0.919355
4f76a54f1dea951701a394bdc92b5c18	0	110	D_0__Bacteria;D_1__Proteobacteria;D_2__Deltaproteobacteria;D_3__Myxococcales;D_4__Nannocystaceae;D_5__Nannocystis;D_6__Nannocystis sp.	0.963046
acf30f012f38a6dc432453d56518c81c	0	20	D_0__Bacteria;D_1__Proteobacteria;D_2__Deltaproteobacteria;D_3__Myxococcales;D_4__P3OB-42;D_5__metagenome;D_6__metagenome	0.97778
de12fa8559d397e1a341a1c4a4f7424c	0	10	D_0__Bacteria;D_1__Proteobacteria;D_2__Deltaproteobacteria;D_3__Myxococcales;D_4__Phaselicystidaceae;D_5__Phaselicystis;D_6__uncultured bacterium	0.796448
cf01ea05a1b52d43c69bc60d6b68b994	0	12	D_0__Bacteria;D_1__Proteobacteria;D_2__Deltaproteobacteria;D_3__Myxococcales;D_4__Polyangiaceae;D_5__Pajaroellobacter	0.999999
4d3aa1235705f3cbf896d5b0ab85361a	0	122	D_0__Bacteria;D_1__Proteobacteria;D_2__Deltaproteobacteria;D_3__Myxococcales;D_4__Polyangiaceae;D_5__Pajaroellobacter;D_6__uncultured Polyangiaceae bacterium	0.884514
fd978e4b95986082d9fc4c332badf028	0	54	D_0__Bacteria;D_1__Proteobacteria;D_2__Deltaproteobacteria;D_3__Myxococcales;D_4__Polyangiaceae;D_5__uncultured;D_6__uncultured bacterium	0.841319
c38488339c901ab596c34fd16873350d	0	18	D_0__Bacteria;D_1__Proteobacteria;D_2__Deltaproteobacteria;D_3__Myxococcales;D_4__Sandaracinaceae;D_5__Sandaracinus	1
e91e222108a916cbb79f7866fc5804cc	0	130	D_0__Bacteria;D_1__Proteobacteria;D_2__Deltaproteobacteria;D_3__Myxococcales;D_4__Sandaracinaceae;D_5__Sandaracinus;D_6__Sorangiineae bacterium HB-1	0.976255
349728c13eda93f3dae91c276c962964	0	15	D_0__Bacteria;D_1__Proteobacteria;D_2__Deltaproteobacteria;D_3__Myxococcales;D_4__Sandaracinaceae;D_5__Sandaracinus;D_6__uncultured bacterium	0.936643
80626f9f8a9289a8b45c219d11f2e508	30	0	D_0__Bacteria;D_1__Proteobacteria;D_2__Deltaproteobacteria;D_3__Myxococcales;D_4__Sandaracinaceae;D_5__Sandaracinus;D_6__uncultured bacterium	0.993564
245a5358d9dd3ecdc0303fa648941824	0	17	D_0__Bacteria;D_1__Proteobacteria;D_2__Deltaproteobacteria;D_3__Myxococcales;D_4__Sandaracinaceae;D_5__uncultured	1
7189e960759e5d19c5287f09da09385e	0	347	D_0__Bacteria;D_1__Proteobacteria;D_2__Deltaproteobacteria;D_3__Myxococcales;D_4__Sandaracinaceae;D_5__uncultured;D_6__uncultured bacterium	0.943321
411bdbaf77c5dc0b1dd9bdd8cd6c3f1b	0	48	D_0__Bacteria;D_1__Proteobacteria;D_2__Deltaproteobacteria;D_3__NB1-j	1
281fee116e7789e4ce1112d3dce29a10	0	43	D_0__Bacteria;D_1__Proteobacteria;D_2__Deltaproteobacteria;D_3__NB1-j;D_4__uncultured delta proteobacterium;D_5__uncultured delta proteobacterium;D_6__uncultured delta proteobacterium	0.723556
fda08cf25a2381769a37c24d0b932159	0	14	D_0__Bacteria;D_1__Proteobacteria;D_2__Deltaproteobacteria;D_3__NB1-j;D_4__uncultured Desulfuromonadales bacterium;D_5__uncultured Desulfuromonadales bacterium;D_6__uncultured Desulfuromonadales bacterium	0.997064
6c0e8a805ad5ae6b4d23c667cd879917	0	29	D_0__Bacteria;D_1__Proteobacteria;D_2__Deltaproteobacteria;D_3__Oligoflexales;D_4__0319-6G20	1
1e3f062db6e3bc276c2fca04446b6a6a	0	33	D_0__Bacteria;D_1__Proteobacteria;D_2__Deltaproteobacteria;D_3__Oligoflexales;D_4__0319-6G20	1
0dd625f34bae092365125bb76fce13f1	0	19	D_0__Bacteria;D_1__Proteobacteria;D_2__Deltaproteobacteria;D_3__Oligoflexales;D_4__0319-6G20;D_5__metagenome;D_6__metagenome	0.880264
f5746f457177a215a443a5c21c3edfad	0	46	D_0__Bacteria;D_1__Proteobacteria;D_2__Deltaproteobacteria;D_3__Oligoflexales;D_4__0319-6G20;D_5__metagenome;D_6__metagenome	0.815871
29febf65de8dd3f94c04ba7ed16b6ad0	0	10	D_0__Bacteria;D_1__Proteobacteria;D_2__Deltaproteobacteria;D_3__Oligoflexales;D_4__0319-6G20;D_5__uncultured proteobacterium;D_6__uncultured proteobacterium	0.818193
16a2644dadff5c58f097d87a435c1a9e	15	0	D_0__Bacteria;D_1__Proteobacteria;D_2__Deltaproteobacteria;D_3__Oligoflexales;D_4__0319-6G20;D_5__uncultured Syntrophobacteraceae bacterium;D_6__uncultured Syntrophobacteraceae bacterium	0.767245
6089b230108f29eec0f9003c2679d81e	0	23	D_0__Bacteria;D_1__Proteobacteria;D_2__Deltaproteobacteria;D_3__Oligoflexales;D_4__Oligoflexaceae;D_5__Oligoflexus	1
aa17898c3cce4ed1cdd11ea26375460c	0	16	D_0__Bacteria;D_1__Proteobacteria;D_2__Deltaproteobacteria;D_3__Oligoflexales;D_4__Oligoflexaceae;D_5__Silvanigrella	0.994345
1f618aa3a822f53688d233ecd3d5ff38	11	0	D_0__Bacteria;D_1__Proteobacteria;D_2__Deltaproteobacteria;D_3__SAR324 clade(Marine group B);D_4__uncultured bacterium;D_5__uncultured bacterium;D_6__uncultured bacterium	0.951948
878faa06bfcb8c5f1020303aa734137f	0	11	D_0__Bacteria;D_1__Proteobacteria;D_2__Deltaproteobacteria;D_3__SAR324 clade(Marine group B);D_4__uncultured bacterium;D_5__uncultured bacterium;D_6__uncultured bacterium	0.929626
96804d58ac6ce579a33f71dcfb645917	12	0	D_0__Bacteria;D_1__Proteobacteria;D_2__Deltaproteobacteria;D_3__SAR324 clade(Marine group B);D_4__uncultured bacterium;D_5__uncultured bacterium;D_6__uncultured bacterium	0.952916
490623f79db36a20959d671ac508da65	0	14	D_0__Bacteria;D_1__Proteobacteria;D_2__Deltaproteobacteria;D_3__SAR324 clade(Marine group B);D_4__uncultured bacterium;D_5__uncultured bacterium;D_6__uncultured bacterium	0.700343
5c50048fba3913b4baf2701f5cee4fde	0	14	D_0__Bacteria;D_1__Proteobacteria;D_2__Deltaproteobacteria;D_3__SAR324 clade(Marine group B);D_4__uncultured bacterium;D_5__uncultured bacterium;D_6__uncultured bacterium	0.745424
77f866fe31c6cca2bafa1cf61951dbaf	30	0	D_0__Bacteria;D_1__Proteobacteria;D_2__Deltaproteobacteria;D_3__SAR324 clade(Marine group B);D_4__uncultured bacterium;D_5__uncultured bacterium;D_6__uncultured bacterium	0.972344
994d0a534c720145dc4c599339eb11a6	0	63	D_0__Bacteria;D_1__Proteobacteria;D_2__Deltaproteobacteria;D_3__SAR324 clade(Marine group B);D_4__uncultured bacterium;D_5__uncultured bacterium;D_6__uncultured bacterium	0.998224
a59e23f2407e9eb56d780c8d855c15ee	1439	0	D_0__Bacteria;D_1__Proteobacteria;D_2__Deltaproteobacteria;D_3__SAR324 clade(Marine group B);D_4__uncultured bacterium;D_5__uncultured bacterium;D_6__uncultured bacterium	0.962673
c3310eaf5809279c5b9cf9dfb1e5fa37	2062	0	D_0__Bacteria;D_1__Proteobacteria;D_2__Deltaproteobacteria;D_3__SAR324 clade(Marine group B);D_4__uncultured bacterium;D_5__uncultured bacterium;D_6__uncultured bacterium	0.971155
3a89dc3a439216c6d33e4d45346ad287	0	12	D_0__Bacteria;D_1__Proteobacteria;D_2__Deltaproteobacteria;D_3__Sva0485	0.999997
8997aa15780ce997320499f2fbe96515	0	11	D_0__Bacteria;D_1__Proteobacteria;D_2__Deltaproteobacteria;D_3__Sva0485;D_4__uncultured delta proteobacterium;D_5__uncultured delta proteobacterium;D_6__uncultured delta proteobacterium	0.828499
95cc66fe155e245a62fe3e649911090a	0	29	D_0__Bacteria;D_1__Proteobacteria;D_2__Deltaproteobacteria;D_3__Syntrophobacterales;D_4__Syntrophaceae;D_5__Desulfobacca	0.999999
b39069282292c14ac3234b36a2059cfe	0	30	D_0__Bacteria;D_1__Proteobacteria;D_2__Deltaproteobacteria;D_3__Syntrophobacterales;D_4__Syntrophaceae;D_5__uncultured	0.999999
fb0a5dfc05178509a3b9df06bcb78410	0	19	D_0__Bacteria;D_1__Proteobacteria;D_2__Deltaproteobacteria;D_3__Syntrophobacterales;D_4__Syntrophobacteraceae;D_5__Syntrophobacter	0.984149
0706e0738fcfdbeac08c2914cd05cc67	0	17	D_0__Bacteria;D_1__Proteobacteria;D_2__Deltaproteobacteria;D_3__Syntrophobacterales;D_4__Syntrophobacteraceae;D_5__Syntrophobacter;D_6__uncultured delta proteobacterium	0.882568
377d5b56eadf13cf9e77b0b10f851615	90	0	D_0__Bacteria;D_1__Proteobacteria;D_2__Deltaproteobacteria;D_3__Thermodesulfobacteriales;D_4__Thermodesulfobacteriaceae	1
44e9884b02d63234a75821ac4168d758	0	127	D_0__Bacteria;D_1__Proteobacteria;D_2__Deltaproteobacteria;D_3__Thermodesulfobacteriales;D_4__Thermodesulfobacteriaceae	1
4d6b7453aff83e90c69a2363f48cbf3d	144	0	D_0__Bacteria;D_1__Proteobacteria;D_2__Deltaproteobacteria;D_3__Thermodesulfobacteriales;D_4__Thermodesulfobacteriaceae	1
ff0ad2748df14318698a628d3c74c07a	145	0	D_0__Bacteria;D_1__Proteobacteria;D_2__Deltaproteobacteria;D_3__Thermodesulfobacteriales;D_4__Thermodesulfobacteriaceae	1
ad9d30381b4aca8f98492b61dee2a9c4	146	0	D_0__Bacteria;D_1__Proteobacteria;D_2__Deltaproteobacteria;D_3__Thermodesulfobacteriales;D_4__Thermodesulfobacteriaceae	1
9e76cce8802b0043681c186f729addc5	0	107	D_0__Bacteria;D_1__Proteobacteria;D_2__Deltaproteobacteria;D_3__Thermodesulfobacteriales;D_4__Thermodesulfobacteriaceae;D_5__Caldimicrobium;D_6__Caldimicrobium thiodismutans	0.882724
2b1799e426edcf1fa4b5676ad89ff714	0	10	D_0__Bacteria;D_1__Proteobacteria;D_2__Gammaproteobacteria	0.985451
2c588a353af71c0ad9a7712954ad4ec7	0	12	D_0__Bacteria;D_1__Proteobacteria;D_2__Gammaproteobacteria	0.99565
6ba560a76661744bc65eed04953c1314	410	38	D_0__Bacteria;D_1__Proteobacteria;D_2__Gammaproteobacteria;D_3__Aeromonadales;D_4__Aeromonadaceae;D_5__Aeromonas	0.973268
6ff326d7896b8b7b1e3d23e22c3d01c5	0	13	D_0__Bacteria;D_1__Proteobacteria;D_2__Gammaproteobacteria;D_3__Betaproteobacteriales	0.999951
9cbe5fd8805ccf77e3720448d69a93f1	0	40	D_0__Bacteria;D_1__Proteobacteria;D_2__Gammaproteobacteria;D_3__Betaproteobacteriales	1
b82b51e6399939d4caa6af30ab65d38f	0	98	D_0__Bacteria;D_1__Proteobacteria;D_2__Gammaproteobacteria;D_3__Betaproteobacteriales;D_4__B1-7BS	0.999639
e79821b530ab4b3454858f735a8de854	0	109	D_0__Bacteria;D_1__Proteobacteria;D_2__Gammaproteobacteria;D_3__Betaproteobacteriales;D_4__B1-7BS;D_5__uncultured beta proteobacterium;D_6__uncultured beta proteobacterium	0.843265
1dd185469a83d7a32ccd0e92554262bc	0	10	D_0__Bacteria;D_1__Proteobacteria;D_2__Gammaproteobacteria;D_3__Betaproteobacteriales;D_4__Burkholderiaceae	0.99999
9f83773f1ab9876b93e68a81464427c5	0	10	D_0__Bacteria;D_1__Proteobacteria;D_2__Gammaproteobacteria;D_3__Betaproteobacteriales;D_4__Burkholderiaceae	0.99998
d1a47c58d0de8d32628a377beb449955	0	10	D_0__Bacteria;D_1__Proteobacteria;D_2__Gammaproteobacteria;D_3__Betaproteobacteriales;D_4__Burkholderiaceae	0.999998
dff77e7c67d98b74aa0fd40898914d0b	0	10	D_0__Bacteria;D_1__Proteobacteria;D_2__Gammaproteobacteria;D_3__Betaproteobacteriales;D_4__Burkholderiaceae	0.999999
e354d93f999f90b6596e27e22f0d24a8	12	0	D_0__Bacteria;D_1__Proteobacteria;D_2__Gammaproteobacteria;D_3__Betaproteobacteriales;D_4__Burkholderiaceae	0.999986
14f9f458501d2516d20d06f9fa32ae29	0	13	D_0__Bacteria;D_1__Proteobacteria;D_2__Gammaproteobacteria;D_3__Betaproteobacteriales;D_4__Burkholderiaceae	0.999999
9ee0b22fbc35c90a7223397d68d987cd	0	14	D_0__Bacteria;D_1__Proteobacteria;D_2__Gammaproteobacteria;D_3__Betaproteobacteriales;D_4__Burkholderiaceae	0.999991
bd204d58c464853a859f9b4515033dca	0	14	D_0__Bacteria;D_1__Proteobacteria;D_2__Gammaproteobacteria;D_3__Betaproteobacteriales;D_4__Burkholderiaceae	0.999998
905c77d7c5f35120e9e25fa0da7352c7	0	15	D_0__Bacteria;D_1__Proteobacteria;D_2__Gammaproteobacteria;D_3__Betaproteobacteriales;D_4__Burkholderiaceae	0.999961
e04370d71a131d6f8a002fd48c6ba7b6	0	15	D_0__Bacteria;D_1__Proteobacteria;D_2__Gammaproteobacteria;D_3__Betaproteobacteriales;D_4__Burkholderiaceae	0.999943
07a1e705ef36208d5e08dd63c2a004dd	0	17	D_0__Bacteria;D_1__Proteobacteria;D_2__Gammaproteobacteria;D_3__Betaproteobacteriales;D_4__Burkholderiaceae	0.999772
864c780d58fd7fab1c6c93db3b3dba80	0	18	D_0__Bacteria;D_1__Proteobacteria;D_2__Gammaproteobacteria;D_3__Betaproteobacteriales;D_4__Burkholderiaceae	1
e5e203e12ca12350c7b572c4a4785850	0	27	D_0__Bacteria;D_1__Proteobacteria;D_2__Gammaproteobacteria;D_3__Betaproteobacteriales;D_4__Burkholderiaceae	0.999987
251f39378cb7820d4948e18e0121dff3	0	37	D_0__Bacteria;D_1__Proteobacteria;D_2__Gammaproteobacteria;D_3__Betaproteobacteriales;D_4__Burkholderiaceae	1
007c81fbc3d42fd3506145af7939c1b0	43	0	D_0__Bacteria;D_1__Proteobacteria;D_2__Gammaproteobacteria;D_3__Betaproteobacteriales;D_4__Burkholderiaceae	1
c5c843d432de953459e76b0cf0b03b69	49	2	D_0__Bacteria;D_1__Proteobacteria;D_2__Gammaproteobacteria;D_3__Betaproteobacteriales;D_4__Burkholderiaceae	0.999997
f9af888ad29f36b45bed6b8040e1513b	0	53	D_0__Bacteria;D_1__Proteobacteria;D_2__Gammaproteobacteria;D_3__Betaproteobacteriales;D_4__Burkholderiaceae	1
7d0fd58e4065ceed6493a4dcfd73bd2d	0	54	D_0__Bacteria;D_1__Proteobacteria;D_2__Gammaproteobacteria;D_3__Betaproteobacteriales;D_4__Burkholderiaceae	0.999997
a32a41ce3864672db5d6e8468afb0422	0	58	D_0__Bacteria;D_1__Proteobacteria;D_2__Gammaproteobacteria;D_3__Betaproteobacteriales;D_4__Burkholderiaceae	1
dc8035495ae3fe279fe3718f749059be	0	58	D_0__Bacteria;D_1__Proteobacteria;D_2__Gammaproteobacteria;D_3__Betaproteobacteriales;D_4__Burkholderiaceae	1
7141a62d2a98cfd573da9b0dacada002	0	87	D_0__Bacteria;D_1__Proteobacteria;D_2__Gammaproteobacteria;D_3__Betaproteobacteriales;D_4__Burkholderiaceae	0.999755
96dc135866b672a1825bbfe54d7ea108	0	132	D_0__Bacteria;D_1__Proteobacteria;D_2__Gammaproteobacteria;D_3__Betaproteobacteriales;D_4__Burkholderiaceae	1
2765201708a992da9b2db1662c3a85b2	0	170	D_0__Bacteria;D_1__Proteobacteria;D_2__Gammaproteobacteria;D_3__Betaproteobacteriales;D_4__Burkholderiaceae	0.999999
f8c46d24c1ae82ff7569758bcb0b5e86	0	217	D_0__Bacteria;D_1__Proteobacteria;D_2__Gammaproteobacteria;D_3__Betaproteobacteriales;D_4__Burkholderiaceae	0.785222
6a9e6cd156ec3e7ca51f4912bfe49614	0	230	D_0__Bacteria;D_1__Proteobacteria;D_2__Gammaproteobacteria;D_3__Betaproteobacteriales;D_4__Burkholderiaceae	0.999977
8a8d0fe96314c7a28699dcb2d50ba208	0	235	D_0__Bacteria;D_1__Proteobacteria;D_2__Gammaproteobacteria;D_3__Betaproteobacteriales;D_4__Burkholderiaceae	0.999992
e4b45e584cfe883a16e7080a564dc215	0	291	D_0__Bacteria;D_1__Proteobacteria;D_2__Gammaproteobacteria;D_3__Betaproteobacteriales;D_4__Burkholderiaceae	0.999983
d5ff3b6b37c9e68d143b0c92f7bee9b1	307	37	D_0__Bacteria;D_1__Proteobacteria;D_2__Gammaproteobacteria;D_3__Betaproteobacteriales;D_4__Burkholderiaceae	0.999972
a5e3cfb18eb2fd335108bf5b8d60b739	0	1734	D_0__Bacteria;D_1__Proteobacteria;D_2__Gammaproteobacteria;D_3__Betaproteobacteriales;D_4__Burkholderiaceae	0.999999
2e1c0ea0708ee881a683c2bf044c9050	0	3376	D_0__Bacteria;D_1__Proteobacteria;D_2__Gammaproteobacteria;D_3__Betaproteobacteriales;D_4__Burkholderiaceae	0.999998
418ba13f1771ad5f0dba83e70d3eb7d8	11	0	D_0__Bacteria;D_1__Proteobacteria;D_2__Gammaproteobacteria;D_3__Betaproteobacteriales;D_4__Burkholderiaceae;D_5__AAP99	0.907292
03f10f52abdcb894b548a5987503a549	0	558	D_0__Bacteria;D_1__Proteobacteria;D_2__Gammaproteobacteria;D_3__Betaproteobacteriales;D_4__Burkholderiaceae;D_5__AAP99;D_6__uncultured beta proteobacterium	0.92879
db431a73f1abbf372b647689d257f143	4870	44	D_0__Bacteria;D_1__Proteobacteria;D_2__Gammaproteobacteria;D_3__Betaproteobacteriales;D_4__Burkholderiaceae;D_5__Acidovorax	0.706396
457491634b8821dc5deb9c84592ee131	129	9	D_0__Bacteria;D_1__Proteobacteria;D_2__Gammaproteobacteria;D_3__Betaproteobacteriales;D_4__Burkholderiaceae;D_5__Aquabacterium;D_6__Aquabacterium citratiphilum	0.883292
16469cc40587771b7602fa59352c70ab	14	25	D_0__Bacteria;D_1__Proteobacteria;D_2__Gammaproteobacteria;D_3__Betaproteobacteriales;D_4__Burkholderiaceae;D_5__Burkholderia-Caballeronia-Paraburkholderia	0.999959
b8fca129f7d32f3914b9c0cf522fc486	10	0	D_0__Bacteria;D_1__Proteobacteria;D_2__Gammaproteobacteria;D_3__Betaproteobacteriales;D_4__Burkholderiaceae;D_5__Collimonas	0.837785
b57744bd30af9f7a4d538d0aba27596b	0	12	D_0__Bacteria;D_1__Proteobacteria;D_2__Gammaproteobacteria;D_3__Betaproteobacteriales;D_4__Burkholderiaceae;D_5__Duganella	0.995984
f88ff3e97d9522ccf31333d5ed927bb0	0	15	D_0__Bacteria;D_1__Proteobacteria;D_2__Gammaproteobacteria;D_3__Betaproteobacteriales;D_4__Burkholderiaceae;D_5__Duganella	0.838686
69910e31ea39f68bc3f4d378e5a59a21	0	15	D_0__Bacteria;D_1__Proteobacteria;D_2__Gammaproteobacteria;D_3__Betaproteobacteriales;D_4__Burkholderiaceae;D_5__GKS98 freshwater group	0.975186
b0a53fadc48fa131630e179904f532cc	0	22	D_0__Bacteria;D_1__Proteobacteria;D_2__Gammaproteobacteria;D_3__Betaproteobacteriales;D_4__Burkholderiaceae;D_5__GKS98 freshwater group	0.980297
f90ff364221867f7c34fc0c5f4537306	0	129	D_0__Bacteria;D_1__Proteobacteria;D_2__Gammaproteobacteria;D_3__Betaproteobacteriales;D_4__Burkholderiaceae;D_5__GKS98 freshwater group	0.959943
d34a359930fa7d16269719f7db660e0a	8	4	D_0__Bacteria;D_1__Proteobacteria;D_2__Gammaproteobacteria;D_3__Betaproteobacteriales;D_4__Burkholderiaceae;D_5__Herbaspirillum;D_6__Herbaspirillum huttiense subsp. huttiense	0.703875
77aa4f5a0d1b3e5c50290c954fc2cd61	0	52	D_0__Bacteria;D_1__Proteobacteria;D_2__Gammaproteobacteria;D_3__Betaproteobacteriales;D_4__Burkholderiaceae;D_5__Hydrogenophaga	0.719579
de1a336e87c8cda77a949ab1f1499c15	0	222	D_0__Bacteria;D_1__Proteobacteria;D_2__Gammaproteobacteria;D_3__Betaproteobacteriales;D_4__Burkholderiaceae;D_5__Ideonella	0.773106
94caba52e32e06f24e249751fcc638f0	0	10	D_0__Bacteria;D_1__Proteobacteria;D_2__Gammaproteobacteria;D_3__Betaproteobacteriales;D_4__Burkholderiaceae;D_5__Inhella;D_6__uncultured bacterium	0.966018
5a8f5d2d5725105f2e535247f44d9c88	0	25	D_0__Bacteria;D_1__Proteobacteria;D_2__Gammaproteobacteria;D_3__Betaproteobacteriales;D_4__Burkholderiaceae;D_5__Inhella;D_6__uncultured bacterium	0.984963
2f18e3a3f820257efe58f86843a63378	0	35	D_0__Bacteria;D_1__Proteobacteria;D_2__Gammaproteobacteria;D_3__Betaproteobacteriales;D_4__Burkholderiaceae;D_5__Inhella;D_6__uncultured bacterium	0.900195
81d61b302705ef45b0d9a4039ed95153	0	11	D_0__Bacteria;D_1__Proteobacteria;D_2__Gammaproteobacteria;D_3__Betaproteobacteriales;D_4__Burkholderiaceae;D_5__Lautropia;D_6__metagenome	0.891533
43ce83cdfdfd5282dc51c79ac2eb2f72	0	41	D_0__Bacteria;D_1__Proteobacteria;D_2__Gammaproteobacteria;D_3__Betaproteobacteriales;D_4__Burkholderiaceae;D_5__Lautropia;D_6__uncultured beta proteobacterium	0.816102
0da2ff3998a3baec99e02c3ca228b161	0	147	D_0__Bacteria;D_1__Proteobacteria;D_2__Gammaproteobacteria;D_3__Betaproteobacteriales;D_4__Burkholderiaceae;D_5__Limnohabitans	0.788133
e612333e1b9291742fd0c4d3ddd7532e	0	22	D_0__Bacteria;D_1__Proteobacteria;D_2__Gammaproteobacteria;D_3__Betaproteobacteriales;D_4__Burkholderiaceae;D_5__Limnohabitans;D_6__uncultured beta proteobacterium	0.9257
847ef1a2b17a1c61035475b56d24122d	16	0	D_0__Bacteria;D_1__Proteobacteria;D_2__Gammaproteobacteria;D_3__Betaproteobacteriales;D_4__Burkholderiaceae;D_5__Massilia	0.999174
57ef5006312a9662d87d57c1404c1a87	94	18	D_0__Bacteria;D_1__Proteobacteria;D_2__Gammaproteobacteria;D_3__Betaproteobacteriales;D_4__Burkholderiaceae;D_5__Massilia	0.999868
20ad5b343a158e617aa2f39adbf005b6	0	177	D_0__Bacteria;D_1__Proteobacteria;D_2__Gammaproteobacteria;D_3__Betaproteobacteriales;D_4__Burkholderiaceae;D_5__Massilia	0.999023
71a8c9e37219f579eed78ea907ec4ead	54	8	D_0__Bacteria;D_1__Proteobacteria;D_2__Gammaproteobacteria;D_3__Betaproteobacteriales;D_4__Burkholderiaceae;D_5__Noviherbaspirillum	0.861335
6ec4d600448841ddd9419759c558f637	92	11	D_0__Bacteria;D_1__Proteobacteria;D_2__Gammaproteobacteria;D_3__Betaproteobacteriales;D_4__Burkholderiaceae;D_5__Noviherbaspirillum	0.912903
72f0985c3402cd2b7b225ac2d0af7fb8	209	19	D_0__Bacteria;D_1__Proteobacteria;D_2__Gammaproteobacteria;D_3__Betaproteobacteriales;D_4__Burkholderiaceae;D_5__Noviherbaspirillum	0.857483
0f2af151c48ab52a6e6ef9aaf58b2294	0	456	D_0__Bacteria;D_1__Proteobacteria;D_2__Gammaproteobacteria;D_3__Betaproteobacteriales;D_4__Burkholderiaceae;D_5__Noviherbaspirillum	0.72322
c1d986e8fbb5cf3dbcac755d09f05c6c	0	210	D_0__Bacteria;D_1__Proteobacteria;D_2__Gammaproteobacteria;D_3__Betaproteobacteriales;D_4__Burkholderiaceae;D_5__Polaromonas	0.972059
365bc413ed3cf82d8737939b5581c3cc	0	426	D_0__Bacteria;D_1__Proteobacteria;D_2__Gammaproteobacteria;D_3__Betaproteobacteriales;D_4__Burkholderiaceae;D_5__Polynucleobacter	0.999998
9d9d7df1155112175bde9dfbd495f847	0	44	D_0__Bacteria;D_1__Proteobacteria;D_2__Gammaproteobacteria;D_3__Betaproteobacteriales;D_4__Burkholderiaceae;D_5__Polynucleobacter;D_6__Polynucleobacter cosmopolitanus	0.909191
dde6d3e36af306c913854a9cf0ddf248	0	12	D_0__Bacteria;D_1__Proteobacteria;D_2__Gammaproteobacteria;D_3__Betaproteobacteriales;D_4__Burkholderiaceae;D_5__Ralstonia	0.999631
f5b36d223324383df303174975ce46d5	12	9	D_0__Bacteria;D_1__Proteobacteria;D_2__Gammaproteobacteria;D_3__Betaproteobacteriales;D_4__Burkholderiaceae;D_5__Ralstonia	0.989956
e2c2378854d7ebe603930132eac4804d	0	175	D_0__Bacteria;D_1__Proteobacteria;D_2__Gammaproteobacteria;D_3__Betaproteobacteriales;D_4__Burkholderiaceae;D_5__Rhodoferax	0.891898
31de871bad103340eaac73b2383506fe	0	313	D_0__Bacteria;D_1__Proteobacteria;D_2__Gammaproteobacteria;D_3__Betaproteobacteriales;D_4__Burkholderiaceae;D_5__Rhodoferax	0.88992
53991b2bfdf89e53b3eb6c30c38fd23d	0	16	D_0__Bacteria;D_1__Proteobacteria;D_2__Gammaproteobacteria;D_3__Betaproteobacteriales;D_4__Burkholderiaceae;D_5__Tepidimonas	0.935441
10c2f4632a142221df9b2a2c326c9dea	86	49	D_0__Bacteria;D_1__Proteobacteria;D_2__Gammaproteobacteria;D_3__Betaproteobacteriales;D_4__Burkholderiaceae;D_5__Tepidimonas	0.991964
93d782a2c5e9d347b0a88860ced992b9	2	56387	D_0__Bacteria;D_1__Proteobacteria;D_2__Gammaproteobacteria;D_3__Betaproteobacteriales;D_4__Burkholderiaceae;D_5__Tepidimonas	0.846764
1ee1d23839d518b2e3891b332d2cb2a4	0	20	D_0__Bacteria;D_1__Proteobacteria;D_2__Gammaproteobacteria;D_3__Betaproteobacteriales;D_4__Burkholderiaceae;D_5__Thiomonas	0.993922
813a89ce01702f3c31d27938c92a5e9d	0	218	D_0__Bacteria;D_1__Proteobacteria;D_2__Gammaproteobacteria;D_3__Betaproteobacteriales;D_4__Burkholderiaceae;D_5__uncultured	0.914249
e8f351291d82d74180fbee131e4b9ddb	0	389	D_0__Bacteria;D_1__Proteobacteria;D_2__Gammaproteobacteria;D_3__Betaproteobacteriales;D_4__Burkholderiaceae;D_5__uncultured	0.992961
0e276c5af8127d5e9686664a8bec9dd6	0	682	D_0__Bacteria;D_1__Proteobacteria;D_2__Gammaproteobacteria;D_3__Betaproteobacteriales;D_4__Burkholderiaceae;D_5__uncultured	0.992305
a6f4bd2a0440eaf3bfc58ef742f1f695	0	778	D_0__Bacteria;D_1__Proteobacteria;D_2__Gammaproteobacteria;D_3__Betaproteobacteriales;D_4__Burkholderiaceae;D_5__uncultured	0.904314
c77decd6ba95d9f59dfb1d0e5baf74fb	0	1990	D_0__Bacteria;D_1__Proteobacteria;D_2__Gammaproteobacteria;D_3__Betaproteobacteriales;D_4__Burkholderiaceae;D_5__uncultured	0.965746
23f81f9c8b3b7df1bf20c82ddc0be746	0	10	D_0__Bacteria;D_1__Proteobacteria;D_2__Gammaproteobacteria;D_3__Betaproteobacteriales;D_4__Burkholderiaceae;D_5__uncultured;D_6__iron-reducing bacterium enrichment culture clone HN67	0.857359
5bdaad19f2a370833f353f14c372764e	0	17	D_0__Bacteria;D_1__Proteobacteria;D_2__Gammaproteobacteria;D_3__Betaproteobacteriales;D_4__Burkholderiaceae;D_5__Undibacterium	0.986835
121315c06a067f6269edce1ae068f427	0	34	D_0__Bacteria;D_1__Proteobacteria;D_2__Gammaproteobacteria;D_3__Betaproteobacteriales;D_4__Chromobacteriaceae;D_5__Chromobacterium	0.846535
8d16f812f79a7274e129bf508332f82a	0	12	D_0__Bacteria;D_1__Proteobacteria;D_2__Gammaproteobacteria;D_3__Betaproteobacteriales;D_4__Chromobacteriaceae;D_5__Vogesella;D_6__uncultured bacterium	0.940248
efc7ba3b1912590d4de3de1cba9d5773	8	28	D_0__Bacteria;D_1__Proteobacteria;D_2__Gammaproteobacteria;D_3__Betaproteobacteriales;D_4__Chromobacteriaceae;D_5__Vogesella;D_6__uncultured bacterium	0.907324
0338d9d726f3f057a4e4165ae108fe2a	59	0	D_0__Bacteria;D_1__Proteobacteria;D_2__Gammaproteobacteria;D_3__Betaproteobacteriales;D_4__Hydrogenophilaceae;D_5__Hydrogenophilus;D_6__uncultured bacterium	0.735725
41569e8665e58776d36c46d393d0ac68	0	10	D_0__Bacteria;D_1__Proteobacteria;D_2__Gammaproteobacteria;D_3__Betaproteobacteriales;D_4__Hydrogenophilaceae;D_5__Thiobacillus	0.998265
e31e29f23960d2dd32fbe1dcee47ef14	0	151	D_0__Bacteria;D_1__Proteobacteria;D_2__Gammaproteobacteria;D_3__Betaproteobacteriales;D_4__Hydrogenophilaceae;D_5__uncultured	0.999316
8397eb8b1d7501df6d25ae3aad8d1399	0	202	D_0__Bacteria;D_1__Proteobacteria;D_2__Gammaproteobacteria;D_3__Betaproteobacteriales;D_4__Hydrogenophilaceae;D_5__uncultured	0.950472
5fda14d9a79e2ca37931298d068e8b41	0	299	D_0__Bacteria;D_1__Proteobacteria;D_2__Gammaproteobacteria;D_3__Betaproteobacteriales;D_4__Hydrogenophilaceae;D_5__uncultured	0.998606
7af14f8e9223a1c15b4c0363ca1d2a03	5	12	D_0__Bacteria;D_1__Proteobacteria;D_2__Gammaproteobacteria;D_3__Betaproteobacteriales;D_4__Hydrogenophilaceae;D_5__uncultured;D_6__nitrifying bacterium enrichment culture	0.9982
e2027e6700b70b079d6bb4dfc62716db	0	124	D_0__Bacteria;D_1__Proteobacteria;D_2__Gammaproteobacteria;D_3__Betaproteobacteriales;D_4__Hydrogenophilaceae;D_5__uncultured;D_6__uncultured Burkholderiales bacterium	0.754312
df1d2224eeb2e4f406648b05a2ef2dbe	0	16	D_0__Bacteria;D_1__Proteobacteria;D_2__Gammaproteobacteria;D_3__Betaproteobacteriales;D_4__Leeiaceae;D_5__uncultured;D_6__uncultured bacterium	0.955388
251b84415ac4fcbc21189f2339d85390	0	472	D_0__Bacteria;D_1__Proteobacteria;D_2__Gammaproteobacteria;D_3__Betaproteobacteriales;D_4__Methylophilaceae;D_5__Methylotenera	0.959877
b2311a54105742ec8e48601523508410	0	549	D_0__Bacteria;D_1__Proteobacteria;D_2__Gammaproteobacteria;D_3__Betaproteobacteriales;D_4__Methylophilaceae;D_5__Methylotenera	0.989361
d5edc2f7d9b28a5b4a7c12946925956a	0	127	D_0__Bacteria;D_1__Proteobacteria;D_2__Gammaproteobacteria;D_3__Betaproteobacteriales;D_4__Methylophilaceae;D_5__uncultured	0.785593
e556ee5150ea74092458189357186622	16	0	D_0__Bacteria;D_1__Proteobacteria;D_2__Gammaproteobacteria;D_3__Betaproteobacteriales;D_4__Neisseriaceae;D_5__Eikenella;D_6__uncultured bacterium	0.806698
7b922bd11ea3f2de8a1d01bc0314871f	8	8	D_0__Bacteria;D_1__Proteobacteria;D_2__Gammaproteobacteria;D_3__Betaproteobacteriales;D_4__Neisseriaceae;D_5__Neisseria	0.994026
7fae0a4914d95fd2426aa8a2ea9ef487	17	26	D_0__Bacteria;D_1__Proteobacteria;D_2__Gammaproteobacteria;D_3__Betaproteobacteriales;D_4__Neisseriaceae;D_5__Neisseria	0.999913
cd90977e8f9c96f6268d48d823bdb7d4	0	831	D_0__Bacteria;D_1__Proteobacteria;D_2__Gammaproteobacteria;D_3__Betaproteobacteriales;D_4__Nitrosomonadaceae;D_5__DSSD61;D_6__uncultured bacterium	0.993602
248ae8cc93a25fc5a76c580e4ccfcb79	0	31	D_0__Bacteria;D_1__Proteobacteria;D_2__Gammaproteobacteria;D_3__Betaproteobacteriales;D_4__Nitrosomonadaceae;D_5__IS-44;D_6__uncultured bacterium	0.931932
9cecbc678e612eaa68d04dca6878fa13	0	13	D_0__Bacteria;D_1__Proteobacteria;D_2__Gammaproteobacteria;D_3__Betaproteobacteriales;D_4__Nitrosomonadaceae;D_5__MND1;D_6__uncultured bacterium	0.848771
561f6a4d253415c9d655327193f56795	12	0	D_0__Bacteria;D_1__Proteobacteria;D_2__Gammaproteobacteria;D_3__Betaproteobacteriales;D_4__Nitrosomonadaceae;D_5__MND1;D_6__uncultured Burkholderiales bacterium	0.749427
0f12ddeb138977f6d83369b3bb1f73b6	0	18	D_0__Bacteria;D_1__Proteobacteria;D_2__Gammaproteobacteria;D_3__Betaproteobacteriales;D_4__Nitrosomonadaceae;D_5__oc32;D_6__uncultured bacterium	0.999891
ca8e5e4d0828f2905483d2d125e5a582	0	22	D_0__Bacteria;D_1__Proteobacteria;D_2__Gammaproteobacteria;D_3__Betaproteobacteriales;D_4__Rhodocyclaceae	0.975217
c4703350d6c3ed30188fe1816baff5bf	0	36	D_0__Bacteria;D_1__Proteobacteria;D_2__Gammaproteobacteria;D_3__Betaproteobacteriales;D_4__Rhodocyclaceae	0.965333
0dd5afa3737dcc2ee9c9ac67409558a0	0	111	D_0__Bacteria;D_1__Proteobacteria;D_2__Gammaproteobacteria;D_3__Betaproteobacteriales;D_4__Rhodocyclaceae	0.983335
da8ccb8a80b709ab4b4ac2ef113430cf	0	10	D_0__Bacteria;D_1__Proteobacteria;D_2__Gammaproteobacteria;D_3__Betaproteobacteriales;D_4__Rhodocyclaceae;D_5__Azoarcus	0.937848
932cc3598a5a491d01293d1fd0b12455	0	15	D_0__Bacteria;D_1__Proteobacteria;D_2__Gammaproteobacteria;D_3__Betaproteobacteriales;D_4__Rhodocyclaceae;D_5__Azovibrio;D_6__uncultured Rhodocyclaceae bacterium	0.860177
2910c0238599487e1f81ad1e0dd53965	0	23	D_0__Bacteria;D_1__Proteobacteria;D_2__Gammaproteobacteria;D_3__Betaproteobacteriales;D_4__Rhodocyclaceae;D_5__Dechloromonas	0.799196
740551898fa549d7d71c00b78b59d26f	0	10	D_0__Bacteria;D_1__Proteobacteria;D_2__Gammaproteobacteria;D_3__Betaproteobacteriales;D_4__Rhodocyclaceae;D_5__Denitratisoma	0.905275
8c1bbc5d6de17fe12a8c79361008525c	4	16	D_0__Bacteria;D_1__Proteobacteria;D_2__Gammaproteobacteria;D_3__Betaproteobacteriales;D_4__Rhodocyclaceae;D_5__Uliginosibacterium;D_6__metagenome	0.972077
3f8deb5b698dbca921e527af0a6e6e09	0	20	D_0__Bacteria;D_1__Proteobacteria;D_2__Gammaproteobacteria;D_3__Betaproteobacteriales;D_4__Rhodocyclaceae;D_5__Z-35;D_6__uncultured bacterium	0.959682
4968fe5f813bc03a6181d08a3735fdbf	0	18	D_0__Bacteria;D_1__Proteobacteria;D_2__Gammaproteobacteria;D_3__Betaproteobacteriales;D_4__SC-I-84	0.999035
e348dd0f8b01220a2d4fc152bc8feb4e	2	14	D_0__Bacteria;D_1__Proteobacteria;D_2__Gammaproteobacteria;D_3__Betaproteobacteriales;D_4__SC-I-84;D_5__metagenome;D_6__metagenome	0.92663
ebd86c0268c0c9af1023300d492395ec	0	10	D_0__Bacteria;D_1__Proteobacteria;D_2__Gammaproteobacteria;D_3__Betaproteobacteriales;D_4__TRA3-20	0.998252
06f249e121d0aa52f0a23d83a77224e5	0	19	D_0__Bacteria;D_1__Proteobacteria;D_2__Gammaproteobacteria;D_3__Betaproteobacteriales;D_4__TRA3-20;D_5__metagenome;D_6__metagenome	0.771625
01d0df4b4758a473144b7feb1969e017	0	19	D_0__Bacteria;D_1__Proteobacteria;D_2__Gammaproteobacteria;D_3__Cardiobacteriales;D_4__Wohlfahrtiimonadaceae;D_5__Ignatzschineria;D_6__swine effluent bacterium CHNDP41	0.990119
980e91d5229cd1b8fa17f31e2c00c488	0	17	D_0__Bacteria;D_1__Proteobacteria;D_2__Gammaproteobacteria;D_3__Cellvibrionales;D_4__Cellvibrionaceae;D_5__Cellvibrio	0.999999
870dd70d5797a33ca8ff3f1ca0da4982	0	19	D_0__Bacteria;D_1__Proteobacteria;D_2__Gammaproteobacteria;D_3__Cellvibrionales;D_4__Cellvibrionaceae;D_5__Cellvibrio	1
6d17a73adfb2cef70014c57198832c5d	0	16	D_0__Bacteria;D_1__Proteobacteria;D_2__Gammaproteobacteria;D_3__Cellvibrionales;D_4__Cellvibrionaceae;D_5__Cellvibrio;D_6__uncultured Cellvibrio sp.	0.736223
0092ee9f407cd1824a3f082ad5dd81d8	0	12	D_0__Bacteria;D_1__Proteobacteria;D_2__Gammaproteobacteria;D_3__Cellvibrionales;D_4__Spongiibacteraceae;D_5__BD1-7 clade;D_6__uncultured gamma proteobacterium	0.901919
e0af15fa953a799b4e360642ab8f2748	0	12	D_0__Bacteria;D_1__Proteobacteria;D_2__Gammaproteobacteria;D_3__Coxiellales;D_4__Coxiellaceae;D_5__Coxiella;D_6__uncultured bacterium	0.706807
d3dcd97d77591b0d3b08f98a52d78c45	0	10	D_0__Bacteria;D_1__Proteobacteria;D_2__Gammaproteobacteria;D_3__Diplorickettsiales;D_4__Diplorickettsiaceae;D_5__Aquicella	1
4c7cd3f232969da272342f4b5f4ad73d	12	0	D_0__Bacteria;D_1__Proteobacteria;D_2__Gammaproteobacteria;D_3__Diplorickettsiales;D_4__Diplorickettsiaceae;D_5__Aquicella	1
45ca3d80d029656ec5ab27621937d78d	0	17	D_0__Bacteria;D_1__Proteobacteria;D_2__Gammaproteobacteria;D_3__Diplorickettsiales;D_4__Diplorickettsiaceae;D_5__Aquicella	1
96299224184ce5101b5ed1abf4d0e203	0	11	D_0__Bacteria;D_1__Proteobacteria;D_2__Gammaproteobacteria;D_3__Diplorickettsiales;D_4__Diplorickettsiaceae;D_5__Rickettsiella	0.999967
983a480577e13acfb7667722ced98c9b	0	35	D_0__Bacteria;D_1__Proteobacteria;D_2__Gammaproteobacteria;D_3__Diplorickettsiales;D_4__Diplorickettsiaceae;D_5__Rickettsiella	0.999962
b582211e85f65dd16f3a0758015918db	0	19	D_0__Bacteria;D_1__Proteobacteria;D_2__Gammaproteobacteria;D_3__Diplorickettsiales;D_4__Diplorickettsiaceae;D_5__Rickettsiella;D_6__Candidatus Rickettsiella viridis	0.755192
d942987bfd7c8a64215dc0bf13edc666	15	0	D_0__Bacteria;D_1__Proteobacteria;D_2__Gammaproteobacteria;D_3__Diplorickettsiales;D_4__Diplorickettsiaceae;D_5__uncultured;D_6__uncultured bacterium	0.973924
6347a0f275adee152aaab15a16a529fe	0	10	D_0__Bacteria;D_1__Proteobacteria;D_2__Gammaproteobacteria;D_3__Enterobacteriales;D_4__Enterobacteriaceae	0.998084
929d9a7f88bd83bc06d889c356d9a13e	10	0	D_0__Bacteria;D_1__Proteobacteria;D_2__Gammaproteobacteria;D_3__Enterobacteriales;D_4__Enterobacteriaceae	0.99996
efb8602f3d0765aaf09b975799823da9	2	13	D_0__Bacteria;D_1__Proteobacteria;D_2__Gammaproteobacteria;D_3__Enterobacteriales;D_4__Enterobacteriaceae	0.999165
854b8381c88f935949c7f75363e76418	17	0	D_0__Bacteria;D_1__Proteobacteria;D_2__Gammaproteobacteria;D_3__Enterobacteriales;D_4__Enterobacteriaceae;D_5__Escherichia-Shigella	0.992964
1b158b8b2922d4fcad5d9cea607cbb7d	1793	186	D_0__Bacteria;D_1__Proteobacteria;D_2__Gammaproteobacteria;D_3__Enterobacteriales;D_4__Enterobacteriaceae;D_5__Escherichia-Shigella	0.992924
ddb38f0cbc11e79a9435d0dc58d7032c	0	21	D_0__Bacteria;D_1__Proteobacteria;D_2__Gammaproteobacteria;D_3__Ga0077536;D_4__uncultured sulfur-oxidizing symbiont bacterium;D_5__uncultured sulfur-oxidizing symbiont bacterium;D_6__uncultured sulfur-oxidizing symbiont bacterium	0.93518
59ebb12a2a5ed44037732dbf07ce9114	0	227	D_0__Bacteria;D_1__Proteobacteria;D_2__Gammaproteobacteria;D_3__Gammaproteobacteria Incertae Sedis;D_4__Unknown Family;D_5__Acidibacter	0.950054
f8340a09b133261f735f9ee5b54203fd	11	0	D_0__Bacteria;D_1__Proteobacteria;D_2__Gammaproteobacteria;D_3__Gammaproteobacteria Incertae Sedis;D_4__Unknown Family;D_5__Acidibacter;D_6__uncultured bacterium	0.828225
74233d5895f1954aa19bcff581159773	0	10	D_0__Bacteria;D_1__Proteobacteria;D_2__Gammaproteobacteria;D_3__Legionellales;D_4__Legionellaceae;D_5__Legionella;D_6__Legionella pneumophila	0.764205
3d30e6e2eda93f42651e99d521f60141	0	10	D_0__Bacteria;D_1__Proteobacteria;D_2__Gammaproteobacteria;D_3__Legionellales;D_4__Legionellaceae;D_5__Legionella;D_6__uncultured bacterium	0.743689
5863323cf2c00af71e75700494f562b6	0	14	D_0__Bacteria;D_1__Proteobacteria;D_2__Gammaproteobacteria;D_3__Legionellales;D_4__Legionellaceae;D_5__Legionella;D_6__uncultured bacterium	0.786944
dbfe6b7eaa4eca8905fdd8aa21f9ae74	0	22	D_0__Bacteria;D_1__Proteobacteria;D_2__Gammaproteobacteria;D_3__Legionellales;D_4__Legionellaceae;D_5__Legionella;D_6__uncultured bacterium	0.871414
bb5aade2190ac4de4a5f80da3395edf0	0	14	D_0__Bacteria;D_1__Proteobacteria;D_2__Gammaproteobacteria;D_3__Methylococcales;D_4__Methylococcaceae	0.99941
3e0b5e8b97ec900871c5c751e535a562	0	15	D_0__Bacteria;D_1__Proteobacteria;D_2__Gammaproteobacteria;D_3__Methylococcales;D_4__Methylococcaceae;D_5__Methylocaldum;D_6__uncultured bacterium	0.78633
6cb58e2220cf13ecb019539d9da880ab	0	14	D_0__Bacteria;D_1__Proteobacteria;D_2__Gammaproteobacteria;D_3__Methylococcales;D_4__Methylomonaceae;D_5__Methylobacter;D_6__uncultured bacterium	0.769637
9c7664e0d1a2cf1bed23b91f2263941f	0	131	D_0__Bacteria;D_1__Proteobacteria;D_2__Gammaproteobacteria;D_3__Oceanospirillales;D_4__SS1-B-06-26;D_5__uncultured proteobacterium;D_6__uncultured proteobacterium	0.989444
1b156a3626c51ee68eafec90c33e0734	6	19	D_0__Bacteria;D_1__Proteobacteria;D_2__Gammaproteobacteria;D_3__Pasteurellales;D_4__Pasteurellaceae;D_5__Actinobacillus	0.984168
15b888fac2a8be4df2917b6670dad73f	10	0	D_0__Bacteria;D_1__Proteobacteria;D_2__Gammaproteobacteria;D_3__Pasteurellales;D_4__Pasteurellaceae;D_5__Aggregatibacter;D_6__uncultured bacterium	0.907064
cfdd70bdbf090e219bf771ede00b81bb	6	13	D_0__Bacteria;D_1__Proteobacteria;D_2__Gammaproteobacteria;D_3__Pasteurellales;D_4__Pasteurellaceae;D_5__Haemophilus	0.99686
e27680d4009f98f30248d823bc17fb8e	26	33	D_0__Bacteria;D_1__Proteobacteria;D_2__Gammaproteobacteria;D_3__Pasteurellales;D_4__Pasteurellaceae;D_5__Haemophilus	0.927654
9df17d68399fd2008f986f795278a0cf	0	12	D_0__Bacteria;D_1__Proteobacteria;D_2__Gammaproteobacteria;D_3__Pseudomonadales;D_4__Moraxellaceae	1
107aa7e6b56274803bffd1ccff5b2ee6	0	12	D_0__Bacteria;D_1__Proteobacteria;D_2__Gammaproteobacteria;D_3__Pseudomonadales;D_4__Moraxellaceae;D_5__Acinetobacter	0.997619
8c8598245ea67244fb156b6f31192a41	3	29	D_0__Bacteria;D_1__Proteobacteria;D_2__Gammaproteobacteria;D_3__Pseudomonadales;D_4__Moraxellaceae;D_5__Enhydrobacter	1
1ca432d9da95fc2accaaa2a5b7d9cb0c	0	13	D_0__Bacteria;D_1__Proteobacteria;D_2__Gammaproteobacteria;D_3__Pseudomonadales;D_4__Pseudomonadaceae;D_5__Pseudomonas	0.995681
7b5afc21508102a6c81750cd6ebfd8f2	13	0	D_0__Bacteria;D_1__Proteobacteria;D_2__Gammaproteobacteria;D_3__Pseudomonadales;D_4__Pseudomonadaceae;D_5__Pseudomonas	0.999878
2b5891165ab550e8131bb45ea88e55e6	0	14	D_0__Bacteria;D_1__Proteobacteria;D_2__Gammaproteobacteria;D_3__Pseudomonadales;D_4__Pseudomonadaceae;D_5__Pseudomonas	0.999864
71fa482e5e80e6527ff282f35ad5cad4	0	16	D_0__Bacteria;D_1__Proteobacteria;D_2__Gammaproteobacteria;D_3__Pseudomonadales;D_4__Pseudomonadaceae;D_5__Pseudomonas	0.998594
e52a5d6f0e2560fe327b2f502dd5a024	18	0	D_0__Bacteria;D_1__Proteobacteria;D_2__Gammaproteobacteria;D_3__Pseudomonadales;D_4__Pseudomonadaceae;D_5__Pseudomonas	0.999626
1f878f615fcfc8d7bd381a7841ac1e41	105	34	D_0__Bacteria;D_1__Proteobacteria;D_2__Gammaproteobacteria;D_3__Pseudomonadales;D_4__Pseudomonadaceae;D_5__Pseudomonas	0.999238
918cb7d43a66552c44b8e97531f5f4d6	0	16	D_0__Bacteria;D_1__Proteobacteria;D_2__Gammaproteobacteria;D_3__R7C24	1
d3d9ff9c5a32af82c53a2922fd8a009e	0	21	D_0__Bacteria;D_1__Proteobacteria;D_2__Gammaproteobacteria;D_3__R7C24;D_4__metagenome;D_5__metagenome;D_6__metagenome	0.990748
874db5d5cab3a786ef4073201906f325	21	0	D_0__Bacteria;D_1__Proteobacteria;D_2__Gammaproteobacteria;D_3__Steroidobacterales;D_4__Steroidobacteraceae;D_5__Steroidobacter	0.876919
80d6bd9026c051d66c6b7399af49e1d8	0	256	D_0__Bacteria;D_1__Proteobacteria;D_2__Gammaproteobacteria;D_3__Steroidobacterales;D_4__Steroidobacteraceae;D_5__uncultured;D_6__Hypsibius dujardini	0.994877
25eccbfc60b86769e6b63c5b4fc74ceb	0	16	D_0__Bacteria;D_1__Proteobacteria;D_2__Gammaproteobacteria;D_3__SZB30;D_4__uncultured bacterium;D_5__uncultured bacterium;D_6__uncultured bacterium	0.930376
a9bdefed6cda76a891e75269976db0fd	0	18	D_0__Bacteria;D_1__Proteobacteria;D_2__Gammaproteobacteria;D_3__uncultured	0.964695
198853915eba4daabc753c5a11b07016	0	16	D_0__Bacteria;D_1__Proteobacteria;D_2__Gammaproteobacteria;D_3__uncultured;D_4__uncultured bacterium;D_5__uncultured bacterium;D_6__uncultured bacterium	0.815907
2b137ee70796e597ab6be8f7c2c2b713	0	10	D_0__Bacteria;D_1__Proteobacteria;D_2__Gammaproteobacteria;D_3__uncultured;D_4__uncultured gamma proteobacterium;D_5__uncultured gamma proteobacterium;D_6__uncultured gamma proteobacterium	0.785271
cd31aeea33c2a0db9e72994e2314caf7	0	1243	D_0__Bacteria;D_1__Proteobacteria;D_2__Gammaproteobacteria;D_3__Xanthomonadales;D_4__Rhodanobacteraceae;D_5__uncultured	0.999116
4894abcac37f12aaf6381b0631f5da34	0	75	D_0__Bacteria;D_1__Proteobacteria;D_2__Gammaproteobacteria;D_3__Xanthomonadales;D_4__Rhodanobacteraceae;D_5__uncultured;D_6__uncultured bacterium	0.987396
a7999c486cabaf1b2c256e4cbfe01d97	0	339	D_0__Bacteria;D_1__Proteobacteria;D_2__Gammaproteobacteria;D_3__Xanthomonadales;D_4__Rhodanobacteraceae;D_5__uncultured;D_6__uncultured bacterium	0.882108
8ea654b9dd647756c52368f8d789ae02	0	2272	D_0__Bacteria;D_1__Proteobacteria;D_2__Gammaproteobacteria;D_3__Xanthomonadales;D_4__Rhodanobacteraceae;D_5__uncultured;D_6__uncultured bacterium	0.994667
5587704a9f90438ffbbae5e3192bf637	0	6915	D_0__Bacteria;D_1__Proteobacteria;D_2__Gammaproteobacteria;D_3__Xanthomonadales;D_4__Rhodanobacteraceae;D_5__uncultured;D_6__uncultured bacterium	0.980917
bc2de0b74b9612b9d8f47fb6c46a5746	0	291	D_0__Bacteria;D_1__Proteobacteria;D_2__Gammaproteobacteria;D_3__Xanthomonadales;D_4__Rhodanobacteraceae;D_5__uncultured;D_6__uncultured Metallibacterium sp.	0.984963
b98d9994ac51ede90f0222daa253ba4d	30	2	D_0__Bacteria;D_1__Proteobacteria;D_2__Gammaproteobacteria;D_3__Xanthomonadales;D_4__Xanthomonadaceae;D_5__Lysobacter	0.999199
edd4cb9547c9cdc445a3b12c9b10953c	0	266	D_0__Bacteria;D_1__Proteobacteria;D_2__Gammaproteobacteria;D_3__Xanthomonadales;D_4__Xanthomonadaceae;D_5__Silanimonas;D_6__uncultured bacterium	0.970391
45fa8706d5c739038599cfbd03f9fda9	0	1248	D_0__Bacteria;D_1__Proteobacteria;D_2__Gammaproteobacteria;D_3__Xanthomonadales;D_4__Xanthomonadaceae;D_5__Silanimonas;D_6__uncultured bacterium	0.903702
1187d3f6bbc3c560b79f47cf9ad873bd	10	0	D_0__Bacteria;D_1__Proteobacteria;D_2__Gammaproteobacteria;D_3__Xanthomonadales;D_4__Xanthomonadaceae;D_5__Stenotrophomonas	0.999991
71587e7dd53783954557ef52cc0685f6	0	11	D_0__Bacteria;D_1__Rokubacteria;D_2__NC10;D_3__Methylomirabilales;D_4__Methylomirabilaceae;D_5__Candidatus Methylomirabilis;D_6__uncultured Firmicutes bacterium	0.962018
715a5f1a8544fe3c0383bd03de454ea4	0	250	D_0__Bacteria;D_1__Rokubacteria;D_2__NC10;D_3__Rokubacteriales;D_4__uncultured bacterium;D_5__uncultured bacterium;D_6__uncultured bacterium	0.899026
194107cca0d07020dc6ff0d1cc92b2a9	10	0	D_0__Bacteria;D_1__Spirochaetes;D_2__Leptospirae;D_3__Leptospirales;D_4__Leptospiraceae;D_5__Leptonema	0.849832
50d455ce25ce71dc683d5e9608c3555d	1178	0	D_0__Bacteria;D_1__Spirochaetes;D_2__Leptospirae;D_3__Leptospirales;D_4__Leptospiraceae;D_5__Leptonema	0.743071
ba30908c39347020f69ebc189b124fe4	10519	210	D_0__Bacteria;D_1__Spirochaetes;D_2__Leptospirae;D_3__Leptospirales;D_4__Leptospiraceae;D_5__Leptonema	0.911939
3de1ae861bb868d9482e2dd7e002d8f2	345	0	D_0__Bacteria;D_1__Spirochaetes;D_2__Leptospirae;D_3__Leptospirales;D_4__Leptospiraceae;D_5__Leptospira;D_6__uncultured bacterium	0.843228
7936302129a2d8fe42ea7b501c14cf1a	20	0	D_0__Bacteria;D_1__Spirochaetes;D_2__Leptospirae;D_3__Leptospirales;D_4__Leptospiraceae;D_5__Turneriella	1
fa9b68a6e6ae36398e7471bb9ef03e77	0	33	D_0__Bacteria;D_1__Spirochaetes;D_2__Leptospirae;D_3__Leptospirales;D_4__Leptospiraceae;D_5__Turneriella;D_6__metagenome	0.896918
448eac6225d7ee6373d173eaaeaa3e4f	0	117	D_0__Bacteria;D_1__Spirochaetes;D_2__Leptospirae;D_3__Leptospirales;D_4__Leptospiraceae;D_5__Turneriella;D_6__Turneriella parva DSM 21527	0.843356
9e4a99bce02a3a0ff788f0cb2f5b562e	10	0	D_0__Bacteria;D_1__Spirochaetes;D_2__Leptospirae;D_3__Leptospirales;D_4__Leptospiraceae;D_5__uncultured;D_6__uncultured bacterium	0.98431
6e93bd5c528cf05dfb0c503ad19b424e	0	31	D_0__Bacteria;D_1__Spirochaetes;D_2__MVP-15;D_3__metagenome;D_4__metagenome;D_5__metagenome;D_6__metagenome	1
a3370f840b9e337d767bf752aef2e7c2	0	50	D_0__Bacteria;D_1__Spirochaetes;D_2__MVP-15;D_3__metagenome;D_4__metagenome;D_5__metagenome;D_6__metagenome	0.999999
7f566378bf33096cc0b47a6620ad2718	0	69	D_0__Bacteria;D_1__Spirochaetes;D_2__MVP-15;D_3__uncultured bacterium;D_4__uncultured bacterium;D_5__uncultured bacterium;D_6__uncultured bacterium	0.999626
fa6a648143fbb119003718eefb147c93	92	0	D_0__Bacteria;D_1__Spirochaetes;D_2__Spirochaetia;D_3__Brevinematales;D_4__Brevinemataceae;D_5__Brevinema;D_6__candidate division OP4 clone OPB40	1
d1822d9d5bf94d2f1175b0092de08fb9	2067	0	D_0__Bacteria;D_1__Spirochaetes;D_2__Spirochaetia;D_3__Brevinematales;D_4__Brevinemataceae;D_5__Brevinema;D_6__candidate division OP4 clone OPB40	1
fb83d29d37e19e5a7c85eca8d626f061	102	0	D_0__Bacteria;D_1__Spirochaetes;D_2__Spirochaetia;D_3__Spirochaetales;D_4__Spirochaetaceae;D_5__Spirochaeta 2;D_6__uncultured bacterium	0.889405
b09279abb6c827b6cb6f91634f51b809	463	0	D_0__Bacteria;D_1__Spirochaetes;D_2__Spirochaetia;D_3__Spirochaetales;D_4__Spirochaetaceae;D_5__Spirochaeta 2;D_6__uncultured bacterium	0.874164
42fa0c5e008f0616ea7ec286bd83b462	1789	0	D_0__Bacteria;D_1__Spirochaetes;D_2__Spirochaetia;D_3__Spirochaetales;D_4__Spirochaetaceae;D_5__Spirochaeta 2;D_6__uncultured bacterium	0.990058
96bf4520c8e056750f57133a13ed76dd	20	0	D_0__Bacteria;D_1__Spirochaetes;D_2__Spirochaetia;D_3__Spirochaetales;D_4__Spirochaetaceae;D_5__Treponema 2;D_6__Treponema medium	0.860764
202df81eb46cfff330eeeecc7e00092e	11	0	D_0__Bacteria;D_1__Spirochaetes;D_2__Spirochaetia;D_3__Spirochaetales;D_4__Spirochaetaceae;D_5__Treponema 2;D_6__Treponema sp. oral taxon 271	1
04c5fdd3952b619c95754e210ad14724	0	18	D_0__Bacteria;D_1__Synergistetes;D_2__Synergistia;D_3__Synergistales;D_4__Synergistaceae;D_5__uncultured;D_6__uncultured Firmicutes bacterium	0.956147
16939aeeb46319545fdfb894095db873	0	74	D_0__Bacteria;D_1__Synergistetes;D_2__Synergistia;D_3__Synergistales;D_4__Synergistaceae;D_5__uncultured;D_6__uncultured Firmicutes bacterium	0.988955
7079a6058fae5c3ed612e1fc03e0c33e	0	24	D_0__Bacteria;D_1__TA06;D_2__uncultured bacterium;D_3__uncultured bacterium;D_4__uncultured bacterium;D_5__uncultured bacterium;D_6__uncultured bacterium	0.99999
d1566cbf914a151f452e881fc9cae2e6	17	0	D_0__Bacteria;D_1__Tenericutes;D_2__Mollicutes;D_3__Mycoplasmatales;D_4__Mycoplasmataceae;D_5__Mycoplasma	1
165daad50206214193abdfc1c094fe9a	830	0	D_0__Bacteria;D_1__Thermotogae;D_2__Thermotogae;D_3__Thermotogales;D_4__Fervidobacteriaceae;D_5__Fervidobacterium	0.999966
b12a73d37866ce69c6ae4f3431630da3	3	15	D_0__Bacteria;D_1__Thermotogae;D_2__Thermotogae;D_3__Thermotogales;D_4__Fervidobacteriaceae;D_5__Fervidobacterium;D_6__Fervidobacterium pennivorans	0.974195
3c8c974f8dce2d3a909e73613fa412c4	0	273	D_0__Bacteria;D_1__Thermotogae;D_2__Thermotogae;D_3__Thermotogales;D_4__Fervidobacteriaceae;D_5__Fervidobacterium;D_6__Fervidobacterium riparium	0.994975
f300bdbb63b7eddf42950c120605e234	0	1142	D_0__Bacteria;D_1__Thermotogae;D_2__Thermotogae;D_3__Thermotogales;D_4__Fervidobacteriaceae;D_5__Fervidobacterium;D_6__Fervidobacterium riparium	0.996014
1529b02fe0860a3d239167be00b70f07	0	880	D_0__Bacteria;D_1__Thermotogae;D_2__Thermotogae;D_3__Thermotogales;D_4__Thermotogaceae;D_5__Pseudothermotoga	1
58505ba5687f65c071f9eaffcf921c8a	671	0	D_0__Bacteria;D_1__Thermotogae;D_2__Thermotogae;D_3__Thermotogales;D_4__Thermotogaceae;D_5__Pseudothermotoga;D_6__uncultured bacterium	0.978494
0bc2da89c47b8158fed661660cb60d9b	0	2322	D_0__Bacteria;D_1__Thermotogae;D_2__Thermotogae;D_3__Thermotogales;D_4__Thermotogaceae;D_5__Pseudothermotoga;D_6__uncultured bacterium	0.966644
62e59e208c557f6364eab14ea4f2b08d	10775	0	D_0__Bacteria;D_1__Thermotogae;D_2__Thermotogae;D_3__Thermotogales;D_4__Thermotogaceae;D_5__Pseudothermotoga;D_6__uncultured bacterium	0.984718
c4df09b4ee98cd7871a9e1c41c58de40	16303	0	D_0__Bacteria;D_1__Thermotogae;D_2__Thermotogae;D_3__Thermotogales;D_4__Thermotogaceae;D_5__Pseudothermotoga;D_6__uncultured bacterium	0.982316
32e2f2c63a1c5528ec321e53d0da5128	10	0	D_0__Bacteria;D_1__Thermotogae;D_2__Thermotogae;D_3__Thermotogales;D_4__Thermotogaceae;D_5__Thermotoga	0.741205
2dbb87e20ff3451f440536310e37ef06	19	0	D_0__Bacteria;D_1__Thermotogae;D_2__Thermotogae;D_3__Thermotogales;D_4__Thermotogaceae;D_5__Thermotoga	0.770563
0a8808650c1576757ca542f61caed19a	20	0	D_0__Bacteria;D_1__Thermotogae;D_2__Thermotogae;D_3__Thermotogales;D_4__Thermotogaceae;D_5__Thermotoga	0.735921
d6cfd7ab3584d5686e8e0d23cd68dde0	23	0	D_0__Bacteria;D_1__Thermotogae;D_2__Thermotogae;D_3__Thermotogales;D_4__Thermotogaceae;D_5__Thermotoga	0.709014
b60c6f7c7be996ac22a31c309dce39e2	0	10	D_0__Bacteria;D_1__Verrucomicrobia;D_2__Verrucomicrobiae;D_3__Chthoniobacterales	0.962364
5a715c7081cf5f4b8d7978fd56fdab00	0	11	D_0__Bacteria;D_1__Verrucomicrobia;D_2__Verrucomicrobiae;D_3__Chthoniobacterales	0.85693
c546089e66c3491803418105dcb54312	0	76	D_0__Bacteria;D_1__Verrucomicrobia;D_2__Verrucomicrobiae;D_3__Chthoniobacterales;D_4__Chthoniobacteraceae;D_5__LD29;D_6__uncultured bacterium	0.875274
0dee094627cea0a3459b1441223271b6	0	156	D_0__Bacteria;D_1__Verrucomicrobia;D_2__Verrucomicrobiae;D_3__Chthoniobacterales;D_4__Chthoniobacteraceae;D_5__LD29;D_6__uncultured bacterium	0.988101
1742638dc6e625e0889d7ed0d4f287c1	0	184	D_0__Bacteria;D_1__Verrucomicrobia;D_2__Verrucomicrobiae;D_3__Chthoniobacterales;D_4__Chthoniobacteraceae;D_5__LD29;D_6__uncultured bacterium	0.85728
9dc4240de26aab346f78c84fc43ea99d	0	19	D_0__Bacteria;D_1__Verrucomicrobia;D_2__Verrucomicrobiae;D_3__Chthoniobacterales;D_4__Chthoniobacteraceae;D_5__uncultured Verrucomicrobia bacterium;D_6__uncultured Verrucomicrobia bacterium	0.999946
353a2db9b42d773508a90e324d2de78b	451	0	D_0__Bacteria;D_1__Verrucomicrobia;D_2__Verrucomicrobiae;D_3__Methylacidiphilales;D_4__Methylacidiphilaceae	0.993611
40835b6b8b93f4f6c36985d63a07c8e5	29	0	D_0__Bacteria;D_1__Verrucomicrobia;D_2__Verrucomicrobiae;D_3__Methylacidiphilales;D_4__Methylacidiphilaceae;D_5__uncultured	0.995176
7c99823ffa89e3e3f06015d694017a02	1040	0	D_0__Bacteria;D_1__Verrucomicrobia;D_2__Verrucomicrobiae;D_3__Methylacidiphilales;D_4__Methylacidiphilaceae;D_5__uncultured;D_6__metagenome	0.884852
7452f41014ae29007f92fc9e167353fb	0	10	D_0__Bacteria;D_1__Verrucomicrobia;D_2__Verrucomicrobiae;D_3__Methylacidiphilales;D_4__Methylacidiphilaceae;D_5__uncultured;D_6__uncultured bacterium	0.978431
2065d69b107eb9ce3712f6c99d0e1910	0	15	D_0__Bacteria;D_1__Verrucomicrobia;D_2__Verrucomicrobiae;D_3__Methylacidiphilales;D_4__Methylacidiphilaceae;D_5__uncultured;D_6__uncultured bacterium	0.990804
7bceae4cdf825ed9fd0e1df8b3e5fbb4	0	24	D_0__Bacteria;D_1__Verrucomicrobia;D_2__Verrucomicrobiae;D_3__Methylacidiphilales;D_4__Methylacidiphilaceae;D_5__uncultured;D_6__uncultured bacterium	0.99757
289607fc9d6296bc2bb8d14695cc4051	0	20	D_0__Bacteria;D_1__Verrucomicrobia;D_2__Verrucomicrobiae;D_3__Opitutales;D_4__Opitutaceae	1
d1b707936a824879dd77a6150f7566f4	0	23	D_0__Bacteria;D_1__Verrucomicrobia;D_2__Verrucomicrobiae;D_3__Opitutales;D_4__Opitutaceae;D_5__Lacunisphaera;D_6__metagenome	0.85936
4d250104e3ae852d690e1e7932ef9478	0	13	D_0__Bacteria;D_1__Verrucomicrobia;D_2__Verrucomicrobiae;D_3__Opitutales;D_4__Opitutaceae;D_5__Lacunisphaera;D_6__uncultured Opitutus sp.	0.933417
7c266a18712b8d6d4b1c0de20791cf22	0	21	D_0__Bacteria;D_1__Verrucomicrobia;D_2__Verrucomicrobiae;D_3__Pedosphaerales;D_4__Pedosphaeraceae	1
4ba54384769cdeef1e95d079c4eb1bce	0	219	D_0__Bacteria;D_1__Verrucomicrobia;D_2__Verrucomicrobiae;D_3__Pedosphaerales;D_4__Pedosphaeraceae	0.994823
74810f791d9a08349cf6ee2e8a7de589	0	25	D_0__Bacteria;D_1__Verrucomicrobia;D_2__Verrucomicrobiae;D_3__Pedosphaerales;D_4__Pedosphaeraceae;D_5__bacterium enrichment culture clone auto67_4W;D_6__bacterium enrichment culture clone auto67_4W	0.998269
7f28ed49a058e7f5e0feee4e58ea93a6	0	237	D_0__Bacteria;D_1__Verrucomicrobia;D_2__Verrucomicrobiae;D_3__Pedosphaerales;D_4__Pedosphaeraceae;D_5__Limisphaera;D_6__uncultured bacterium	0.996723
254412bd3fbbe952615d0a83e1b797ef	6	2250	D_0__Bacteria;D_1__Verrucomicrobia;D_2__Verrucomicrobiae;D_3__Pedosphaerales;D_4__Pedosphaeraceae;D_5__Limisphaera;D_6__uncultured bacterium	0.999986
2c9f3e864a99db11c9f9a395ff465818	6303	0	D_0__Bacteria;D_1__Verrucomicrobia;D_2__Verrucomicrobiae;D_3__Pedosphaerales;D_4__Pedosphaeraceae;D_5__Limisphaera;D_6__uncultured bacterium	0.999981
748aeb7d2303f4905cad06c87f9caeec	0	32	D_0__Bacteria;D_1__Verrucomicrobia;D_2__Verrucomicrobiae;D_3__Pedosphaerales;D_4__Pedosphaeraceae;D_5__uncultured bacterium;D_6__uncultured bacterium	0.844851
5389804e91fd7c427daf6ebe41b1998e	0	128	D_0__Bacteria;D_1__Verrucomicrobia;D_2__Verrucomicrobiae;D_3__Pedosphaerales;D_4__Pedosphaeraceae;D_5__uncultured bacterium;D_6__uncultured bacterium	0.747833
510beac5c54c41060b44516ad1d49991	0	13	D_0__Bacteria;D_1__Verrucomicrobia;D_2__Verrucomicrobiae;D_3__S-BQ2-57 soil group;D_4__uncultured bacterium;D_5__uncultured bacterium;D_6__uncultured bacterium	0.995764
aad69501f691f653200e682b25010693	0	28	D_0__Bacteria;D_1__Verrucomicrobia;D_2__Verrucomicrobiae;D_3__S-BQ2-57 soil group;D_4__uncultured Verrucomicrobia bacterium;D_5__uncultured Verrucomicrobia bacterium;D_6__uncultured Verrucomicrobia bacterium	0.760504
5769e136abeb34539021637a9ce5e874	0	11	D_0__Bacteria;D_1__Verrucomicrobia;D_2__Verrucomicrobiae;D_3__uncultured	0.999946
d502faa69954cf95b77b6caa339b77c7	0	26	D_0__Bacteria;D_1__Verrucomicrobia;D_2__Verrucomicrobiae;D_3__uncultured	1
bdeb108b672e36205792b96d2220a95b	0	12	D_0__Bacteria;D_1__Verrucomicrobia;D_2__Verrucomicrobiae;D_3__uncultured;D_4__uncultured Opitutae bacterium;D_5__uncultured Opitutae bacterium;D_6__uncultured Opitutae bacterium	0.948357
308dfb640fae86090146dfed728cf20a	0	22	D_0__Bacteria;D_1__Verrucomicrobia;D_2__Verrucomicrobiae;D_3__Verrucomicrobiales;D_4__Rubritaleaceae;D_5__Luteolibacter	0.99992
340b2b304fbec463b0e7e3651ff2961d	0	60	D_0__Bacteria;D_1__Verrucomicrobia;D_2__Verrucomicrobiae;D_3__Verrucomicrobiales;D_4__Verrucomicrobiaceae;D_5__Brevifollis;D_6__uncultured bacterium	0.833912
081e5bf9bd8a6cc07487ae52c8106ea5	0	18	D_0__Bacteria;D_1__Verrucomicrobia;D_2__Verrucomicrobiae;D_3__Verrucomicrobiales;D_4__Verrucomicrobiaceae;D_5__Prosthecobacter;D_6__uncultured bacterium	0.770143
ffc4c5e4efd3429ea1d3331cd10e963a	0	20	D_0__Bacteria;D_1__Verrucomicrobia;D_2__Verrucomicrobiae;D_3__Verrucomicrobiales;D_4__Verrucomicrobiaceae;D_5__uncultured	1
b5f8dfde38bc809581e845b2a707b23b	0	14	D_0__Bacteria;D_1__Verrucomicrobia;D_2__Verrucomicrobiae;D_3__Verrucomicrobiales;D_4__Verrucomicrobiaceae;D_5__uncultured;D_6__uncultured Verrucomicrobia bacterium	0.736992
1f8907c36817c8328f1f91dcc473d305	0	11	D_0__Bacteria;D_1__WPS-2;D_2__metagenome;D_3__metagenome;D_4__metagenome;D_5__metagenome;D_6__metagenome	0.918611
135724afbc6be2de6260e2a861695be8	0	49	D_0__Bacteria;D_1__WPS-2;D_2__metagenome;D_3__metagenome;D_4__metagenome;D_5__metagenome;D_6__metagenome	0.999886
78ac6417765d8fe3a15576b654154f7b	0	292	D_0__Bacteria;D_1__WPS-2;D_2__metagenome;D_3__metagenome;D_4__metagenome;D_5__metagenome;D_6__metagenome	0.988615
